# Supplementary material for: Jiedu-Shengji Ointment promotes diabetic wound repair by inhibiting the NLRP3/Caspase-1/GSDMD signaling pathway and regulating macrophage function
Source: Front Immunol. 2026 Jul 6;17:1865157. doi: 10.3389/fimmu.2026.1865157 (PMC13381185; doi:10.3389/fimmu.2026.1865157)
Supplement: Supplementary file 2 [file Table1.xls]

ID	Accession	Gene Name	Description	CC	MF	BP	KEGG
A0A2I9LPJ9_9SCOR	A0A2I9LPJ9		Ras-like GTP-binding protein Rho1	GO:0045179,apical cortex;GO:0016324,apical plasma membrane;GO:0005938,cell cortex;GO:0070451,cell hair;GO:0044291,cell-cell contact zone;GO:0090688,cleavage furrow rim;GO:0005737,cytoplasm;GO:0005856,cytoskeleton;GO:0005829,cytosol;GO:0016328,lateral plasma membrane;GO:0005886,plasma membrane	GO:0003779,actin binding;GO:0005525,GTP binding;GO:0003924,GTPase activity;GO:0019900,kinase binding;GO:0019901,protein kinase binding	GO:0030036,actin cytoskeleton organization;GO:0051017,actin filament bundle assembly;GO:0007015,actin filament organization;GO:0070252,actin-mediated cell contraction;GO:0034334,adherens junction maintenance;GO:0003383,apical constriction;GO:0007411,axon guidance;GO:0007298,border follicle cell migration;GO:0090254,cell elongation involved in imaginal disc-derived wing morphogenesis;GO:0016477,ce…	dme:Dmel_CG8416,path:dme04310,Wnt signaling pathway;dme:Dmel_CG8416,path:dme04350,TGF-beta signaling pathway;dme:Dmel_CG8416,path:dme04150,mTOR signaling pathway;dme:Dmel_CG8416,path:dme04144,Endocytosis
A0A0K0LCM0_9SCOR	A0A0K0LCM0		Cellular protein AbCp-96	GO:0005861,troponin complex	GO:0003779,actin binding
A0A2I9LNT8_9SCOR	A0A2I9LNT8		Calglandulin	GO:0072686,mitotic spindle	GO:0005509,calcium ion binding		dme:Dmel_CG8472,path:dme04070,Phosphatidylinositol signaling system;dme:Dmel_CG8472,path:dme04745,Phototransduction - fly
A0A2I9LPW6_9SCOR	A0A2I9LPW6		E2 ubiquitin-conjugating enzyme	GO:0005829,cytosol;GO:0005634,nucleus	GO:0005524,ATP binding;GO:0061631,ubiquitin conjugating enzyme activity;GO:0031625,ubiquitin protein ligase binding	GO:0031145,anaphase-promoting complex-dependent catabolic process;GO:0051276,chromosome organization;GO:0001745,compound eye morphogenesis;GO:0001751,compound eye photoreceptor cell differentiation;GO:0048132,female germ-line stem cell asymmetric division;GO:0030718,germ-line stem cell population maintenance;GO:0007140,male meiotic nuclear division;GO:0000278,mitotic cell cycle;GO:0045879,negativ…	dme:Dmel_CG7425,path:dme04141,Protein processing in endoplasmic reticulum;dme:Dmel_CG7425,path:dme04120,Ubiquitin mediated proteolysis;dme:Dmel_CG7425,path:dme03083,Polycomb repressive complex;dme:Dmel_CG7425,path:dme04013,MAPK signaling pathway - fly;dme:Dmel_CG7425,path:dme04624,Toll and Imd signaling pathway
A0A2I9LP82_9SCOR	A0A2I9LP82		Muscle-specific protein 20	GO:0015629,actin cytoskeleton;GO:0005737,cytoplasm	GO:0051015,actin filament binding	GO:0007015,actin filament organization;GO:0007520,myoblast fusion;GO:1901739,regulation of myoblast fusion
A0A0U4GAC0_ODODO	A0A0U4GAC0	HP3	Uncharacterized protein
F1CJ03_HOTJU	F1CJ03		Putative muscular protein (Fragment)	GO:0015629,actin cytoskeleton;GO:0005737,cytoplasm	GO:0051015,actin filament binding	GO:0007015,actin filament organization;GO:0007520,myoblast fusion;GO:1901739,regulation of myoblast fusion
A0A0K0LC50_9SCOR	A0A0K0LC50		Small ribosomal subunit protein uS14	GO:0022626,cytosolic ribosome;GO:0022627,cytosolic small ribosomal subunit;GO:0005840,ribosome;GO:0005791,rough endoplasmic reticulum	GO:0003735,structural constituent of ribosome;GO:0008270,zinc ion binding	GO:0002181,cytoplasmic translation	dme:Dmel_CG8495,path:dme03010,Ribosome
A0A2I9LP76_9SCOR	A0A2I9LP76		Myosin heavy chain, muscle-like protein	GO:0031672,A band;GO:0016459,myosin complex;GO:0032982,myosin filament;GO:0030017,sarcomere	GO:0051015,actin filament binding;GO:0005524,ATP binding;GO:0042802,identical protein binding;GO:0000146,microfilament motor activity;GO:0008307,structural constituent of muscle;GO:0003774,cytoskeletal motor activity;GO:0016853,isomerase activity	GO:0048513,animal organ development;GO:0007298,border follicle cell migration;GO:0040011,locomotion;GO:0006936,muscle contraction;GO:0031033,myosin filament organization;GO:0007424,open tracheal system development;GO:0065008,regulation of biological quality;GO:0045214,sarcomere organization	dme:Dmel_CG17927,path:dme04814,Motor proteins
A0A0U1S880_ISOMC	A0A0U1S880		Tropomyosin (Fragment)			GO:0048731,system development
A0A1E1WVR2_TITOB	A0A1E1WVR2		Putative transferrin	GO:0016327,apicolateral plasma membrane;GO:0005829,cytosol;GO:0005769,early endosome;GO:0005615,extracellular space;GO:0005886,plasma membrane;GO:0055037,recycling endosome;GO:0005918,septate junction;GO:0098552,side of membrane	GO:0005506,iron ion binding	GO:0006826,iron ion transport;GO:0019991,septate junction assembly
A0A2I9LPW4_9SCOR	A0A2I9LPW4		Tropomyosin-like isoform X3			GO:0048731,system development
E4VP40_MESEU	E4VP40		Venom protein-6
A0A0K0LCB4_9SCOR	A0A0K0LCB4		Cellular protein AbCp-86 (Fragment)	GO:0031672,A band;GO:0016459,myosin complex;GO:0032982,myosin filament;GO:0030017,sarcomere	GO:0051015,actin filament binding;GO:0005524,ATP binding;GO:0042802,identical protein binding;GO:0000146,microfilament motor activity;GO:0008307,structural constituent of muscle;GO:0003774,cytoskeletal motor activity;GO:0016853,isomerase activity	GO:0048513,animal organ development;GO:0007298,border follicle cell migration;GO:0040011,locomotion;GO:0006936,muscle contraction;GO:0031033,myosin filament organization;GO:0007424,open tracheal system development;GO:0065008,regulation of biological quality;GO:0045214,sarcomere organization	dme:Dmel_CG17927,path:dme04814,Motor proteins
A0A2I9LNT2_9SCOR	A0A2I9LNT2		Calglandulin	GO:0016459,myosin complex	GO:0005509,calcium ion binding
A0A2I9LPH0_9SCOR	A0A2I9LPH0		Pyruvate kinase	GO:0005737,cytoplasm;GO:0005829,cytosol;GO:0005739,mitochondrion;GO:0043186,P granule	GO:0005524,ATP binding;GO:0016301,kinase activity;GO:0000287,magnesium ion binding;GO:0030955,potassium ion binding;GO:0004743,pyruvate kinase activity	GO:0061621,canonical glycolysis;GO:0042593,glucose homeostasis;GO:0006096,glycolytic process;GO:0042866,pyruvate biosynthetic process;GO:0006090,pyruvate metabolic process;GO:0009744,response to sucrose	dme:Dmel_CG7070,path:dme00010,Glycolysis / Gluconeogenesis;dme:Dmel_CG7070,path:dme00620,Pyruvate metabolism
E6Y2S5_OLIMR	E6Y2S5		Beta-actin	GO:0005737,cytoplasm;GO:0005856,cytoskeleton	GO:0005524,ATP binding;GO:0016787,hydrolase activity	GO:0048646,anatomical structure formation involved in morphogenesis;GO:0048468,cell development	dme:Dmel_CG4027,path:dme03082,ATP-dependent chromatin remodeling;dme:Dmel_CG4027,path:dme04391,Hippo signaling pathway - fly;dme:Dmel_CG4027,path:dme04145,Phagosome;dme:Dmel_CG4027,path:dme04814,Motor proteins;dme:Dmel_CG4027,path:dme04745,Phototransduction - fly
A0A0U1SA87_ISOMC	A0A0U1SA87		Histone H4 (Fragment)	GO:0000786,nucleosome;GO:0005634,nucleus	GO:0003677,DNA binding;GO:0046982,protein heterodimerization activity;GO:0030527,structural constituent of chromatin	GO:0006325,chromatin organization
A0A2I9LP18_9SCOR	A0A2I9LP18		Histone H3	GO:0000786,nucleosome;GO:0005634,nucleus;GO:0005700,polytene chromosome	GO:0003677,DNA binding;GO:0046982,protein heterodimerization activity;GO:0030527,structural constituent of chromatin	GO:0006334,nucleosome assembly
A0A7U1GK49_ANDCR	A0A7U1GK49		Enolase	GO:0005737,cytoplasm;GO:0005829,cytosol;GO:0000015,phosphopyruvate hydratase complex;GO:0005886,plasma membrane	GO:0000287,magnesium ion binding;GO:0004634,phosphopyruvate hydratase activity	GO:0061621,canonical glycolysis;GO:0006094,gluconeogenesis;GO:0042593,glucose homeostasis;GO:0006096,glycolytic process	dme:Dmel_CG17654,path:dme00010,Glycolysis / Gluconeogenesis;dme:Dmel_CG17654,path:dme03018,RNA degradation
U6JMH0_TITSE	U6JMH0	ctsl	Cathepsin L-like cysteine peptidase 1 protein (Fragment)	GO:0044754,autolysosome;GO:0005615,extracellular space;GO:0045169,fusome;GO:0005770,late endosome;GO:0005764,lysosome	GO:0004197,cysteine-type endopeptidase activity;GO:0008234,cysteine-type peptidase activity;GO:0008233,peptidase activity	GO:0007586,digestion;GO:0006508,proteolysis;GO:0051603,proteolysis involved in protein catabolic process	dme:Dmel_CG6692,path:dme04145,Phagosome;dme:Dmel_CG6692,path:dme04142,Lysosome;dme:Dmel_CG6692,path:dme04140,Autophagy - animal
NDBM_LYCMC	D9U2B5		Bradykinin-potentiating peptide NDBP6
A0A1U9WSZ7_9SCOR	A0A1U9WSZ7	H3a	Histone 3a (Fragment)	GO:0000785,chromatin;GO:0000786,nucleosome;GO:0005700,polytene chromosome;GO:0035059,RCAF complex	GO:0031492,nucleosomal DNA binding;GO:0046982,protein heterodimerization activity;GO:0030527,structural constituent of chromatin	GO:0006334,nucleosome assembly
A0A2I9LNL3_9SCOR	A0A2I9LNL3		Alpha-crystallin B chain-like protein	GO:0005829,cytosol;GO:0005654,nucleoplasm;GO:0030018,Z disc	GO:0051082,unfolded protein binding	GO:0006457,protein folding;GO:0042026,protein refolding;GO:0009408,response to heat
A0A2I9LNS3_9SCOR	A0A2I9LNS3		ATP synthase subunit alpha	GO:0005743,mitochondrial inner membrane;GO:0005739,mitochondrion;GO:0045259,proton-transporting ATP synthase complex	GO:0043531,ADP binding;GO:0005524,ATP binding;GO:0046933,proton-transporting ATP synthase activity, rotational mechanism	GO:0022900,electron transport chain;GO:0019915,lipid storage;GO:0015986,proton motive force-driven ATP synthesis	dme:Dmel_CG3612,path:dme00190,Oxidative phosphorylation
A0A2I9LNS0_9SCOR	A0A2I9LNS0		Voltage-dependent anion-selective channel protein 2	GO:0005741,mitochondrial outer membrane;GO:0046930,pore complex	GO:0015288,porin activity;GO:0008308,voltage-gated monoatomic anion channel activity
A0A0K0LCC7_9SCOR	A0A0K0LCC7		Cellular protein AbCp-71 (Fragment)	GO:0005737,cytoplasm;GO:0005856,cytoskeleton	GO:0005524,ATP binding;GO:0016787,hydrolase activity	GO:0048646,anatomical structure formation involved in morphogenesis;GO:0048468,cell development	dme:Dmel_CG4027,path:dme03082,ATP-dependent chromatin remodeling;dme:Dmel_CG4027,path:dme04391,Hippo signaling pathway - fly;dme:Dmel_CG4027,path:dme04145,Phagosome;dme:Dmel_CG4027,path:dme04814,Motor proteins;dme:Dmel_CG4027,path:dme04745,Phototransduction - fly
A0A2I9LPP5_9SCOR	A0A2I9LPP5		40S ribosomal protein S4	GO:1990904,ribonucleoprotein complex;GO:0005840,ribosome	GO:0019843,rRNA binding;GO:0003735,structural constituent of ribosome	GO:0006412,translation	dme:Dmel_CG11276,path:dme03010,Ribosome
A0A2I9LPM9_9SCOR	A0A2I9LPM9		Large ribosomal subunit protein uL2	GO:0005737,cytoplasm;GO:0022625,cytosolic large ribosomal subunit;GO:0022626,cytosolic ribosome;GO:0005730,nucleolus	GO:0003723,RNA binding;GO:0019843,rRNA binding;GO:0003735,structural constituent of ribosome	GO:0002181,cytoplasmic translation	dme:Dmel_CG1263,path:dme03010,Ribosome
A0A0U4H1J3_ODODO	A0A0U4H1J3	HP4	Uncharacterized protein
NDBM_OLIMR	F6K5S6		Antimicrobial peptide marcin-18
A0A2I9LNY0_9SCOR	A0A2I9LNY0		Elongation factor 1-alpha	GO:0005737,cytoplasm	GO:0005525,GTP binding;GO:0003924,GTPase activity;GO:0003746,translation elongation factor activity	GO:0006412,translation;GO:0006414,translational elongation	dme:Dmel_CG8280,path:dme03013,Nucleocytoplasmic transport
F1CJ72_HOTJU	F1CJ72		Actin (Fragment)	GO:0015629,actin cytoskeleton;GO:0035060,brahma complex;GO:0005737,cytoplasm	GO:0005524,ATP binding;GO:0016787,hydrolase activity	GO:0000281,mitotic cytokinesis;GO:0030723,ovarian fusome organization	dme:Dmel_CG12051,path:dme03082,ATP-dependent chromatin remodeling;dme:Dmel_CG12051,path:dme04391,Hippo signaling pathway - fly;dme:Dmel_CG12051,path:dme04145,Phagosome;dme:Dmel_CG12051,path:dme04814,Motor proteins;dme:Dmel_CG12051,path:dme04745,Phototransduction - fly
A0A2I9LNI8_9SCOR	A0A2I9LNI8		Actin	GO:0005737,cytoplasm;GO:0005856,cytoskeleton	GO:0005524,ATP binding;GO:0016787,hydrolase activity	GO:0048646,anatomical structure formation involved in morphogenesis;GO:0048468,cell development	dme:Dmel_CG4027,path:dme03082,ATP-dependent chromatin remodeling;dme:Dmel_CG4027,path:dme04391,Hippo signaling pathway - fly;dme:Dmel_CG4027,path:dme04145,Phagosome;dme:Dmel_CG4027,path:dme04814,Motor proteins;dme:Dmel_CG4027,path:dme04745,Phototransduction - fly
A0A2I9LP41_9SCOR	A0A2I9LP41		Heat shock 70 kDa protein cognate 4	GO:0071013,catalytic step 2 spliceosome;GO:0005737,cytoplasm;GO:0005829,cytosol;GO:0005634,nucleus;GO:0048471,perinuclear region of cytoplasm;GO:0005886,plasma membrane;GO:0071011,precatalytic spliceosome;GO:0098793,presynapse	GO:0005524,ATP binding;GO:0016887,ATP hydrolysis activity;GO:0140662,ATP-dependent protein folding chaperone;GO:0031072,heat shock protein binding;GO:0044183,protein folding chaperone;GO:0051087,protein-folding chaperone binding	GO:0007411,axon guidance;GO:0007413,axonal fasciculation;GO:0035967,cellular response to topologically incorrect protein;GO:0051085,chaperone cofactor-dependent protein refolding;GO:0061077,chaperone-mediated protein folding;GO:0030707,follicle cell of egg chamber development;GO:0061738,late endosomal microautophagy;GO:0097753,membrane bending;GO:0000398,mRNA splicing, via spliceosome;GO:0007399,…	dme:Dmel_CG4264,path:dme03040,Spliceosome;dme:Dmel_CG4264,path:dme04141,Protein processing in endoplasmic reticulum;dme:Dmel_CG4264,path:dme04144,Endocytosis;dme:Dmel_CG4264,path:dme04213,Longevity regulating pathway - multiple species
A0A2I9LPW3_9SCOR	A0A2I9LPW3		Tubulin beta chain	GO:0005737,cytoplasm;GO:0005874,microtubule	GO:0005525,GTP binding;GO:0003924,GTPase activity;GO:0046872,metal ion binding;GO:0005200,structural constituent of cytoskeleton	GO:0000226,microtubule cytoskeleton organization;GO:0000278,mitotic cell cycle	dme:Dmel_CG9277,path:dme04145,Phagosome;dme:Dmel_CG9277,path:dme04814,Motor proteins
AEP1_OLIMR	P15228		Toxin BmKAEP
HCY6_ANDAU	P80476		Hemocyanin AA6 chain	GO:0005737,cytoplasm;GO:0005576,extracellular region	GO:0004097,catechol oxidase activity;GO:0046872,metal ion binding;GO:0004503,tyrosinase activity	GO:0042417,dopamine metabolic process;GO:0042438,melanin biosynthetic process;GO:0035011,melanotic encapsulation of foreign target	dme:Dmel_CG42640,path:dme00350,Tyrosine metabolism
A0A0U4FPA4_ODODO	A0A0U4FPA4	HP2	Uncharacterized protein
A0A2I9LPW7_9SCOR	A0A2I9LPW7		Tubulin alpha chain	GO:0000235,astral microtubule;GO:0005813,centrosome;GO:0005737,cytoplasm;GO:0005874,microtubule;GO:0005634,nucleus;GO:0048471,perinuclear region of cytoplasm;GO:0005819,spindle	GO:0005525,GTP binding;GO:0016787,hydrolase activity;GO:0046872,metal ion binding;GO:0005200,structural constituent of cytoskeleton	GO:0032418,lysosome localization;GO:0000226,microtubule cytoskeleton organization;GO:0000278,mitotic cell cycle	dme:Dmel_CG1913,path:dme04145,Phagosome;dme:Dmel_CG1913,path:dme04814,Motor proteins
A0A8K1K1Y5_ANDCR	A0A8K1K1Y5		Malate dehydrogenase	GO:0005737,cytoplasm;GO:0005829,cytosol;GO:0005777,peroxisome	GO:0030060,L-malate dehydrogenase (NAD+) activity	GO:0006094,gluconeogenesis;GO:0006108,malate metabolic process;GO:0043490,malate-aspartate shuttle;GO:0006734,NADH metabolic process;GO:0006107,oxaloacetate metabolic process;GO:0006099,tricarboxylic acid cycle	dme:Dmel_CG5362,path:dme00020,Citrate cycle (TCA cycle);dme:Dmel_CG5362,path:dme00620,Pyruvate metabolism;dme:Dmel_CG5362,path:dme00630,Glyoxylate and dicarboxylate metabolism;dme:Dmel_CG5362,path:dme00270,Cysteine and methionine metabolism
A0A0K0LCK3_9SCOR	A0A0K0LCK3		Cellular protein AbCp-35 (Fragment)
A0A0U1TZ77_ISOMC	A0A0U1TZ77		Uncharacterized protein (Fragment)
Q8MTW8_OLIMR	Q8MTW8		Venom peptide 1 (Fragment)
A0AA50AIQ7_ANDCR	A0AA50AIQ7		Phospholipase A2	GO:0005576,extracellular region	GO:0046872,metal ion binding;GO:0004623,phospholipase A2 activity;GO:0047498,calcium-dependent phospholipase A2 activity	GO:0050482,arachidonate secretion;GO:0016042,lipid catabolic process;GO:0006644,phospholipid metabolic process	dme:Dmel_CG3009,path:dme00564,Glycerophospholipid metabolism;dme:Dmel_CG3009,path:dme00565,Ether lipid metabolism;dme:Dmel_CG3009,path:dme00590,Arachidonic acid metabolism;dme:Dmel_CG3009,path:dme00592,alpha-Linolenic acid metabolism
GLYR_TITSE	P0DX63		Serrulin (Fragment)
A0A0U1S7U5_LYCMC	A0A0U1S7U5		NDBP11
A0A2I9LNS1_9SCOR	A0A2I9LNS1		Arginine kinase	GO:0005737,cytoplasm;GO:0005829,cytosol;GO:0005576,extracellular region;GO:0005615,extracellular space;GO:0005739,mitochondrion;GO:0005886,plasma membrane	GO:0004054,arginine kinase activity;GO:0005524,ATP binding;GO:0004111,creatine kinase activity;GO:0016301,kinase activity	GO:0046314,phosphocreatine biosynthetic process;GO:0016310,phosphorylation	dme:Dmel_CG32031,path:dme00330,Arginine and proline metabolism
A0A2I9LPW1_9SCOR	A0A2I9LPW1		Tubulin beta chain	GO:0005737,cytoplasm;GO:0005874,microtubule	GO:0005525,GTP binding;GO:0003924,GTPase activity;GO:0046872,metal ion binding;GO:0005200,structural constituent of cytoskeleton	GO:0000226,microtubule cytoskeleton organization;GO:0000278,mitotic cell cycle	dme:Dmel_CG9277,path:dme04145,Phagosome;dme:Dmel_CG9277,path:dme04814,Motor proteins
NDB22_OLIMR	Q9Y0X4		Bradykinin-potentiating peptide BmKbpp
Q686B4_9SCOR	Q686B4	s-endopep	Serin-type endopeptidase (Fragment)
A0A1E1WWH5_TITOB	A0A1E1WWH5		Putative cathepsin B-like protein	GO:0005615,extracellular space;GO:0005764,lysosome;GO:0098595,perivitelline space	GO:0004197,cysteine-type endopeptidase activity;GO:0008234,cysteine-type peptidase activity;GO:0008233,peptidase activity	GO:0006508,proteolysis;GO:0051603,proteolysis involved in protein catabolic process	dme:Dmel_CG10992,path:dme04142,Lysosome;dme:Dmel_CG10992,path:dme04140,Autophagy - animal
A0A0K0LC88_9SCOR	A0A0K0LC88		arginine kinase (Fragment)	GO:0005737,cytoplasm;GO:0005829,cytosol;GO:0005576,extracellular region;GO:0005615,extracellular space;GO:0005739,mitochondrion;GO:0005886,plasma membrane	GO:0004054,arginine kinase activity;GO:0005524,ATP binding;GO:0004111,creatine kinase activity;GO:0016301,kinase activity	GO:0046314,phosphocreatine biosynthetic process;GO:0016310,phosphorylation	dme:Dmel_CG32031,path:dme00330,Arginine and proline metabolism
T1DPB4_9SCOR	T1DPB4		Glycine_rich-Lyc-2
KBX1_OLIMR	Q9N661		Potassium channel toxin BmTXK-beta-2
NDBG1_LYCMC	P0CI94		Glycine-rich protein
A0A2I9LNT3_9SCOR	A0A2I9LNT3		ADP/ATP translocase	GO:0005743,mitochondrial inner membrane;GO:0005739,mitochondrion;GO:0045202,synapse	GO:0005471,ATP:ADP antiporter activity	GO:0001508,action potential;GO:0034599,cellular response to oxidative stress;GO:0007268,chemical synaptic transmission;GO:0008340,determination of adult lifespan;GO:0040011,locomotion;GO:0140021,mitochondrial ADP transmembrane transport;GO:1990544,mitochondrial ATP transmembrane transport;GO:0051560,mitochondrial calcium ion homeostasis;GO:0006839,mitochondrial transport;GO:0046716,muscle cell ce…
KBX2_OLIMR	Q9NJC6		Potassium channel toxin BmTXK-beta
A0A0K0LC26_9SCOR	A0A0K0LC26		Orphan peptide AbOp-13
A0A2I9LNZ0_9SCOR	A0A2I9LNZ0		Elongation factor 2	GO:0005829,cytosol;GO:1990904,ribonucleoprotein complex	GO:0005525,GTP binding;GO:0003924,GTPase activity;GO:0043022,ribosome binding;GO:0003746,translation elongation factor activity	GO:0006414,translational elongation
T1DMS9_9SCOR	T1DMS9		Glycine_rich-Lyc-3
A0A8K1K283_ANDCR	A0A8K1K283		Malate dehydrogenase	GO:0005737,cytoplasm;GO:0005829,cytosol;GO:0005777,peroxisome	GO:0030060,L-malate dehydrogenase (NAD+) activity	GO:0006094,gluconeogenesis;GO:0006108,malate metabolic process;GO:0043490,malate-aspartate shuttle;GO:0006734,NADH metabolic process;GO:0006107,oxaloacetate metabolic process;GO:0006099,tricarboxylic acid cycle	dme:Dmel_CG5362,path:dme00020,Citrate cycle (TCA cycle);dme:Dmel_CG5362,path:dme00620,Pyruvate metabolism;dme:Dmel_CG5362,path:dme00630,Glyoxylate and dicarboxylate metabolism;dme:Dmel_CG5362,path:dme00270,Cysteine and methionine metabolism
A0A2I9LNG5_9SCOR	A0A2I9LNG5		Acetylcholinesterase
Q9BNV5_CENSC	Q9BNV5		Elongation factor 1-alpha (Fragment)	GO:0005737,cytoplasm	GO:0005525,GTP binding;GO:0003924,GTPase activity;GO:0003746,translation elongation factor activity	GO:0006412,translation;GO:0006414,translational elongation	dme:Dmel_CG8280,path:dme03013,Nucleocytoplasmic transport
A0A2I9LP25_9SCOR	A0A2I9LP25		Endoplasmic reticulum chaperone BIP	GO:0005788,endoplasmic reticulum lumen;GO:0005737,cytoplasm;GO:0012505,endomembrane system;GO:0005783,endoplasmic reticulum;GO:0034663,endoplasmic reticulum chaperone complex;GO:0005615,extracellular space;GO:0016020,membrane;GO:0005634,nucleus	GO:0005524,ATP binding;GO:0140662,ATP-dependent protein folding chaperone;GO:0016787,hydrolase activity;GO:0016887,ATP hydrolysis activity;GO:0031072,heat shock protein binding;GO:0044183,protein folding chaperone;GO:0015450,protein-transporting ATPase activity	GO:0034976,response to endoplasmic reticulum stress;GO:0051085,chaperone cofactor-dependent protein refolding;GO:0030968,endoplasmic reticulum unfolded protein response;GO:0036503,ERAD pathway;GO:0036335,intestinal stem cell homeostasis;GO:0046621,negative regulation of organ growth;GO:0035332,positive regulation of hippo signaling;GO:0042026,protein refolding;GO:0035194,regulatory ncRNA-mediated…	dme:Dmel_CG4147,path:dme03060,Protein export;dme:Dmel_CG4147,path:dme04141,Protein processing in endoplasmic reticulum
U6JMH6_TITSE	U6JMH6	ctsl	Cathepsin L-like cysteine peptidase 6 protein	GO:0044754,autolysosome;GO:0005615,extracellular space;GO:0045169,fusome;GO:0005770,late endosome;GO:0005764,lysosome	GO:0004197,cysteine-type endopeptidase activity;GO:0008234,cysteine-type peptidase activity;GO:0008233,peptidase activity	GO:0007586,digestion;GO:0006508,proteolysis;GO:0051603,proteolysis involved in protein catabolic process	dme:Dmel_CG6692,path:dme04145,Phagosome;dme:Dmel_CG6692,path:dme04142,Lysosome;dme:Dmel_CG6692,path:dme04140,Autophagy - animal
A0A2I9LNS7_9SCOR	A0A2I9LNS7		ATP synthase subunit beta	GO:0045259,proton-transporting ATP synthase complex;GO:0005743,mitochondrial inner membrane;GO:0005739,mitochondrion	GO:0005524,ATP binding;GO:0046933,proton-transporting ATP synthase activity, rotational mechanism;GO:0016887,ATP hydrolysis activity	GO:0015986,proton motive force-driven ATP synthesis;GO:0042776,proton motive force-driven mitochondrial ATP synthesis	dme:Dmel_CG11154,path:dme00190,Oxidative phosphorylation
A0A0U1S4P9_ISOMC	A0A0U1S4P9		Uncharacterized protein
A0A8K1NA28_ANDCR	A0A8K1NA28		Malate dehydrogenase	GO:0005737,cytoplasm;GO:0005759,mitochondrial matrix;GO:0005739,mitochondrion	GO:0030060,L-malate dehydrogenase (NAD+) activity;GO:0016615,malate dehydrogenase activity	GO:0048102,autophagic cell death;GO:0006094,gluconeogenesis;GO:0035096,larval midgut cell programmed cell death;GO:0006108,malate metabolic process;GO:0043490,malate-aspartate shuttle;GO:0006734,NADH metabolic process;GO:0006107,oxaloacetate metabolic process;GO:0043068,positive regulation of programmed cell death;GO:0035209,pupal development;GO:0043067,regulation of programmed cell death;GO:0035…	dme:Dmel_CG7998,path:dme00020,Citrate cycle (TCA cycle);dme:Dmel_CG7998,path:dme00620,Pyruvate metabolism;dme:Dmel_CG7998,path:dme00630,Glyoxylate and dicarboxylate metabolism;dme:Dmel_CG7998,path:dme00270,Cysteine and methionine metabolism
A0A2I9LNU9_9SCOR	A0A2I9LNU9		Cathepsin B	GO:0005615,extracellular space;GO:0005764,lysosome;GO:0098595,perivitelline space	GO:0004197,cysteine-type endopeptidase activity;GO:0008234,cysteine-type peptidase activity;GO:0008233,peptidase activity	GO:0006508,proteolysis;GO:0051603,proteolysis involved in protein catabolic process	dme:Dmel_CG10992,path:dme04142,Lysosome;dme:Dmel_CG10992,path:dme04140,Autophagy - animal
A0A2I9LPJ0_9SCOR	A0A2I9LPJ0		small monomeric GTPase	GO:0031252,cell leading edge;GO:0005829,cytosol;GO:0005634,nucleus;GO:0005886,plasma membrane;GO:0012505,endomembrane system;GO:0016020,membrane	GO:0003925,G protein activity;GO:0019003,GDP binding;GO:0005525,GTP binding;GO:0003924,GTPase activity;GO:0019901,protein kinase binding	GO:0034333,adherens junction assembly;GO:0007298,border follicle cell migration;GO:0071320,cellular response to cAMP;GO:0007391,dorsal closure;GO:0030718,germ-line stem cell population maintenance;GO:0035099,hemocyte migration;GO:0035317,imaginal disc-derived wing hair organization;GO:0035331,negative regulation of hippo signaling;GO:2000301,negative regulation of synaptic vesicle exocytosis;GO:0…
A0A1E1WVN1_TITOB	A0A1E1WVN1		Putative hemocyanin subunit	GO:0005737,cytoplasm;GO:0005576,extracellular region	GO:0004097,catechol oxidase activity;GO:0046872,metal ion binding;GO:0004503,tyrosinase activity	GO:0042417,dopamine metabolic process;GO:0042438,melanin biosynthetic process;GO:0035011,melanotic encapsulation of foreign target	dme:Dmel_CG42640,path:dme00350,Tyrosine metabolism
A0A0K0LCM5_9SCOR	A0A0K0LCM5		Calponin (Fragment)	GO:0015629,actin cytoskeleton;GO:0005737,cytoplasm	GO:0051015,actin filament binding	GO:0007015,actin filament organization;GO:0007520,myoblast fusion;GO:1901739,regulation of myoblast fusion
A0A2I9LP14_9SCOR	A0A2I9LP14		Hemocyanin subunit F	GO:0005829,cytosol;GO:0005576,extracellular region;GO:0005615,extracellular space	GO:0004097,catechol oxidase activity;GO:0046872,metal ion binding;GO:0004503,tyrosinase activity	GO:0050832,defense response to fungus;GO:0050830,defense response to Gram-positive bacterium;GO:0042417,dopamine metabolic process;GO:0042381,hemolymph coagulation;GO:0042438,melanin biosynthetic process;GO:0035006,melanization defense response;GO:0035011,melanotic encapsulation of foreign target
F8THJ8_HOTJU	F8THJ8		Putative LIM protein	GO:0005737,cytoplasm;GO:0005634,nucleus;GO:0030018,Z disc	GO:0042805,actinin binding;GO:0046872,metal ion binding;GO:0008307,structural constituent of muscle	GO:0007517,muscle organ development;GO:0060537,muscle tissue development;GO:0045214,sarcomere organization
A0A8K1NDQ8_ANDCR	A0A8K1NDQ8		Catalase	GO:0005737,cytoplasm;GO:0005829,cytosol;GO:0016008,major mitochondrial derivative;GO:0005782,peroxisomal matrix;GO:0005777,peroxisome	GO:0004096,catalase activity;GO:0020037,heme binding;GO:0046872,metal ion binding	GO:0008340,determination of adult lifespan;GO:0003007,heart morphogenesis;GO:0042744,hydrogen peroxide catabolic process;GO:0036335,intestinal stem cell homeostasis;GO:0038001,paracrine signaling;GO:0072593,reactive oxygen species metabolic process;GO:0035206,regulation of hemocyte proliferation;GO:0048167,regulation of synaptic plasticity;GO:0034976,response to endoplasmic reticulum stress;GO:00…	dme:Dmel_CG6871,path:dme00630,Glyoxylate and dicarboxylate metabolism;dme:Dmel_CG6871,path:dme00380,Tryptophan metabolism;dme:Dmel_CG6871,path:dme04068,FoxO signaling pathway;dme:Dmel_CG6871,path:dme04146,Peroxisome;dme:Dmel_CG6871,path:dme04213,Longevity regulating pathway - multiple species
A0A1E1WVS7_TITOB	A0A1E1WVS7		Putative hemocyanin subunit	GO:0005829,cytosol;GO:0005576,extracellular region;GO:0005615,extracellular space	GO:0004097,catechol oxidase activity;GO:0046872,metal ion binding;GO:0004503,tyrosinase activity	GO:0050832,defense response to fungus;GO:0050830,defense response to Gram-positive bacterium;GO:0042417,dopamine metabolic process;GO:0042381,hemolymph coagulation;GO:0042438,melanin biosynthetic process;GO:0035006,melanization defense response;GO:0035011,melanotic encapsulation of foreign target
A0A0K0LC07_9SCOR	A0A0K0LC07		Orphan peptide AbOp-25
F1CIW8_HOTJU	F1CIW8		Putative tropomyosin	GO:0005884,actin filament;GO:0005829,cytosol;GO:0070865,investment cone;GO:0030017,sarcomere;GO:0043186,P granule	GO:0003779,actin binding;GO:0051015,actin filament binding;GO:0019901,protein kinase binding;GO:0019894,kinesin binding	GO:0007015,actin filament organization;GO:0048813,dendrite morphogenesis;GO:0006936,muscle contraction;GO:0048477,oogenesis;GO:0007315,pole plasm assembly;GO:0045451,pole plasm oskar mRNA localization;GO:0010591,regulation of lamellipodium assembly;GO:0055093,response to hyperoxia;GO:0043149,stress fiber assembly	dme:Dmel_CG4898,path:dme04814,Motor proteins
Q685N9_MESGB	Q685N9	s-endopep	Serin-type endopeptidase (Fragment)
A0A2I9LPS8_9SCOR	A0A2I9LPS8		Protein Tob1	GO:0044297,cell body;GO:0005737,cytoplasm;GO:0005634,nucleus;GO:0097060,synaptic membrane	GO:0003714,transcription corepressor activity	GO:0007616,long-term memory;GO:0031334,positive regulation of protein-containing complex assembly;GO:0050821,protein stabilization;GO:0010468,regulation of gene expression	dme:Dmel_CG9214,path:dme03018,RNA degradation
A0A0U1SSR7_ISOMC	A0A0U1SSR7		Ras-related protein Rab-1A (Fragment)	GO:1904115,axon cytoplasm;GO:0032154,cleavage furrow;GO:0005737,cytoplasm;GO:0012505,endomembrane system;GO:0070971,endoplasmic reticulum exit site;GO:0005794,Golgi apparatus;GO:0043025,neuronal cell body;GO:0031982,vesicle	GO:0140164,Golgi transport complex binding;GO:0005525,GTP binding;GO:0003924,GTPase activity	GO:0008089,anterograde axonal transport;GO:0000045,autophagosome assembly;GO:0033500,carbohydrate homeostasis;GO:0006888,endoplasmic reticulum to Golgi vesicle-mediated transport;GO:0046597,host-mediated suppression of symbiont invasion;GO:0006886,intracellular protein transport;GO:0007112,male meiosis cytokinesis;GO:0000281,mitotic cytokinesis;GO:0050775,positive regulation of dendrite morphogen…	dme:Dmel_CG3320,path:dme04140,Autophagy - animal
A0A2I9LPI9_9SCOR	A0A2I9LPI9		Ras and EF-hand domain-containing protein-like protein	GO:0045178,basal part of cell;GO:0031254,cell trailing edge;GO:0005737,cytoplasm;GO:0005794,Golgi apparatus;GO:0016328,lateral plasma membrane;GO:0016020,membrane;GO:0043025,neuronal cell body;GO:0055037,recycling endosome;GO:0099503,secretory vesicle;GO:0045202,synapse;GO:0031982,vesicle	GO:0005525,GTP binding;GO:0003924,GTPase activity;GO:0031489,myosin V binding	GO:0045175,basal protein localization;GO:0061864,basement membrane constituent secretion;GO:0110010,basolateral protein secretion;GO:0006887,exocytosis;GO:0007295,growth of a germarium-derived egg chamber;GO:0032482,Rab protein signal transduction;GO:0110011,regulation of basement membrane organization;GO:0046718,symbiont entry into host cell;GO:0016192,vesicle-mediated transport	dme:Dmel_CG17060,path:dme04144,Endocytosis
A0A2I9LPV7_9SCOR	A0A2I9LPV7		Tropomyosin	GO:0005884,actin filament;GO:0005829,cytosol;GO:0070865,investment cone;GO:0030017,sarcomere;GO:0043186,P granule	GO:0003779,actin binding;GO:0051015,actin filament binding;GO:0019901,protein kinase binding;GO:0019894,kinesin binding	GO:0007015,actin filament organization;GO:0048813,dendrite morphogenesis;GO:0006936,muscle contraction;GO:0048477,oogenesis;GO:0007315,pole plasm assembly;GO:0045451,pole plasm oskar mRNA localization;GO:0010591,regulation of lamellipodium assembly;GO:0055093,response to hyperoxia;GO:0043149,stress fiber assembly	dme:Dmel_CG4898,path:dme04814,Motor proteins
A0A0U1SKB2_ISOMC	A0A0U1SKB2		Transcription factor BTF3	GO:0005829,cytosol;GO:0005854,nascent polypeptide-associated complex		GO:0060811,intracellular mRNA localization involved in anterior/posterior axis specification;GO:0070201,regulation of establishment of protein localization;GO:0007317,regulation of pole plasm oskar mRNA localization	dme:Dmel_CG3644,path:dme04214,Apoptosis - fly
A0A2I9LPM0_9SCOR	A0A2I9LPM0		Large ribosomal subunit protein eL30	GO:0022625,cytosolic large ribosomal subunit;GO:0022626,cytosolic ribosome	GO:0003723,RNA binding;GO:0003735,structural constituent of ribosome	GO:0002181,cytoplasmic translation	dme:Dmel_CG10652,path:dme03010,Ribosome
A0A1E1WVL6_TITOB	A0A1E1WVL6		Putative hemocyanin subunit	GO:0005829,cytosol;GO:0005576,extracellular region;GO:0005615,extracellular space	GO:0004097,catechol oxidase activity;GO:0046872,metal ion binding;GO:0004503,tyrosinase activity	GO:0050832,defense response to fungus;GO:0050830,defense response to Gram-positive bacterium;GO:0042417,dopamine metabolic process;GO:0042381,hemolymph coagulation;GO:0042438,melanin biosynthetic process;GO:0035006,melanization defense response;GO:0035011,melanotic encapsulation of foreign target
A0A2I9LPM1_9SCOR	A0A2I9LPM1		Small ribosomal subunit protein uS9	GO:0022626,cytosolic ribosome;GO:0022627,cytosolic small ribosomal subunit	GO:0003723,RNA binding;GO:0003735,structural constituent of ribosome	GO:0002181,cytoplasmic translation;GO:0000462,maturation of SSU-rRNA from tricistronic rRNA transcript (SSU-rRNA, 5.8S rRNA, LSU-rRNA)	dme:Dmel_CG4046,path:dme03010,Ribosome
A0A0U1TZA1_ISOMC	A0A0U1TZA1		Cuticle protein 14		GO:0042302,structural constituent of cuticle
A0A2I9LNN7_9SCOR	A0A2I9LNN7		Adenylate cyclase-associated protein	GO:0005737,cytoplasm;GO:0005886,plasma membrane;GO:0005829,cytosol	GO:0003779,actin binding;GO:0008179,adenylate cyclase binding	GO:0007015,actin filament organization;GO:0008154,actin polymerization or depolymerization;GO:0019933,cAMP-mediated signaling;GO:0000902,cell morphogenesis;GO:0008407,chaeta morphogenesis;GO:0048749,compound eye development;GO:0046716,muscle cell cellular homeostasis;GO:0008103,oocyte microtubule cytoskeleton polarization;GO:0048477,oogenesis;GO:0072499,photoreceptor cell axon guidance;GO:0008360…
A0A0K0LC28_9SCOR	A0A0K0LC28		Orphan peptide AbOp-22
A0A2I9LNZ7_9SCOR	A0A2I9LNZ7		Filamin-A	GO:0005737,cytoplasm;GO:0005856,cytoskeleton	GO:0051015,actin filament binding	GO:0030036,actin cytoskeleton organization
A0A1S5QN64_TITSE	A0A1S5QN64		Serine protease 5	GO:0005576,extracellular region		GO:0006508,proteolysis
A0A2I9LPP7_9SCOR	A0A2I9LPP7		40S ribosomal protein S26	GO:0098556,cytoplasmic side of rough endoplasmic reticulum membrane;GO:0022626,cytosolic ribosome;GO:0022627,cytosolic small ribosomal subunit;GO:0005840,ribosome	GO:0003729,mRNA binding;GO:0003735,structural constituent of ribosome	GO:0002181,cytoplasmic translation	dme:Dmel_CG10305,path:dme03010,Ribosome
A0A0K0LCL3_9SCOR	A0A0K0LCL3		glyceraldehyde-3-phosphate dehydrogenase (phosphorylating) (Fragment)
A0A0U1U016_ISOMC	A0A0U1U016		Large ribosomal subunit protein uL14	GO:0022625,cytosolic large ribosomal subunit;GO:0022626,cytosolic ribosome	GO:0070180,large ribosomal subunit rRNA binding;GO:0017022,myosin binding;GO:0003735,structural constituent of ribosome	GO:0002181,cytoplasmic translation	dme:Dmel_CG3661,path:dme03010,Ribosome
A0A0U1TZF3_ISOMC	A0A0U1TZF3		ACB domain-containing protein		GO:0000062,fatty-acyl-CoA binding	GO:0006631,fatty acid metabolic process;GO:0019915,lipid storage
A0A146CJ15_MESEU	A0A146CJ15		Venom peptide meuPep29 (Fragment)	GO:0030016,myofibril;GO:0016459,myosin complex;GO:0032982,myosin filament		GO:0030239,myofibril assembly
A0A8K1NDZ5_ANDCR	A0A8K1NDZ5		Triosephosphate isomerase	GO:0005829,cytosol;GO:0031430,M band;GO:0030018,Z disc	GO:0042803,protein homodimerization activity;GO:0004807,triose-phosphate isomerase activity	GO:0061621,canonical glycolysis;GO:0008340,determination of adult lifespan;GO:0006094,gluconeogenesis;GO:0042593,glucose homeostasis;GO:0046166,glyceraldehyde-3-phosphate biosynthetic process;GO:0019682,glyceraldehyde-3-phosphate metabolic process;GO:0019563,glycerol catabolic process;GO:0006096,glycolytic process;GO:0050877,nervous system process;GO:0009612,response to mechanical stimulus	dme:Dmel_CG2171,path:dme00010,Glycolysis / Gluconeogenesis;dme:Dmel_CG2171,path:dme00051,Fructose and mannose metabolism;dme:Dmel_CG2171,path:dme00562,Inositol phosphate metabolism
A0A2I9LPK7_9SCOR	A0A2I9LPK7		Large ribosomal subunit protein eL28	GO:0022625,cytosolic large ribosomal subunit;GO:0022626,cytosolic ribosome	GO:0003735,structural constituent of ribosome	GO:0002181,cytoplasmic translation	dme:Dmel_CG12740,path:dme03010,Ribosome
A0A2I9LPE7_9SCOR	A0A2I9LPE7		Paramyosin	GO:0030016,myofibril;GO:0016459,myosin complex;GO:0032982,myosin filament		GO:0030239,myofibril assembly
A0A2I9LPH5_9SCOR	A0A2I9LPH5		Polyubiquitin-B	GO:0005737,cytoplasm;GO:0005634,nucleus;GO:0005704,polytene chromosome band	GO:0031386,protein tag activity;GO:0003735,structural constituent of ribosome;GO:0031625,ubiquitin protein ligase binding	GO:0019941,modification-dependent protein catabolic process;GO:0010623,programmed cell death involved in cell development;GO:0036211,protein modification process;GO:0016567,protein ubiquitination;GO:0006511,ubiquitin-dependent protein catabolic process	dme:Dmel_CG32744,path:dme04120,Ubiquitin mediated proteolysis;dme:Dmel_CG32744,path:dme04140,Autophagy - animal;dme:Dmel_CG32744,path:dme04137,Mitophagy - animal
U6JPB4_TITSE	U6JPB4	prss	limulus clotting factor C	GO:0016020,membrane	GO:0004252,serine-type endopeptidase activity	GO:0006508,proteolysis
A0A1E1WWC5_TITOB	A0A1E1WWC5		Putative hemocyanin subunit	GO:0005829,cytosol;GO:0005576,extracellular region;GO:0005615,extracellular space	GO:0004097,catechol oxidase activity;GO:0046872,metal ion binding;GO:0004503,tyrosinase activity	GO:0050832,defense response to fungus;GO:0050830,defense response to Gram-positive bacterium;GO:0042417,dopamine metabolic process;GO:0042381,hemolymph coagulation;GO:0042438,melanin biosynthetic process;GO:0035006,melanization defense response;GO:0035011,melanotic encapsulation of foreign target
A0A2I9LNT9_9SCOR	A0A2I9LNT9		Calglandulin	GO:0005813,centrosome;GO:0005737,cytoplasm	GO:0005509,calcium ion binding
A0A2I9LPM5_9SCOR	A0A2I9LPM5		Ubiquitin-ribosomal protein eL40 fusion protein	GO:0005737,cytoplasm;GO:0005634,nucleus;GO:1990904,ribonucleoprotein complex;GO:0005840,ribosome	GO:0003735,structural constituent of ribosome	GO:0006412,translation	dme:Dmel_CG2960,path:dme03010,Ribosome;dme:Dmel_CG2960,path:dme04120,Ubiquitin mediated proteolysis;dme:Dmel_CG2960,path:dme04140,Autophagy - animal;dme:Dmel_CG2960,path:dme04137,Mitophagy - animal
Q6QWN9_9SCOR	Q6QWN9	G3PDH	Glyceraldehyde-3-phosphate dehydrogenase (Fragment)		GO:0004365,glyceraldehyde-3-phosphate dehydrogenase (NAD+) (phosphorylating) activity;GO:0051287,NAD binding;GO:0050661,NADP binding	GO:0006006,glucose metabolic process;GO:0019682,glyceraldehyde-3-phosphate metabolic process;GO:0006096,glycolytic process	dme:Dmel_CG8893,path:dme00010,Glycolysis / Gluconeogenesis
SCX4_OLIMR	P58328		Alpha-like toxin BmK-M4
U6JMF0_TITSE	U6JMF0	ctsb	Cathepsin B-like cysteine peptidase protein (Fragment)	GO:0005615,extracellular space;GO:0005764,lysosome;GO:0098595,perivitelline space	GO:0004197,cysteine-type endopeptidase activity;GO:0008234,cysteine-type peptidase activity;GO:0008233,peptidase activity	GO:0006508,proteolysis;GO:0051603,proteolysis involved in protein catabolic process	dme:Dmel_CG10992,path:dme04142,Lysosome;dme:Dmel_CG10992,path:dme04140,Autophagy - animal
A0A1E1WVU8_TITOB	A0A1E1WVU8		Putative atrial natriuretic peptide-converting enzyme-like protein	GO:0005886,plasma membrane	GO:0004252,serine-type endopeptidase activity;GO:0008236,serine-type peptidase activity	GO:0006508,proteolysis
