# Supplementary material for: Jiedu-Shengji Ointment promotes diabetic wound repair by inhibiting the NLRP3/Caspase-1/GSDMD signaling pathway and regulating macrophage function
Source: Front Immunol. 2026 Jul 6;17:1865157. doi: 10.3389/fimmu.2026.1865157 (PMC13381185; doi:10.3389/fimmu.2026.1865157)
Supplement: Supplementary file 3 [file Table2.xls]

ID	Accession	Gene Name	Description	CC	MF	BP	KEGG
A0A4D5R9T1_SCOVI	A0A4D5R9T1		Calglandulin	GO:0016459,myosin complex	GO:0005509,calcium ion binding
A0A646QI96_9MYRI	A0A646QI96		Calglandulin	GO:0005813,centrosome;GO:0005737,cytoplasm	GO:0005509,calcium ion binding
A5D6I1_9MYRI	A5D6I1		Tropomyosin	GO:0005884,actin filament;GO:0005829,cytosol;GO:0070865,investment cone;GO:0030017,sarcomere;GO:0043186,P granule	GO:0003779,actin binding;GO:0051015,actin filament binding;GO:0019901,protein kinase binding;GO:0019894,kinesin binding	GO:0007015,actin filament organization;GO:0048813,dendrite morphogenesis;GO:0006936,muscle contraction;GO:0048477,oogenesis;GO:0007315,pole plasm assembly;GO:0045451,pole plasm oskar mRNA localization;GO:0010591,regulation of lamellipodium assembly;GO:0055093,response to hyperoxia;GO:0043149,stress fiber assembly	dme:Dmel_CG4898,path:dme04814,Motor proteins
T1IXJ5_STRMM	T1IXJ5		Protein kinase domain-containing protein	GO:0005737,cytoplasm;GO:0005634,nucleus	GO:0005524,ATP binding;GO:0004674,protein serine/threonine kinase activity;GO:0005198,structural molecule activity
A0A646QCX0_9MYRI	A0A646QCX0		Fatty acid-binding protein	GO:0005829,cytosol;GO:0005654,nucleoplasm;GO:0005634,nucleus	GO:0005504,fatty acid binding	GO:0040003,chitin-based cuticle development;GO:0015908,fatty acid transport;GO:0007616,long-term memory
T1IQ41_STRMM	T1IQ41		UBC core domain-containing protein	GO:0031372,UBC13-MMS2 complex	GO:0016746,acyltransferase activity;GO:0005524,ATP binding	GO:0016567,protein ubiquitination	dme:Dmel_CG18319,path:dme04120,Ubiquitin mediated proteolysis;dme:Dmel_CG18319,path:dme04624,Toll and Imd signaling pathway
A0A4D5R9D5_SCOVI	A0A4D5R9D5		Calponin	GO:0015629,actin cytoskeleton;GO:0005737,cytoplasm	GO:0051015,actin filament binding	GO:0007015,actin filament organization;GO:0007520,myoblast fusion;GO:1901739,regulation of myoblast fusion
T1JGS3_STRMM	T1JGS3		Proteasome subunit alpha type	GO:0005737,cytoplasm;GO:0005634,nucleus;GO:0019773,proteasome core complex, alpha-subunit complex	GO:0016787,hydrolase activity	GO:0043161,proteasome-mediated ubiquitin-dependent protein catabolic process	dme:Dmel_CG18495,path:dme03050,Proteasome;dme:Dmel_CG30382,path:dme03050,Proteasome
A0A4D5R9X9_SCOVI	A0A4D5R9X9		Calponin	GO:0015629,actin cytoskeleton;GO:0005737,cytoplasm	GO:0051015,actin filament binding	GO:0007015,actin filament organization;GO:0007520,myoblast fusion;GO:1901739,regulation of myoblast fusion
A0A646QGE1_9MYRI	A0A646QGE1		Fructose-bisphosphate aldolase		GO:0004332,fructose-bisphosphate aldolase activity	GO:0006096,glycolytic process	dme:Dmel_CG6058,path:dme00010,Glycolysis / Gluconeogenesis;dme:Dmel_CG6058,path:dme00030,Pentose phosphate pathway;dme:Dmel_CG6058,path:dme00051,Fructose and mannose metabolism
T1IUH0_STRMM	T1IUH0		Cuticle protein 7	GO:0062129,chitin-based extracellular matrix;GO:0031012,extracellular matrix	GO:0008010,structural constituent of chitin-based larval cuticle	GO:0040003,chitin-based cuticle development
A0A646QE53_9MYRI	A0A646QE53		Heat shock protein 60	GO:0005743,mitochondrial inner membrane;GO:0005759,mitochondrial matrix;GO:0005739,mitochondrion	GO:0005524,ATP binding;GO:0016887,ATP hydrolysis activity;GO:0140662,ATP-dependent protein folding chaperone;GO:0051087,protein-folding chaperone binding	GO:0008637,apoptotic mitochondrial changes;GO:0034605,cellular response to heat;GO:0034514,mitochondrial unfolded protein response;GO:0007005,mitochondrion organization;GO:0006457,protein folding;GO:0045041,protein import into mitochondrial intermembrane space;GO:0042026,protein refolding	dme:Dmel_CG12101,path:dme03018,RNA degradation
A0A4D5R962_SCOVI	A0A4D5R962		Myosin heavy chain, muscle-like	GO:0031672,A band;GO:0016459,myosin complex;GO:0032982,myosin filament;GO:0030017,sarcomere	GO:0051015,actin filament binding;GO:0005524,ATP binding;GO:0042802,identical protein binding;GO:0000146,microfilament motor activity;GO:0008307,structural constituent of muscle;GO:0003774,cytoskeletal motor activity;GO:0016853,isomerase activity	GO:0048513,animal organ development;GO:0007298,border follicle cell migration;GO:0040011,locomotion;GO:0006936,muscle contraction;GO:0031033,myosin filament organization;GO:0007424,open tracheal system development;GO:0065008,regulation of biological quality;GO:0045214,sarcomere organization	dme:Dmel_CG17927,path:dme04814,Motor proteins
A0A646QCE6_9MYRI	A0A646QCE6		MyosinH	GO:0031672,A band;GO:0016459,myosin complex;GO:0032982,myosin filament;GO:0030017,sarcomere	GO:0051015,actin filament binding;GO:0005524,ATP binding;GO:0042802,identical protein binding;GO:0000146,microfilament motor activity;GO:0008307,structural constituent of muscle;GO:0003774,cytoskeletal motor activity;GO:0016853,isomerase activity	GO:0048513,animal organ development;GO:0007298,border follicle cell migration;GO:0040011,locomotion;GO:0006936,muscle contraction;GO:0031033,myosin filament organization;GO:0007424,open tracheal system development;GO:0065008,regulation of biological quality;GO:0045214,sarcomere organization	dme:Dmel_CG17927,path:dme04814,Motor proteins
T1IUG7_STRMM	T1IUG7		Uncharacterized protein
T1IUZ1_STRMM	T1IUZ1		Vacuolar protein sorting-associated protein 16 homolog	GO:0005776,autophagosome;GO:0033263,CORVET complex;GO:0005829,cytosol;GO:0005768,endosome;GO:0030897,HOPS complex;GO:0031902,late endosome membrane;GO:0005765,lysosomal membrane;GO:0005764,lysosome	GO:0003779,actin binding	GO:0097352,autophagosome maturation;GO:0009267,cellular response to starvation;GO:0160155,crinophagy;GO:0016197,endosomal transport;GO:0034058,endosomal vesicle fusion;GO:0008333,endosome to lysosome transport;GO:0008057,eye pigment granule organization;GO:0006886,intracellular protein transport;GO:0007041,lysosomal transport;GO:0035542,regulation of SNARE complex assembly;GO:0042144,vacuole fusi…	dme:Dmel_CG8454,path:dme04140,Autophagy - animal;dme:Dmel_CG8454,path:dme04148,Efferocytosis
T1IVP3_STRMM	T1IVP3		WH2 domain-containing protein
A0A212MHU6_SCODE	A0A212MHU6	hemocyanin	HcA	GO:0005737,cytoplasm;GO:0005576,extracellular region	GO:0004097,catechol oxidase activity;GO:0046872,metal ion binding;GO:0004503,tyrosinase activity	GO:0042417,dopamine metabolic process;GO:0042438,melanin biosynthetic process;GO:0035011,melanotic encapsulation of foreign target	dme:Dmel_CG42640,path:dme00350,Tyrosine metabolism
T1JFS6_STRMM	T1JFS6		Tropomyosin			GO:0048731,system development
A0A4D5RAD0_SCOVI	A0A4D5RAD0	paramyosin	Paramyosin	GO:0030016,myofibril;GO:0016459,myosin complex;GO:0032982,myosin filament		GO:0030239,myofibril assembly
A0A646QHU7_9MYRI	A0A646QHU7		Calcium-transporting ATPase	GO:0033017,sarcoplasmic reticulum membrane;GO:0012505,endomembrane system;GO:0005783,endoplasmic reticulum;GO:0005789,endoplasmic reticulum membrane;GO:0016020,membrane;GO:0016529,sarcoplasmic reticulum;GO:0045202,synapse	GO:0005524,ATP binding;GO:0016887,ATP hydrolysis activity;GO:0046872,metal ion binding;GO:0005388,P-type calcium transporter activity	GO:1990845,adaptive thermogenesis;GO:0070588,calcium ion transmembrane transport;GO:1903515,calcium ion transport from cytosol to endoplasmic reticulum;GO:0007629,flight behavior;GO:0030707,follicle cell of egg chamber development;GO:0060047,heart contraction;GO:0036335,intestinal stem cell homeostasis;GO:0006874,intracellular calcium ion homeostasis;GO:0007274,neuromuscular synaptic transmission…	dme:Dmel_CG3725,path:dme04148,Efferocytosis
A0A646QDN4_9MYRI	A0A646QDN4		Endoplasmic reticulum chaperone BIP	GO:0005788,endoplasmic reticulum lumen;GO:0005737,cytoplasm;GO:0012505,endomembrane system;GO:0005783,endoplasmic reticulum;GO:0034663,endoplasmic reticulum chaperone complex;GO:0005615,extracellular space;GO:0016020,membrane;GO:0005634,nucleus	GO:0005524,ATP binding;GO:0140662,ATP-dependent protein folding chaperone;GO:0016787,hydrolase activity;GO:0016887,ATP hydrolysis activity;GO:0031072,heat shock protein binding;GO:0044183,protein folding chaperone;GO:0015450,protein-transporting ATPase activity	GO:0034976,response to endoplasmic reticulum stress;GO:0051085,chaperone cofactor-dependent protein refolding;GO:0030968,endoplasmic reticulum unfolded protein response;GO:0036503,ERAD pathway;GO:0036335,intestinal stem cell homeostasis;GO:0046621,negative regulation of organ growth;GO:0035332,positive regulation of hippo signaling;GO:0042026,protein refolding;GO:0035194,regulatory ncRNA-mediated…	dme:Dmel_CG4147,path:dme03060,Protein export;dme:Dmel_CG4147,path:dme04141,Protein processing in endoplasmic reticulum
A0A646QFJ4_9MYRI	A0A646QFJ4		Glyceraldehyde-3-phosphate dehydrogenase		GO:0004365,glyceraldehyde-3-phosphate dehydrogenase (NAD+) (phosphorylating) activity;GO:0051287,NAD binding;GO:0050661,NADP binding	GO:0006006,glucose metabolic process;GO:0019682,glyceraldehyde-3-phosphate metabolic process;GO:0006096,glycolytic process	dme:Dmel_CG8893,path:dme00010,Glycolysis / Gluconeogenesis
T1J9Y6_STRMM	T1J9Y6		Uncharacterized protein	GO:0005788,endoplasmic reticulum lumen;GO:0005737,cytoplasm;GO:0012505,endomembrane system;GO:0005783,endoplasmic reticulum;GO:0034663,endoplasmic reticulum chaperone complex;GO:0005615,extracellular space;GO:0016020,membrane;GO:0005634,nucleus	GO:0005524,ATP binding;GO:0140662,ATP-dependent protein folding chaperone;GO:0016787,hydrolase activity;GO:0016887,ATP hydrolysis activity;GO:0031072,heat shock protein binding;GO:0044183,protein folding chaperone;GO:0015450,protein-transporting ATPase activity	GO:0034976,response to endoplasmic reticulum stress;GO:0051085,chaperone cofactor-dependent protein refolding;GO:0030968,endoplasmic reticulum unfolded protein response;GO:0036503,ERAD pathway;GO:0036335,intestinal stem cell homeostasis;GO:0046621,negative regulation of organ growth;GO:0035332,positive regulation of hippo signaling;GO:0042026,protein refolding;GO:0035194,regulatory ncRNA-mediated…	dme:Dmel_CG4147,path:dme03060,Protein export;dme:Dmel_CG4147,path:dme04141,Protein processing in endoplasmic reticulum
A0A4D5RA33_SCOVI	A0A4D5RA33		ATP synthase subunit beta	GO:0045259,proton-transporting ATP synthase complex;GO:0005743,mitochondrial inner membrane;GO:0005739,mitochondrion	GO:0005524,ATP binding;GO:0046933,proton-transporting ATP synthase activity, rotational mechanism;GO:0016887,ATP hydrolysis activity	GO:0015986,proton motive force-driven ATP synthesis;GO:0042776,proton motive force-driven mitochondrial ATP synthesis	dme:Dmel_CG11154,path:dme00190,Oxidative phosphorylation
T1JDX9_STRMM	T1JDX9		ATP synthase subunit alpha	GO:0005743,mitochondrial inner membrane;GO:0005739,mitochondrion;GO:0045259,proton-transporting ATP synthase complex	GO:0043531,ADP binding;GO:0005524,ATP binding;GO:0046933,proton-transporting ATP synthase activity, rotational mechanism	GO:0022900,electron transport chain;GO:0019915,lipid storage;GO:0015986,proton motive force-driven ATP synthesis	dme:Dmel_CG3612,path:dme00190,Oxidative phosphorylation
T1IZI8_STRMM	T1IZI8		Actin	GO:0005737,cytoplasm;GO:0005856,cytoskeleton	GO:0005524,ATP binding;GO:0016787,hydrolase activity	GO:0048646,anatomical structure formation involved in morphogenesis;GO:0048468,cell development	dme:Dmel_CG4027,path:dme03082,ATP-dependent chromatin remodeling;dme:Dmel_CG4027,path:dme04391,Hippo signaling pathway - fly;dme:Dmel_CG4027,path:dme04145,Phagosome;dme:Dmel_CG4027,path:dme04814,Motor proteins;dme:Dmel_CG4027,path:dme04745,Phototransduction - fly
T1IRX2_STRMM	T1IRX2		Uncharacterized protein	GO:0005737,cytoplasm;GO:0005829,cytosol;GO:0005634,nucleus;GO:0043186,P granule;GO:0048471,perinuclear region of cytoplasm	GO:0003729,mRNA binding;GO:0034584,piRNA binding;GO:0004521,RNA endonuclease activity;GO:0016891,RNA endonuclease activity, producing 5'-phosphomonoesters;GO:0016891,RNA endonuclease activity producing 5'-phosphomonoesters, hydrolytic mechanism	GO:0050829,defense response to Gram-negative bacterium;GO:0046843,dorsal appendage formation;GO:0098795,global gene silencing by mRNA cleavage;GO:0031507,heterochromatin formation;GO:0046594,maintenance of pole plasm mRNA location;GO:0141065,maternal mRNA clearance;GO:0007076,mitotic chromosome condensation;GO:0030717,oocyte karyosome formation;GO:0001556,oocyte maturation;GO:0048477,oogenesis;GO…	dme:Dmel_CG6137,path:dme04320,Dorso-ventral axis formation
T1JKE7_STRMM	T1JKE7		Cuticle protein 7	GO:0062129,chitin-based extracellular matrix;GO:0031012,extracellular matrix	GO:0008010,structural constituent of chitin-based larval cuticle	GO:0040003,chitin-based cuticle development
A0A646QD13_9MYRI	A0A646QD13		LIM1	GO:0005737,cytoplasm;GO:0005634,nucleus;GO:0030018,Z disc	GO:0042805,actinin binding;GO:0046872,metal ion binding;GO:0008307,structural constituent of muscle	GO:0007517,muscle organ development;GO:0060537,muscle tissue development;GO:0045214,sarcomere organization
A0A646QE26_9MYRI	A0A646QE26		Tubulin beta chain	GO:0005737,cytoplasm;GO:0005874,microtubule	GO:0005525,GTP binding;GO:0003924,GTPase activity;GO:0046872,metal ion binding;GO:0005200,structural constituent of cytoskeleton	GO:0000226,microtubule cytoskeleton organization;GO:0000278,mitotic cell cycle	dme:Dmel_CG9277,path:dme04145,Phagosome;dme:Dmel_CG9277,path:dme04814,Motor proteins
A0A4D5R960_SCOVI	A0A4D5R960		arginine kinase	GO:0005737,cytoplasm;GO:0005829,cytosol;GO:0005576,extracellular region;GO:0005615,extracellular space;GO:0005739,mitochondrion;GO:0005886,plasma membrane	GO:0004054,arginine kinase activity;GO:0005524,ATP binding;GO:0004111,creatine kinase activity;GO:0016301,kinase activity	GO:0046314,phosphocreatine biosynthetic process;GO:0016310,phosphorylation	dme:Dmel_CG32031,path:dme00330,Arginine and proline metabolism
T1IPX7_STRMM	T1IPX7		Calponin-homology (CH) domain-containing protein	GO:0030054,cell junction;GO:0042995,cell projection;GO:0030864,cortical actin cytoskeleton;GO:0005925,focal adhesion;GO:0005886,plasma membrane;GO:0030018,Z disc	GO:0003779,actin binding;GO:0051015,actin filament binding;GO:0005509,calcium ion binding	GO:0030036,actin cytoskeleton organization;GO:0051017,actin filament bundle assembly;GO:0055001,muscle cell development;GO:0045214,sarcomere organization
A0A646QHW5_9MYRI	A0A646QHW5		Actin5C	GO:0005737,cytoplasm;GO:0005856,cytoskeleton	GO:0005524,ATP binding;GO:0016787,hydrolase activity	GO:0048646,anatomical structure formation involved in morphogenesis;GO:0048468,cell development	dme:Dmel_CG4027,path:dme03082,ATP-dependent chromatin remodeling;dme:Dmel_CG4027,path:dme04391,Hippo signaling pathway - fly;dme:Dmel_CG4027,path:dme04145,Phagosome;dme:Dmel_CG4027,path:dme04814,Motor proteins;dme:Dmel_CG4027,path:dme04745,Phototransduction - fly
T1INX9_STRMM	T1INX9		Troponin T	GO:0005861,troponin complex		GO:0006937,regulation of muscle contraction;GO:0045214,sarcomere organization
T1J379_STRMM	T1J379		Histone H4	GO:0000786,nucleosome;GO:0005634,nucleus	GO:0003677,DNA binding;GO:0046982,protein heterodimerization activity;GO:0030527,structural constituent of chromatin	GO:0006325,chromatin organization
B6V746_SCOSU	B6V746		Myosin light chain 2		GO:0005509,calcium ion binding	GO:0009791,post-embryonic development	dme:Dmel_CG3595,path:dme04814,Motor proteins
T1JL58_STRMM	T1JL58		Uncharacterized protein
A0A4D5R9J2_SCOVI	A0A4D5R9J2		Alpha-crystallin B chain	GO:0005829,cytosol;GO:0005654,nucleoplasm;GO:0030018,Z disc	GO:0051082,unfolded protein binding	GO:0006457,protein folding;GO:0042026,protein refolding;GO:0009408,response to heat
T1J7N3_STRMM	T1J7N3		Death domain-containing protein	GO:0005856,cytoskeleton;GO:0031594,neuromuscular junction;GO:0005886,plasma membrane;GO:0042734,presynaptic membrane;GO:0036062,presynaptic periactive zone;GO:0043195,terminal bouton;GO:0016020,membrane		GO:0048675,axon extension;GO:0000226,microtubule cytoskeleton organization;GO:1900074,negative regulation of neuromuscular synaptic transmission;GO:0007528,neuromuscular junction development;GO:0070050,neuron cellular homeostasis;GO:0045887,positive regulation of synaptic assembly at neuromuscular junction;GO:0007605,sensory perception of sound;GO:0007614,short-term memory;GO:0007165,signal trans…	dme:Dmel_CG42734,path:dme04624,Toll and Imd signaling pathway
T1IJU5_STRMM	T1IJU5		Calcium-transporting ATPase	GO:0033017,sarcoplasmic reticulum membrane;GO:0012505,endomembrane system;GO:0005783,endoplasmic reticulum;GO:0005789,endoplasmic reticulum membrane;GO:0016020,membrane;GO:0016529,sarcoplasmic reticulum;GO:0045202,synapse	GO:0005524,ATP binding;GO:0016887,ATP hydrolysis activity;GO:0046872,metal ion binding;GO:0005388,P-type calcium transporter activity	GO:1990845,adaptive thermogenesis;GO:0070588,calcium ion transmembrane transport;GO:1903515,calcium ion transport from cytosol to endoplasmic reticulum;GO:0007629,flight behavior;GO:0030707,follicle cell of egg chamber development;GO:0060047,heart contraction;GO:0036335,intestinal stem cell homeostasis;GO:0006874,intracellular calcium ion homeostasis;GO:0007274,neuromuscular synaptic transmission…	dme:Dmel_CG3725,path:dme04148,Efferocytosis
T1J8A7_STRMM	T1J8A7		Actin	GO:0005737,cytoplasm;GO:0005856,cytoskeleton	GO:0005524,ATP binding;GO:0016787,hydrolase activity	GO:0048646,anatomical structure formation involved in morphogenesis;GO:0048468,cell development	dme:Dmel_CG4027,path:dme03082,ATP-dependent chromatin remodeling;dme:Dmel_CG4027,path:dme04391,Hippo signaling pathway - fly;dme:Dmel_CG4027,path:dme04145,Phagosome;dme:Dmel_CG4027,path:dme04814,Motor proteins;dme:Dmel_CG4027,path:dme04745,Phototransduction - fly
T1J6W9_STRMM	T1J6W9		arginine kinase	GO:0005737,cytoplasm;GO:0005829,cytosol;GO:0005576,extracellular region;GO:0005615,extracellular space;GO:0005739,mitochondrion;GO:0005886,plasma membrane	GO:0004054,arginine kinase activity;GO:0005524,ATP binding;GO:0004111,creatine kinase activity;GO:0016301,kinase activity	GO:0046314,phosphocreatine biosynthetic process;GO:0016310,phosphorylation	dme:Dmel_CG32031,path:dme00330,Arginine and proline metabolism
A0A646QF05_9MYRI	A0A646QF05		ATP synthase subunit gamma	GO:0005743,mitochondrial inner membrane;GO:0005739,mitochondrion;GO:0045259,proton-transporting ATP synthase complex	GO:0046933,proton-transporting ATP synthase activity, rotational mechanism	GO:0015986,proton motive force-driven ATP synthesis	dme:Dmel_CG7610,path:dme00190,Oxidative phosphorylation
A0A646QD00_9MYRI	A0A646QD00		Actin-1	GO:0005737,cytoplasm;GO:0005856,cytoskeleton	GO:0005524,ATP binding;GO:0016787,hydrolase activity	GO:0048646,anatomical structure formation involved in morphogenesis;GO:0048468,cell development	dme:Dmel_CG4027,path:dme03082,ATP-dependent chromatin remodeling;dme:Dmel_CG4027,path:dme04391,Hippo signaling pathway - fly;dme:Dmel_CG4027,path:dme04145,Phagosome;dme:Dmel_CG4027,path:dme04814,Motor proteins;dme:Dmel_CG4027,path:dme04745,Phototransduction - fly
T1IZC8_STRMM	T1IZC8		Glyceraldehyde-3-phosphate dehydrogenase		GO:0004365,glyceraldehyde-3-phosphate dehydrogenase (NAD+) (phosphorylating) activity;GO:0051287,NAD binding;GO:0050661,NADP binding	GO:0006006,glucose metabolic process;GO:0019682,glyceraldehyde-3-phosphate metabolic process;GO:0006096,glycolytic process	dme:Dmel_CG8893,path:dme00010,Glycolysis / Gluconeogenesis
A0A4D5R9H8_SCOVI	A0A4D5R9H8		Enolase	GO:0005737,cytoplasm;GO:0005829,cytosol;GO:0000015,phosphopyruvate hydratase complex;GO:0005886,plasma membrane	GO:0000287,magnesium ion binding;GO:0004634,phosphopyruvate hydratase activity	GO:0061621,canonical glycolysis;GO:0006094,gluconeogenesis;GO:0042593,glucose homeostasis;GO:0006096,glycolytic process	dme:Dmel_CG17654,path:dme00010,Glycolysis / Gluconeogenesis;dme:Dmel_CG17654,path:dme03018,RNA degradation
T1JP79_STRMM	T1JP79		Histone H2B	GO:0000786,nucleosome;GO:0005634,nucleus	GO:0003677,DNA binding;GO:0046982,protein heterodimerization activity;GO:0044877,protein-containing complex binding;GO:0030527,structural constituent of chromatin	GO:0006325,chromatin organization
A0A0E4B9P8_9MYRI	A0A0E4B9P8	TEP2	TEP1-F	GO:0005615,extracellular space;GO:0005886,plasma membrane;GO:0098552,side of membrane	GO:0004866,endopeptidase inhibitor activity	GO:0050829,defense response to Gram-negative bacterium;GO:0045087,innate immune response;GO:0002376,immune system process
T1IZ13_STRMM	T1IZ13		Collagen IV NC1 domain-containing protein	GO:0005604,basement membrane;GO:0005587,collagen type IV trimer;GO:0062023,collagen-containing extracellular matrix;GO:0005615,extracellular space	GO:0005201,extracellular matrix structural constituent;GO:0030020,extracellular matrix structural constituent conferring tensile strength	GO:0071711,basement membrane organization;GO:0055013,cardiac muscle cell development;GO:0007391,dorsal closure;GO:0060729,intestinal epithelial structure maintenance;GO:0048621,post-embryonic digestive tract morphogenesis	dme:Dmel_CG4145,path:dme04512,ECM-receptor interaction
C4PEE8_SCOSU	C4PEE8		Beta-actin (Fragment)	GO:0015629,actin cytoskeleton;GO:0035060,brahma complex;GO:0005737,cytoplasm	GO:0005524,ATP binding;GO:0016787,hydrolase activity	GO:0000281,mitotic cytokinesis;GO:0030723,ovarian fusome organization	dme:Dmel_CG12051,path:dme03082,ATP-dependent chromatin remodeling;dme:Dmel_CG12051,path:dme04391,Hippo signaling pathway - fly;dme:Dmel_CG12051,path:dme04145,Phagosome;dme:Dmel_CG12051,path:dme04814,Motor proteins;dme:Dmel_CG12051,path:dme04745,Phototransduction - fly
T1ITB8_STRMM	T1ITB8		DUF19 domain-containing protein
T1JNR8_STRMM	T1JNR8		Probable ATP-dependent RNA helicase DDX52		GO:0004421,hydroxymethylglutaryl-CoA synthase activity	GO:0006084,acetyl-CoA metabolic process;GO:0010142,farnesyl diphosphate biosynthetic process, mevalonate pathway;GO:0016126,sterol biosynthetic process	dme:Dmel_CG4311,path:dme00650,Butanoate metabolism;dme:Dmel_CG4311,path:dme00280,Valine, leucine and isoleucine degradation;dme:Dmel_CG4311,path:dme00900,Terpenoid backbone biosynthesis
A0A646QEQ7_9MYRI	A0A646QEQ7		Calglandulin	GO:0016459,myosin complex	GO:0005509,calcium ion binding
T1IQ65_STRMM	T1IQ65		Myosin heavy chain, muscle	GO:0031672,A band;GO:0016459,myosin complex;GO:0032982,myosin filament;GO:0030017,sarcomere	GO:0051015,actin filament binding;GO:0005524,ATP binding;GO:0042802,identical protein binding;GO:0000146,microfilament motor activity;GO:0008307,structural constituent of muscle;GO:0003774,cytoskeletal motor activity;GO:0016853,isomerase activity	GO:0048513,animal organ development;GO:0007298,border follicle cell migration;GO:0040011,locomotion;GO:0006936,muscle contraction;GO:0031033,myosin filament organization;GO:0007424,open tracheal system development;GO:0065008,regulation of biological quality;GO:0045214,sarcomere organization	dme:Dmel_CG17927,path:dme04814,Motor proteins
A0A646QCH4_9MYRI	A0A646QCH4		Calglandulin-2		GO:0005509,calcium ion binding	GO:0009791,post-embryonic development	dme:Dmel_CG3595,path:dme04814,Motor proteins
A0A646QDM4_9MYRI	A0A646QDM4		Melanotransferrin 2	GO:0016327,apicolateral plasma membrane;GO:0005829,cytosol;GO:0005769,early endosome;GO:0005615,extracellular space;GO:0005886,plasma membrane;GO:0055037,recycling endosome;GO:0005918,septate junction;GO:0098552,side of membrane	GO:0005506,iron ion binding	GO:0006826,iron ion transport;GO:0019991,septate junction assembly
A0A646QEZ5_9MYRI	A0A646QEZ5		ATP synthase subunit beta	GO:0045259,proton-transporting ATP synthase complex;GO:0005743,mitochondrial inner membrane;GO:0005739,mitochondrion	GO:0005524,ATP binding;GO:0046933,proton-transporting ATP synthase activity, rotational mechanism;GO:0016887,ATP hydrolysis activity	GO:0015986,proton motive force-driven ATP synthesis;GO:0042776,proton motive force-driven mitochondrial ATP synthesis	dme:Dmel_CG11154,path:dme00190,Oxidative phosphorylation
A0A4D5R9V9_SCOVI	A0A4D5R9V9		Aspartate aminotransferase	GO:0005829,cytosol;GO:0005777,peroxisome	GO:0004069,L-aspartate:2-oxoglutarate aminotransferase activity;GO:0047801,L-cysteine transaminase activity;GO:0030170,pyridoxal phosphate binding	GO:0006103,2-oxoglutarate metabolic process;GO:0006532,aspartate biosynthetic process;GO:0006533,aspartate catabolic process;GO:0006094,gluconeogenesis;GO:0006537,glutamate biosynthetic process;GO:0019550,glutamate catabolic process to aspartate;GO:0043490,malate-aspartate shuttle;GO:0006107,oxaloacetate metabolic process;GO:0006531,aspartate metabolic process	dme:Dmel_CG8430,path:dme00250,Alanine, aspartate and glutamate metabolism;dme:Dmel_CG8430,path:dme00270,Cysteine and methionine metabolism;dme:Dmel_CG8430,path:dme00220,Arginine biosynthesis;dme:Dmel_CG8430,path:dme00330,Arginine and proline metabolism;dme:Dmel_CG8430,path:dme00350,Tyrosine metabolism;dme:Dmel_CG8430,path:dme00360,Phenylalanine metabolism;dme:Dmel_CG8430,path:dme00400,Phenylalani…
A0A4D5R9C4_SCOVI	A0A4D5R9C4		Cytoplasmic actin	GO:0005737,cytoplasm;GO:0005856,cytoskeleton	GO:0005524,ATP binding;GO:0016787,hydrolase activity	GO:0048646,anatomical structure formation involved in morphogenesis;GO:0048468,cell development	dme:Dmel_CG4027,path:dme03082,ATP-dependent chromatin remodeling;dme:Dmel_CG4027,path:dme04391,Hippo signaling pathway - fly;dme:Dmel_CG4027,path:dme04145,Phagosome;dme:Dmel_CG4027,path:dme04814,Motor proteins;dme:Dmel_CG4027,path:dme04745,Phototransduction - fly
T1J694_STRMM	T1J694		Mediator of DNA damage checkpoint protein 1
T1J4Y6_STRMM	T1J4Y6		Paramyosin	GO:0030016,myofibril;GO:0016459,myosin complex;GO:0032982,myosin filament		GO:0030239,myofibril assembly
T1ILZ8_STRMM	T1ILZ8		non-specific serine/threonine protein kinase	GO:0031674,I band;GO:0031430,M band;GO:0030017,sarcomere;GO:0030018,Z disc;GO:0031672,A band	GO:0005524,ATP binding;GO:0004672,protein kinase activity;GO:0004674,protein serine/threonine kinase activity;GO:0008307,structural constituent of muscle	GO:0007498,mesoderm development;GO:0071689,muscle thin filament assembly;GO:0050793,regulation of developmental process;GO:0051239,regulation of multicellular organismal process;GO:0045214,sarcomere organization
T1IYG0_STRMM	T1IYG0		Virilizer N-terminal domain-containing protein	GO:0005615,extracellular space;GO:0005886,plasma membrane;GO:0098552,side of membrane	GO:0004866,endopeptidase inhibitor activity	GO:0050829,defense response to Gram-negative bacterium;GO:0045087,innate immune response;GO:0002376,immune system process
T1IZZ3_STRMM	T1IZZ3		Nitric oxide synthase-interacting protein zinc-finger domain-containing protein	GO:0005634,nucleus	GO:0003723,RNA binding	GO:0006915,apoptotic process;GO:0043066,negative regulation of apoptotic process
T1IXZ7_STRMM	T1IXZ7		Peroxidase	GO:0031012,extracellular matrix;GO:0005615,extracellular space	GO:0020037,heme binding;GO:0140825,lactoperoxidase activity;GO:0046872,metal ion binding;GO:0016684,oxidoreductase activity, acting on peroxide as acceptor;GO:0004601,peroxidase activity	GO:0070831,basement membrane assembly;GO:0030199,collagen fibril organization;GO:0030198,extracellular matrix organization;GO:0042744,hydrogen peroxide catabolic process;GO:0006909,phagocytosis;GO:0006979,response to oxidative stress
T1J3J7_STRMM	T1J3J7		Cytochrome c domain-containing protein	GO:0005758,mitochondrial intermembrane space	GO:0009055,electron transfer activity;GO:0020037,heme binding;GO:0046872,metal ion binding	GO:0006123,mitochondrial electron transport, cytochrome c to oxygen;GO:0006122,mitochondrial electron transport, ubiquinol to cytochrome c	dme:Dmel_CG17903,path:dme00190,Oxidative phosphorylation;dme:Dmel_CG17903,path:dme04214,Apoptosis - fly;dme:Dmel_CG17903,path:dme04215,Apoptosis - multiple species
T1JM14_STRMM	T1JM14		Troponin I	GO:0005861,troponin complex	GO:0003779,actin binding
T1JCP7_STRMM	T1JCP7		Actin-related protein 2	GO:0005884,actin filament;GO:0005885,Arp2/3 protein complex;GO:0005938,cell cortex	GO:0003779,actin binding;GO:0005524,ATP binding;GO:0005200,structural constituent of cytoskeleton	GO:0007015,actin filament organization;GO:0034314,Arp2/3 complex-mediated actin nucleation;GO:0030032,lamellipodium assembly;GO:0045887,positive regulation of synaptic assembly at neuromuscular junction;GO:0051489,regulation of filopodium assembly;GO:0072553,terminal button organization;GO:0035313,wound healing, spreading of epidermal cells	dme:Dmel_CG9901,path:dme04144,Endocytosis
A0A212MHU7_SCODE	A0A212MHU7	hemocyanin	HcB	GO:0005829,cytosol;GO:0005576,extracellular region;GO:0005615,extracellular space	GO:0004097,catechol oxidase activity;GO:0046872,metal ion binding;GO:0004503,tyrosinase activity	GO:0050832,defense response to fungus;GO:0050830,defense response to Gram-positive bacterium;GO:0042417,dopamine metabolic process;GO:0042381,hemolymph coagulation;GO:0042438,melanin biosynthetic process;GO:0035006,melanization defense response;GO:0035011,melanotic encapsulation of foreign target
T1IJ95_STRMM	T1IJ95		ABC transporter domain-containing protein	GO:0016020,membrane	GO:0140359,ABC-type transporter activity;GO:0005524,ATP binding;GO:0016887,ATP hydrolysis activity;GO:0042626,ATPase-coupled transmembrane transporter activity;GO:0005319,lipid transporter activity	GO:0006869,lipid transport	dme:Dmel_CG1718,path:dme02010,ABC transporters
T1IRZ0_STRMM	T1IRZ0		Zinc finger protein ush	GO:0005634,nucleus	GO:0003677,DNA binding;GO:0001217,DNA-binding transcription repressor activity;GO:0061629,RNA polymerase II-specific DNA-binding transcription factor binding;GO:0008270,zinc ion binding	GO:0046665,amnioserosa maintenance;GO:0030154,cell differentiation;GO:0022416,chaeta development;GO:0048749,compound eye development;GO:0007390,germ-band shortening;GO:0007507,heart development;GO:0035167,larval lymph gland hemopoiesis;GO:0035170,lymph gland crystal cell differentiation;GO:0048542,lymph gland development;GO:0035169,lymph gland plasmatocyte differentiation;GO:0045892,negative regu…
A0A646QFX1_9MYRI	A0A646QFX1		Dipeptidyl peptidase 1	GO:0042600,egg chorion;GO:0005615,extracellular space;GO:0005764,lysosome	GO:0017147,Wnt-protein binding	GO:0090263,positive regulation of canonical Wnt signaling pathway
T1IVS9_STRMM	T1IVS9		Fibrillar collagen NC1 domain-containing protein	GO:0005604,basement membrane;GO:0005587,collagen type IV trimer;GO:0062023,collagen-containing extracellular matrix;GO:0005615,extracellular space	GO:0005201,extracellular matrix structural constituent;GO:0030020,extracellular matrix structural constituent conferring tensile strength	GO:0071711,basement membrane organization;GO:0055013,cardiac muscle cell development;GO:0007391,dorsal closure;GO:0060729,intestinal epithelial structure maintenance;GO:0048621,post-embryonic digestive tract morphogenesis	dme:Dmel_CG4145,path:dme04512,ECM-receptor interaction
A0A4D5R9E4_SCOVI	A0A4D5R9E4		Adenylyl cyclase-associated protein	GO:0005737,cytoplasm;GO:0005886,plasma membrane;GO:0005829,cytosol	GO:0003779,actin binding;GO:0008179,adenylate cyclase binding	GO:0007015,actin filament organization;GO:0008154,actin polymerization or depolymerization;GO:0019933,cAMP-mediated signaling;GO:0000902,cell morphogenesis;GO:0008407,chaeta morphogenesis;GO:0048749,compound eye development;GO:0046716,muscle cell cellular homeostasis;GO:0008103,oocyte microtubule cytoskeleton polarization;GO:0048477,oogenesis;GO:0072499,photoreceptor cell axon guidance;GO:0008360…
T1IZ15_STRMM	T1IZ15		Collagen IV NC1 domain-containing protein	GO:0005604,basement membrane;GO:0005587,collagen type IV trimer;GO:0031012,extracellular matrix;GO:0005576,extracellular region	GO:0005201,extracellular matrix structural constituent;GO:0030020,extracellular matrix structural constituent conferring tensile strength	GO:0061327,anterior Malpighian tubule development;GO:0071711,basement membrane organization;GO:0009792,embryo development ending in birth or egg hatching;GO:0007443,Malpighian tubule morphogenesis;GO:0007525,somatic muscle development	dme:Dmel_CG16858,path:dme04512,ECM-receptor interaction
A0A646QFY6_9MYRI	A0A646QFY6		Calponin	GO:0015629,actin cytoskeleton;GO:0005737,cytoplasm	GO:0051015,actin filament binding	GO:0007015,actin filament organization;GO:0007520,myoblast fusion;GO:1901739,regulation of myoblast fusion
A0A4D5R9B0_SCOVI	A0A4D5R9B0		Triosephosphate isomerase	GO:0005829,cytosol;GO:0031430,M band;GO:0030018,Z disc	GO:0042803,protein homodimerization activity;GO:0004807,triose-phosphate isomerase activity	GO:0061621,canonical glycolysis;GO:0008340,determination of adult lifespan;GO:0006094,gluconeogenesis;GO:0042593,glucose homeostasis;GO:0046166,glyceraldehyde-3-phosphate biosynthetic process;GO:0019682,glyceraldehyde-3-phosphate metabolic process;GO:0019563,glycerol catabolic process;GO:0006096,glycolytic process;GO:0050877,nervous system process;GO:0009612,response to mechanical stimulus	dme:Dmel_CG2171,path:dme00010,Glycolysis / Gluconeogenesis;dme:Dmel_CG2171,path:dme00051,Fructose and mannose metabolism;dme:Dmel_CG2171,path:dme00562,Inositol phosphate metabolism
A0A4D5R9Q5_SCOVI	A0A4D5R9Q5		Glyceraldehyde-3-phosphate dehydrogenase		GO:0004365,glyceraldehyde-3-phosphate dehydrogenase (NAD+) (phosphorylating) activity;GO:0051287,NAD binding;GO:0050661,NADP binding	GO:0006006,glucose metabolic process;GO:0019682,glyceraldehyde-3-phosphate metabolic process;GO:0006096,glycolytic process	dme:Dmel_CG8893,path:dme00010,Glycolysis / Gluconeogenesis
T1IUJ6_STRMM	T1IUJ6		Uncharacterized protein	GO:0062129,chitin-based extracellular matrix;GO:0031012,extracellular matrix	GO:0008010,structural constituent of chitin-based larval cuticle	GO:0040003,chitin-based cuticle development
A0A4D5RA68_SCOVI	A0A4D5RA68		F-actin cross-linking protein	GO:0005737,cytoplasm	GO:0003779,actin binding;GO:0005509,calcium ion binding;GO:0044877,protein-containing complex binding
T1IXS4_STRMM	T1IXS4		glutamate dehydrogenase [NAD(P)(+)]	GO:0005737,cytoplasm;GO:0005829,cytosol;GO:0005759,mitochondrial matrix;GO:0005739,mitochondrion	GO:0005524,ATP binding;GO:0004352,glutamate dehydrogenase (NAD+) activity;GO:0004354,glutamate dehydrogenase (NADP+) activity;GO:0005525,GTP binding;GO:0042802,identical protein binding	GO:0006538,glutamate catabolic process;GO:0006536,glutamate metabolic process	dme:Dmel_CG5320,path:dme00910,Nitrogen metabolism;dme:Dmel_CG5320,path:dme00250,Alanine, aspartate and glutamate metabolism;dme:Dmel_CG5320,path:dme00220,Arginine biosynthesis
T1JEK4_STRMM	T1JEK4		non-specific serine/threonine protein kinase	GO:0005737,cytoplasm;GO:0005829,cytosol;GO:0005886,plasma membrane	GO:0005524,ATP binding;GO:0019900,kinase binding;GO:0004709,MAP kinase kinase kinase activity;GO:0106310,protein serine kinase activity;GO:0004674,protein serine/threonine kinase activity;GO:0008270,zinc ion binding	GO:0007298,border follicle cell migration;GO:0009267,cellular response to starvation;GO:0042051,compound eye photoreceptor development;GO:0046843,dorsal appendage formation;GO:0008069,dorsal/ventral axis specification, ovarian follicular epithelium;GO:0007173,epidermal growth factor receptor signaling pathway;GO:0007427,epithelial cell migration, open tracheal system;GO:0070371,ERK1 and ERK2 casc…	dme:Dmel_CG2845,path:dme04013,MAPK signaling pathway - fly;dme:Dmel_CG2845,path:dme04068,FoxO signaling pathway;dme:Dmel_CG2845,path:dme04150,mTOR signaling pathway;dme:Dmel_CG2845,path:dme04214,Apoptosis - fly;dme:Dmel_CG2845,path:dme04320,Dorso-ventral axis formation
A0A646QDA0_9MYRI	A0A646QDA0		Elongation factor 1-alpha	GO:0005737,cytoplasm	GO:0005525,GTP binding;GO:0003924,GTPase activity;GO:0003746,translation elongation factor activity	GO:0006412,translation;GO:0006414,translational elongation	dme:Dmel_CG8280,path:dme03013,Nucleocytoplasmic transport
A0A646QE55_9MYRI	A0A646QE55		TEP1-F	GO:0005615,extracellular space;GO:0005886,plasma membrane;GO:0098552,side of membrane	GO:0004866,endopeptidase inhibitor activity	GO:0050829,defense response to Gram-negative bacterium;GO:0045087,innate immune response;GO:0002376,immune system process
VSP1_SCOSU	O96900		Serine protease SSP1 (Fragment)	GO:0005615,extracellular space	GO:0017171,serine hydrolase activity;GO:0004252,serine-type endopeptidase activity	GO:0045087,innate immune response;GO:0006508,proteolysis
T1IWH9_STRMM	T1IWH9		Uncharacterized protein
T1J702_STRMM	T1J702		GRIP domain-containing protein	GO:0005829,cytosol;GO:0005794,Golgi apparatus;GO:0000138,Golgi trans cisterna	GO:0042802,identical protein binding;GO:0031267,small GTPase binding	GO:0048193,Golgi vesicle transport;GO:0034067,protein localization to Golgi apparatus;GO:0042147,retrograde transport, endosome to Golgi
T1J368_STRMM	T1J368		Histone H2A/H2B/H3 domain-containing protein	GO:0000786,nucleosome;GO:0005634,nucleus	GO:0003677,DNA binding;GO:0046982,protein heterodimerization activity;GO:0044877,protein-containing complex binding;GO:0030527,structural constituent of chromatin	GO:0006325,chromatin organization
A0A4D5R9H6_SCOVI	A0A4D5R9H6	myophilin	Transgelin	GO:0015629,actin cytoskeleton;GO:0005865,striated muscle thin filament	GO:0051015,actin filament binding;GO:0070594,juvenile hormone response element binding	GO:0007015,actin filament organization;GO:0035626,juvenile hormone mediated signaling pathway;GO:0006939,smooth muscle contraction
T1JNG6_STRMM	T1JNG6		Tubulin beta chain	GO:0005737,cytoplasm;GO:0005874,microtubule	GO:0005525,GTP binding;GO:0003924,GTPase activity;GO:0046872,metal ion binding;GO:0005200,structural constituent of cytoskeleton	GO:0000226,microtubule cytoskeleton organization;GO:0000278,mitotic cell cycle	dme:Dmel_CG9277,path:dme04145,Phagosome;dme:Dmel_CG9277,path:dme04814,Motor proteins
T1JDA9_STRMM	T1JDA9		Tubulin alpha chain	GO:0005737,cytoplasm;GO:0005881,cytoplasmic microtubule;GO:0005874,microtubule;GO:0005876,spindle microtubule	GO:0005525,GTP binding;GO:0016787,hydrolase activity;GO:0046872,metal ion binding;GO:0005200,structural constituent of cytoskeleton	GO:0000226,microtubule cytoskeleton organization;GO:0000278,mitotic cell cycle;GO:0009826,unidimensional cell growth	dme:Dmel_CG9476,path:dme04145,Phagosome;dme:Dmel_CG9476,path:dme04814,Motor proteins
A0A4D5R926_SCOVI	A0A4D5R926		Calglandulin	GO:0005737,cytoplasm;GO:0030016,myofibril;GO:0016460,myosin II complex	GO:0005509,calcium ion binding;GO:0032036,myosin heavy chain binding	GO:0060361,flight;GO:0040011,locomotion;GO:0003012,muscle system process;GO:0030239,myofibril assembly;GO:0009791,post-embryonic development
T1JBI9_STRMM	T1JBI9		Enolase	GO:0005737,cytoplasm;GO:0005829,cytosol;GO:0000015,phosphopyruvate hydratase complex;GO:0005886,plasma membrane	GO:0000287,magnesium ion binding;GO:0004634,phosphopyruvate hydratase activity	GO:0061621,canonical glycolysis;GO:0006094,gluconeogenesis;GO:0042593,glucose homeostasis;GO:0006096,glycolytic process	dme:Dmel_CG17654,path:dme00010,Glycolysis / Gluconeogenesis;dme:Dmel_CG17654,path:dme03018,RNA degradation
A0A646QEF5_9MYRI	A0A646QEF5		ADP-ribosylation factor GTPase-activating protein 2	GO:0005737,cytoplasm;GO:0000139,Golgi membrane	GO:0005096,GTPase activator activity;GO:0008270,zinc ion binding	GO:0001745,compound eye morphogenesis;GO:0048205,COPI coating of Golgi vesicle	dme:Dmel_CG6838,path:dme04144,Endocytosis
T1J2R7_STRMM	T1J2R7		IMD domain-containing protein	GO:0015629,actin cytoskeleton;GO:0005737,cytoplasm;GO:0009898,cytoplasmic side of plasma membrane;GO:0032991,protein-containing complex	GO:0003779,actin binding;GO:0005543,phospholipid binding;GO:0042803,protein homodimerization activity;GO:0017124,SH3 domain binding	GO:0007298,border follicle cell migration;GO:0030031,cell projection assembly;GO:0046847,filopodium assembly;GO:0008354,germ cell migration;GO:0061024,membrane organization;GO:0048261,negative regulation of receptor-mediated endocytosis;GO:0007009,plasma membrane organization
T1J4B7_STRMM	T1J4B7		EF-hand domain-containing protein	GO:0005813,centrosome;GO:0005737,cytoplasm	GO:0005509,calcium ion binding
T1J8Y4_STRMM	T1J8Y4		Troponin I	GO:0005861,troponin complex	GO:0003779,actin binding
T1J0Q5_STRMM	T1J0Q5		SWI/SNF complex subunit SMARCC2	GO:0035060,brahma complex;GO:0005634,nucleus;GO:0016514,SWI/SNF complex	GO:0042393,histone binding	GO:0006338,chromatin remodeling;GO:0008587,imaginal disc-derived wing margin morphogenesis;GO:0008586,imaginal disc-derived wing vein morphogenesis;GO:0007474,imaginal disc-derived wing vein specification;GO:2000134,negative regulation of G1/S transition of mitotic cell cycle;GO:0007406,negative regulation of neuroblast proliferation;GO:0045893,positive regulation of DNA-templated transcription;G…	dme:Dmel_CG18740,path:dme03082,ATP-dependent chromatin remodeling
T1ISU6_STRMM	T1ISU6		Glycine-rich cell wall structural protein 1.8-like
T1J4E8_STRMM	T1J4E8		MRH domain-containing protein
A0A4D5R9R7_SCOVI	A0A4D5R9R7		TEP1-F	GO:0005615,extracellular space;GO:0005886,plasma membrane;GO:0098552,side of membrane	GO:0004866,endopeptidase inhibitor activity	GO:0050829,defense response to Gram-negative bacterium;GO:0045087,innate immune response;GO:0002376,immune system process
T1J9M8_STRMM	T1J9M8		Uncharacterized protein
T1JCB1_STRMM	T1JCB1		VWFA domain-containing protein
T1J3Z8_STRMM	T1J3Z8		Transmembrane protein 272-like
T1JDS6_STRMM	T1JDS6		Niemann-Pick C1 N-terminal domain-containing protein
T1IRW7_STRMM	T1IRW7		Uncharacterized protein
T1JIB2_STRMM	T1JIB2		Prolyl 4-hydroxylase alpha subunit domain-containing protein
T1J3X1_STRMM	T1J3X1		histone acetyltransferase	GO:0000123,histone acetyltransferase complex;GO:0035097,histone methyltransferase complex;GO:0005654,nucleoplasm;GO:0005634,nucleus;GO:0005700,polytene chromosome;GO:0098793,presynapse;GO:0032991,protein-containing complex;GO:0005667,transcription regulator complex	GO:0031490,chromatin DNA binding;GO:0140297,DNA-binding transcription factor binding;GO:0004402,histone acetyltransferase activity;GO:0043993,histone H3K18 acetyltransferase activity;GO:0044017,histone H3K27 acetyltransferase activity;GO:1990226,histone methyltransferase binding;GO:0061629,RNA polymerase II-specific DNA-binding transcription factor binding;GO:0003713,transcription coactivator act…	GO:0006325,chromatin organization;GO:0032922,circadian regulation of gene expression;GO:0048749,compound eye development;GO:0001745,compound eye morphogenesis;GO:0000076,DNA replication checkpoint signaling;GO:0030707,follicle cell of egg chamber development;GO:0008347,glial cell migration;GO:0045475,locomotor rhythm;GO:0090090,negative regulation of canonical Wnt signaling pathway;GO:0007269,neu…	dme:Dmel_CG15319,path:dme03083,Polycomb repressive complex;dme:Dmel_CG15319,path:dme03250,Viral life cycle - HIV-1;dme:Dmel_CG15319,path:dme04310,Wnt signaling pathway;dme:Dmel_CG15319,path:dme04330,Notch signaling pathway;dme:Dmel_CG15319,path:dme04350,TGF-beta signaling pathway;dme:Dmel_CG15319,path:dme04068,FoxO signaling pathway
A0A4D5R909_SCOVI	A0A4D5R909		Nucleoredoxin-like protein 2
T1JI61_STRMM	T1JI61		Microtubule-associated protein	GO:0030424,axon;GO:0005737,cytoplasm;GO:0030425,dendrite;GO:0005874,microtubule;GO:0043005,neuron projection;GO:0005856,cytoskeleton	GO:0008017,microtubule binding	GO:0060446,branching involved in open tracheal system development;GO:0035149,lumen formation, open tracheal system;GO:0000226,microtubule cytoskeleton organization;GO:0031175,neuron projection development;GO:0061541,rhabdomere morphogenesis
T1JJY2_STRMM	T1JJY2		KANL2-like probable zinc-finger domain-containing protein
T1IZQ7_STRMM	T1IZQ7		Nuclear pore complex protein Nup153
T1IRW6_STRMM	T1IRW6		Strawberry notch	GO:0005634,nucleus	GO:0031490,chromatin DNA binding;GO:0042393,histone binding	GO:0008587,imaginal disc-derived wing margin morphogenesis;GO:0007219,Notch signaling pathway;GO:0042461,photoreceptor cell development;GO:0045747,positive regulation of Notch signaling pathway;GO:0045944,positive regulation of transcription by RNA polymerase II;GO:0006355,regulation of DNA-templated transcription;GO:0048190,wing disc dorsal/ventral pattern formation
A0A646QFS6_9MYRI	A0A646QFS6		Retinal dehydrogenase 1	GO:0005737,cytoplasm;GO:0005759,mitochondrial matrix;GO:0005739,mitochondrion	GO:0008774,acetaldehyde dehydrogenase (acetylating) activity;GO:0004029,aldehyde dehydrogenase (NAD+) activity	GO:0006117,acetaldehyde metabolic process;GO:0006081,aldehyde metabolic process;GO:0045471,response to ethanol	dme:Dmel_CG3752,path:dme00010,Glycolysis / Gluconeogenesis;dme:Dmel_CG3752,path:dme00053,Ascorbate and aldarate metabolism;dme:Dmel_CG3752,path:dme00620,Pyruvate metabolism;dme:Dmel_CG3752,path:dme00071,Fatty acid degradation;dme:Dmel_CG3752,path:dme00561,Glycerolipid metabolism;dme:Dmel_CG3752,path:dme00280,Valine, leucine and isoleucine degradation;dme:Dmel_CG3752,path:dme00310,Lysine degradati…
A0A646QG90_9MYRI	A0A646QG90		Small ribosomal subunit protein uS12	GO:0005829,cytosol;GO:0015935,small ribosomal subunit	GO:0003735,structural constituent of ribosome	GO:0006412,translation	dme:Dmel_CG8415,path:dme03010,Ribosome
T1IIT3_STRMM	T1IIT3		Uncharacterized protein
T1J9C2_STRMM	T1J9C2		Swiss cheese	GO:0005737,cytoplasm;GO:0005783,endoplasmic reticulum;GO:0005789,endoplasmic reticulum membrane;GO:0005886,plasma membrane	GO:0004622,lysophospholipase activity;GO:0034236,protein kinase A catalytic subunit binding	GO:0007272,ensheathment of neurons;GO:0034349,glial cell apoptotic process;GO:0016042,lipid catabolic process;GO:0006643,membrane lipid metabolic process;GO:0061024,membrane organization;GO:0051402,neuron apoptotic process;GO:0046470,phosphatidylcholine metabolic process;GO:0006644,phospholipid metabolic process;GO:0045494,photoreceptor cell maintenance;GO:0072657,protein localization to membrane…	dme:Dmel_CG2212,path:dme00564,Glycerophospholipid metabolism
L0CJD1_9MYRI	L0CJD1	H3	Histone H3 (Fragment)	GO:0000785,chromatin;GO:0000786,nucleosome;GO:0005700,polytene chromosome;GO:0035059,RCAF complex	GO:0031492,nucleosomal DNA binding;GO:0046982,protein heterodimerization activity;GO:0030527,structural constituent of chromatin	GO:0006334,nucleosome assembly
T1ISG9_STRMM	T1ISG9		Beta-centractin	GO:1904115,axon cytoplasm;GO:0005869,dynactin complex	GO:0005524,ATP binding	GO:0008089,anterograde axonal transport;GO:0019896,axonal transport of mitochondrion;GO:0007018,microtubule-based movement;GO:0000278,mitotic cell cycle;GO:0008090,retrograde axonal transport	dme:Dmel_CG6174,path:dme04814,Motor proteins
T1J4N2_STRMM	T1J4N2		BPL/LPL catalytic domain-containing protein	GO:0005737,cytoplasm;GO:0005886,plasma membrane;GO:0045202,synapse	GO:0003779,actin binding	GO:0007613,memory;GO:0042048,olfactory behavior;GO:0035023,regulation of Rho protein signal transduction;GO:0050803,regulation of synapse structure or activity;GO:0045471,response to ethanol;GO:0007266,Rho protein signal transduction
T1IQC5_STRMM	T1IQC5		S-adenosylmethionine decarboxylase proenzyme	GO:0005829,cytosol	GO:0004014,adenosylmethionine decarboxylase activity	GO:0050829,defense response to Gram-negative bacterium;GO:0008295,spermidine biosynthetic process;GO:0006597,spermine biosynthetic process	dme:Dmel_CG5029,path:dme00270,Cysteine and methionine metabolism;dme:Dmel_CG5029,path:dme00330,Arginine and proline metabolism
A0A646QFM5_9MYRI	A0A646QFM5		Talin1	GO:0071944,cell periphery;GO:0005737,cytoplasm;GO:0005856,cytoskeleton;GO:0005925,focal adhesion;GO:0001726,ruffle;GO:0005886,plasma membrane;GO:0030018,Z disc	GO:0051015,actin filament binding;GO:0005178,integrin binding;GO:0005200,structural constituent of cytoskeleton	GO:0007475,apposition of dorsal and ventral imaginal disc-derived wing surfaces;GO:0007298,border follicle cell migration;GO:0086042,cardiac muscle cell-cardiac muscle cell adhesion;GO:0007155,cell adhesion;GO:0033627,cell adhesion mediated by integrin;GO:0007390,germ-band shortening;GO:0007526,larval somatic muscle development;GO:0035160,maintenance of epithelial integrity, open tracheal system;…
T1IYI5_STRMM	T1IYI5		Uncharacterized protein
A0A646QD42_9MYRI	A0A646QD42		1-Cys peroxiredoxin	GO:0005829,cytosol	GO:0140825,lactoperoxidase activity;GO:0004601,peroxidase activity;GO:0051920,peroxiredoxin activity	GO:0045454,cell redox homeostasis;GO:0042744,hydrogen peroxide catabolic process	dme:Dmel_CG3083,path:dme00480,Glutathione metabolism
A0A646QEN5_9MYRI	A0A646QEN5		Tubulin alpha chain	GO:0000235,astral microtubule;GO:0005813,centrosome;GO:0005737,cytoplasm;GO:0005874,microtubule;GO:0005634,nucleus;GO:0048471,perinuclear region of cytoplasm;GO:0005819,spindle	GO:0005525,GTP binding;GO:0016787,hydrolase activity;GO:0046872,metal ion binding;GO:0005200,structural constituent of cytoskeleton	GO:0032418,lysosome localization;GO:0000226,microtubule cytoskeleton organization;GO:0000278,mitotic cell cycle	dme:Dmel_CG1913,path:dme04145,Phagosome;dme:Dmel_CG1913,path:dme04814,Motor proteins
A0A4D5RA31_SCOVI	A0A4D5RA31		Actin-depolymerizing factor 1	GO:0015629,actin cytoskeleton;GO:0005737,cytoplasm;GO:0005829,cytosol;GO:0016363,nuclear matrix;GO:0005654,nucleoplasm	GO:0003779,actin binding;GO:0051015,actin filament binding	GO:0030042,actin filament depolymerization;GO:0030043,actin filament fragmentation;GO:0007015,actin filament organization;GO:0030041,actin filament polymerization;GO:0051014,actin filament severing;GO:0000915,actomyosin contractile ring assembly;GO:0007409,axonogenesis;GO:0007298,border follicle cell migration;GO:0051299,centrosome separation;GO:0048749,compound eye development;GO:0001745,compoun…
T1IPY8_STRMM	T1IPY8		Heat shock protein 83	GO:0005737,cytoplasm;GO:0101031,protein folding chaperone complex;GO:0005813,centrosome;GO:0005829,cytosol;GO:0034663,endoplasmic reticulum chaperone complex;GO:0005739,mitochondrion;GO:0048471,perinuclear region of cytoplasm;GO:0005886,plasma membrane;GO:0005705,polytene chromosome interband;GO:0032991,protein-containing complex	GO:0005524,ATP binding;GO:0016887,ATP hydrolysis activity;GO:0140662,ATP-dependent protein folding chaperone;GO:0051082,unfolded protein binding;GO:0005158,insulin receptor binding;GO:0030911,TPR domain binding	GO:0034605,cellular response to heat;GO:0007098,centrosome cycle;GO:0009631,cold acclimation;GO:0097753,membrane bending;GO:0098866,multivesicular body fusion to apical plasma membrane;GO:0008285,negative regulation of cell population proliferation;GO:0048477,oogenesis;GO:0019094,pole plasm mRNA localization;GO:0046628,positive regulation of insulin receptor signaling pathway;GO:0002052,positive …	dme:Dmel_CG1242,path:dme04141,Protein processing in endoplasmic reticulum
A0A4D5R9I7_SCOVI	A0A4D5R9I7		T-complex protein 1 subunit alpha	GO:0005737,cytoplasm;GO:0005832,chaperonin-containing T-complex;GO:0005829,cytosol	GO:0005524,ATP binding;GO:0016887,ATP hydrolysis activity;GO:0140662,ATP-dependent protein folding chaperone;GO:0051082,unfolded protein binding	GO:0030707,follicle cell of egg chamber development;GO:0006457,protein folding
A0A646QCJ4_9MYRI	A0A646QCJ4		Carboxypeptidase
A0A4D5RAB1_SCOVI	A0A4D5RAB1		Ubiquitin-ribosomal protein eL40 fusion protein	GO:0005737,cytoplasm;GO:0005634,nucleus;GO:1990904,ribonucleoprotein complex;GO:0005840,ribosome	GO:0003735,structural constituent of ribosome	GO:0006412,translation	dme:Dmel_CG2960,path:dme03010,Ribosome;dme:Dmel_CG2960,path:dme04120,Ubiquitin mediated proteolysis;dme:Dmel_CG2960,path:dme04140,Autophagy - animal;dme:Dmel_CG2960,path:dme04137,Mitophagy - animal
T1ITR0_STRMM	T1ITR0		14-3-3 protein zeta				dme:Dmel_CG17870,path:dme04013,MAPK signaling pathway - fly;dme:Dmel_CG17870,path:dme04391,Hippo signaling pathway - fly
T1IPU6_STRMM	T1IPU6		Signal recognition particle 14 kDa protein	GO:0005786,signal recognition particle, endoplasmic reticulum targeting	GO:0008312,7S RNA binding;GO:0030942,endoplasmic reticulum signal peptide binding	GO:0045047,protein targeting to ER;GO:0006614,SRP-dependent cotranslational protein targeting to membrane	dme:Dmel_CG5417,path:dme03060,Protein export
T1ITK6_STRMM	T1ITK6		Small ribosomal subunit protein eS28	GO:0005737,cytoplasm;GO:0016607,nuclear speck;GO:0071011,precatalytic spliceosome	GO:0016018,cyclosporin A binding;GO:0003755,peptidyl-prolyl cis-trans isomerase activity	GO:0000398,mRNA splicing, via spliceosome;GO:0006457,protein folding	dme:Dmel_CG17266,path:dme03040,Spliceosome
A0A4D5R988_SCOVI	A0A4D5R988		protein-serine/threonine phosphatase	GO:0005856,cytoskeleton	GO:0003779,actin binding;GO:0004722,protein serine/threonine phosphatase activity;GO:0004725,protein tyrosine phosphatase activity	GO:0030837,negative regulation of actin filament polymerization
T1IQD9_STRMM	T1IQD9		RNA-directed DNA polymerase
A0A646QIH5_9MYRI	A0A646QIH5		non-specific serine/threonine protein kinase	GO:0005737,cytoplasm;GO:0005634,nucleus;GO:0030424,axon;GO:0044297,cell body;GO:0005938,cell cortex;GO:0070451,cell hair;GO:0071944,cell periphery;GO:0030425,dendrite	GO:0005524,ATP binding;GO:0046872,metal ion binding;GO:0106310,protein serine kinase activity;GO:0004674,protein serine/threonine kinase activity	GO:0030855,epithelial cell differentiation;GO:0007444,imaginal disc development;GO:0051093,negative regulation of developmental process;GO:0048666,neuron development;GO:0022604,regulation of cell morphogenesis;GO:0048814,regulation of dendrite morphogenesis;GO:0007423,sensory organ development;GO:0048800,antennal morphogenesis;GO:0022416,chaeta development;GO:0048813,dendrite morphogenesis;GO:007…
T1JE98_STRMM	T1JE98		Major facilitator superfamily (MFS) profile domain-containing protein	GO:0016020,membrane	GO:0022857,transmembrane transporter activity	GO:0055085,transmembrane transport
T1IZL9_STRMM	T1IZL9		non-specific serine/threonine protein kinase	GO:0106037,apicomedial cortex;GO:0005813,centrosome;GO:0005829,cytosol	GO:0005524,ATP binding;GO:0046872,metal ion binding;GO:0106310,protein serine kinase activity;GO:0004674,protein serine/threonine kinase activity	GO:0007298,border follicle cell migration;GO:0001708,cell fate specification;GO:0000082,G1/S transition of mitotic cell cycle;GO:0035329,hippo signaling;GO:0007446,imaginal disc growth;GO:0042771,intrinsic apoptotic signaling pathway in response to DNA damage by p53 class mediator;GO:0090090,negative regulation of canonical Wnt signaling pathway;GO:0008285,negative regulation of cell population p…	dme:Dmel_CG12072,path:dme04391,Hippo signaling pathway - fly;dme:Dmel_CG12072,path:dme04392,Hippo signaling pathway - multiple species;dme:Dmel_CG12072,path:dme04214,Apoptosis - fly
T1JKJ7_STRMM	T1JKJ7		Peptidase M12B domain-containing protein	GO:0016020,membrane;GO:0098595,perivitelline space	GO:0042802,identical protein binding;GO:0046872,metal ion binding;GO:0004222,metalloendopeptidase activity	GO:0006509,membrane protein ectodomain proteolysis
T1IJI2_STRMM	T1IJI2		Thrombospondin-like N-terminal domain-containing protein	GO:0005604,basement membrane;GO:0005587,collagen type IV trimer;GO:0031012,extracellular matrix;GO:0005576,extracellular region	GO:0005201,extracellular matrix structural constituent;GO:0030020,extracellular matrix structural constituent conferring tensile strength	GO:0061327,anterior Malpighian tubule development;GO:0071711,basement membrane organization;GO:0009792,embryo development ending in birth or egg hatching;GO:0007443,Malpighian tubule morphogenesis;GO:0007525,somatic muscle development	dme:Dmel_CG16858,path:dme04512,ECM-receptor interaction
A0A4D5R9Q6_SCOVI	A0A4D5R9Q6		Calcium-transporting ATPase	GO:0033017,sarcoplasmic reticulum membrane;GO:0012505,endomembrane system;GO:0005783,endoplasmic reticulum;GO:0005789,endoplasmic reticulum membrane;GO:0016020,membrane;GO:0016529,sarcoplasmic reticulum;GO:0045202,synapse	GO:0005524,ATP binding;GO:0016887,ATP hydrolysis activity;GO:0046872,metal ion binding;GO:0005388,P-type calcium transporter activity	GO:1990845,adaptive thermogenesis;GO:0070588,calcium ion transmembrane transport;GO:1903515,calcium ion transport from cytosol to endoplasmic reticulum;GO:0007629,flight behavior;GO:0030707,follicle cell of egg chamber development;GO:0060047,heart contraction;GO:0036335,intestinal stem cell homeostasis;GO:0006874,intracellular calcium ion homeostasis;GO:0007274,neuromuscular synaptic transmission…	dme:Dmel_CG3725,path:dme04148,Efferocytosis
T1IMS1_STRMM	T1IMS1		ADF-H domain-containing protein	GO:0005884,actin filament;GO:0005938,cell cortex;GO:0005737,cytoplasm;GO:0030016,myofibril;GO:0005886,plasma membrane;GO:0098793,presynapse	GO:0003779,actin binding;GO:0051015,actin filament binding;GO:0003785,actin monomer binding	GO:0030042,actin filament depolymerization;GO:0051016,barbed-end actin filament capping;GO:0007298,border follicle cell migration;GO:0008407,chaeta morphogenesis;GO:0016319,mushroom body development;GO:0030837,negative regulation of actin filament polymerization;GO:0007274,neuromuscular synaptic transmission;GO:0010976,positive regulation of neuron projection development;GO:0030833,regulation of …
T1IKR9_STRMM	T1IKR9		MBD domain-containing protein
T1J495_STRMM	T1J495		Ubiquitin carboxyl-terminal hydrolase	GO:0005829,cytosol;GO:0032021,NELF complex	GO:0004843,cysteine-type deubiquitinase activity	GO:0016579,protein deubiquitination;GO:0006508,proteolysis;GO:0034244,negative regulation of transcription elongation by RNA polymerase II;GO:0045747,positive regulation of Notch signaling pathway
A0A4D5R925_SCOVI	A0A4D5R925		Cytochrome c oxidase subunit 2	GO:0005743,mitochondrial inner membrane;GO:0045277,respiratory chain complex IV	GO:0005507,copper ion binding;GO:0004129,cytochrome-c oxidase activity	GO:0042773,ATP synthesis coupled electron transport;GO:0006123,mitochondrial electron transport, cytochrome c to oxygen	dme:Dmel_CG34069,path:dme00190,Oxidative phosphorylation
T1JI99_STRMM	T1JI99		Actin-binding cytoskeleton protein filamin	GO:0005737,cytoplasm;GO:0005856,cytoskeleton	GO:0051015,actin filament binding	GO:0030036,actin cytoskeleton organization
A0A646QFK0_9MYRI	A0A646QFK0		Neprilysin
A0A646QIZ9_9MYRI	A0A646QIZ9		Heat shock protein 90	GO:0005737,cytoplasm;GO:0101031,protein folding chaperone complex;GO:0005813,centrosome;GO:0005829,cytosol;GO:0034663,endoplasmic reticulum chaperone complex;GO:0005739,mitochondrion;GO:0048471,perinuclear region of cytoplasm;GO:0005886,plasma membrane;GO:0005705,polytene chromosome interband;GO:0032991,protein-containing complex	GO:0005524,ATP binding;GO:0016887,ATP hydrolysis activity;GO:0140662,ATP-dependent protein folding chaperone;GO:0051082,unfolded protein binding;GO:0005158,insulin receptor binding;GO:0030911,TPR domain binding	GO:0034605,cellular response to heat;GO:0007098,centrosome cycle;GO:0009631,cold acclimation;GO:0097753,membrane bending;GO:0098866,multivesicular body fusion to apical plasma membrane;GO:0008285,negative regulation of cell population proliferation;GO:0048477,oogenesis;GO:0019094,pole plasm mRNA localization;GO:0046628,positive regulation of insulin receptor signaling pathway;GO:0002052,positive …	dme:Dmel_CG1242,path:dme04141,Protein processing in endoplasmic reticulum
A0A0E4B804_9MYRI	A0A0E4B804	TEP4	TEP1-F	GO:0005615,extracellular space;GO:0005886,plasma membrane;GO:0098552,side of membrane	GO:0004866,endopeptidase inhibitor activity	GO:0050829,defense response to Gram-negative bacterium;GO:0045087,innate immune response;GO:0002376,immune system process
T1J1P0_STRMM	T1J1P0		Ubiquinone biosynthesis O-methyltransferase, mitochondrial	GO:0031314,extrinsic component of mitochondrial inner membrane;GO:0005743,mitochondrial inner membrane;GO:0005739,mitochondrion;GO:0110142,ubiquinone biosynthesis complex	GO:0061542,3-demethylubiquinol 3-O-methyltransferase activity;GO:0010420,polyprenyldihydroxybenzoate methyltransferase activity	GO:0032259,methylation;GO:0042060,wound healing;GO:0006744,ubiquinone biosynthetic process	dme:Dmel_CG9249,path:dme00130,Ubiquinone and other terpenoid-quinone biosynthesis
F5CIR2_SCOSU	F5CIR2		Nuclear protein 1	GO:0005634,nucleus		GO:0045786,negative regulation of cell cycle;GO:0008285,negative regulation of cell population proliferation;GO:0006357,regulation of transcription by RNA polymerase II
T1JL31_STRMM	T1JL31		BAR domain-containing protein	GO:0005829,cytosol;GO:0098978,glutamatergic synapse;GO:0016020,membrane;GO:0098793,presynapse;GO:0061174,type I terminal bouton;GO:0005737,cytoplasm	GO:0005543,phospholipid binding	GO:0000045,autophagosome assembly;GO:0009267,cellular response to starvation;GO:0150007,clathrin-dependent synaptic vesicle endocytosis;GO:0006897,endocytosis;GO:0097753,membrane bending;GO:0097749,membrane tubulation;GO:0097320,plasma membrane tubulation;GO:0050803,regulation of synapse structure or activity;GO:0048488,synaptic vesicle endocytosis	dme:Dmel_CG14296,path:dme04144,Endocytosis
T1IR83_STRMM	T1IR83		Protein kinase domain-containing protein	GO:0005886,plasma membrane;GO:0043235,receptor complex	GO:0005524,ATP binding;GO:0004713,protein tyrosine kinase activity;GO:0004714,transmembrane receptor protein tyrosine kinase activity;GO:0017147,Wnt-protein binding	GO:0007169,cell surface receptor protein tyrosine kinase signaling pathway;GO:0046716,muscle cell cellular homeostasis;GO:0072499,photoreceptor cell axon guidance;GO:0042052,rhabdomere development;GO:0007165,signal transduction
A0A4D5R9R1_SCOVI	A0A4D5R9R1		Sex-regulated protein janus-A	GO:0005829,cytosol	GO:0101006,protein histidine phosphatase activity	GO:0030154,cell differentiation;GO:0007548,sex differentiation
A0A4D5R9U2_SCOVI	A0A4D5R9U2		Retinal dehydrogenase 1	GO:0005737,cytoplasm;GO:0005759,mitochondrial matrix;GO:0005739,mitochondrion	GO:0008774,acetaldehyde dehydrogenase (acetylating) activity;GO:0004029,aldehyde dehydrogenase (NAD+) activity	GO:0006117,acetaldehyde metabolic process;GO:0006081,aldehyde metabolic process;GO:0045471,response to ethanol	dme:Dmel_CG3752,path:dme00010,Glycolysis / Gluconeogenesis;dme:Dmel_CG3752,path:dme00053,Ascorbate and aldarate metabolism;dme:Dmel_CG3752,path:dme00620,Pyruvate metabolism;dme:Dmel_CG3752,path:dme00071,Fatty acid degradation;dme:Dmel_CG3752,path:dme00561,Glycerolipid metabolism;dme:Dmel_CG3752,path:dme00280,Valine, leucine and isoleucine degradation;dme:Dmel_CG3752,path:dme00310,Lysine degradati…
A0A646QDN5_9MYRI	A0A646QDN5		Isocitrate dehydrogenase [NAD] subunit, mitochondrial	GO:0045242,isocitrate dehydrogenase complex (NAD+);GO:0005759,mitochondrial matrix;GO:0005739,mitochondrion	GO:0004449,isocitrate dehydrogenase (NAD+) activity;GO:0000287,magnesium ion binding;GO:0051287,NAD binding	GO:0006102,isocitrate metabolic process;GO:0006099,tricarboxylic acid cycle	dme:Dmel_CG12233,path:dme00020,Citrate cycle (TCA cycle)
A0A646QFP9_9MYRI	A0A646QFP9		ACrystallinB	GO:0005829,cytosol;GO:0005654,nucleoplasm;GO:0030018,Z disc	GO:0051082,unfolded protein binding	GO:0006457,protein folding;GO:0042026,protein refolding;GO:0009408,response to heat
A0A646QE73_9MYRI	A0A646QE73		Glutamine synthetase	GO:0005737,cytoplasm	GO:0005524,ATP binding;GO:0004356,glutamine synthetase activity	GO:0006542,glutamine biosynthetic process	dme:Dmel_CG1743,path:dme00630,Glyoxylate and dicarboxylate metabolism;dme:Dmel_CG1743,path:dme00910,Nitrogen metabolism;dme:Dmel_CG1743,path:dme00250,Alanine, aspartate and glutamate metabolism;dme:Dmel_CG1743,path:dme00220,Arginine biosynthesis
A0A646QEY0_9MYRI	A0A646QEY0		Paramyosin	GO:0030016,myofibril;GO:0016459,myosin complex;GO:0032982,myosin filament		GO:0030239,myofibril assembly
T1IS65_STRMM	T1IS65		Methionine aminopeptidase	GO:0005730,nucleolus;GO:0005654,nucleoplasm;GO:0032040,small-subunit processome	GO:0005524,ATP binding;GO:0005525,GTP binding;GO:0003924,GTPase activity;GO:0034511,U3 snoRNA binding	GO:0000479,endonucleolytic cleavage of tricistronic rRNA transcript (SSU-rRNA, 5.8S rRNA, LSU-rRNA);GO:0000462,maturation of SSU-rRNA from tricistronic rRNA transcript (SSU-rRNA, 5.8S rRNA, LSU-rRNA)	dme:Dmel_CG7728,path:dme03008,Ribosome biogenesis in eukaryotes
A0A646QD58_9MYRI	A0A646QD58		RetinalDH1	GO:0005737,cytoplasm;GO:0005759,mitochondrial matrix;GO:0005739,mitochondrion	GO:0008774,acetaldehyde dehydrogenase (acetylating) activity;GO:0004029,aldehyde dehydrogenase (NAD+) activity	GO:0006117,acetaldehyde metabolic process;GO:0006081,aldehyde metabolic process;GO:0045471,response to ethanol	dme:Dmel_CG3752,path:dme00010,Glycolysis / Gluconeogenesis;dme:Dmel_CG3752,path:dme00053,Ascorbate and aldarate metabolism;dme:Dmel_CG3752,path:dme00620,Pyruvate metabolism;dme:Dmel_CG3752,path:dme00071,Fatty acid degradation;dme:Dmel_CG3752,path:dme00561,Glycerolipid metabolism;dme:Dmel_CG3752,path:dme00280,Valine, leucine and isoleucine degradation;dme:Dmel_CG3752,path:dme00310,Lysine degradati…
T1JA93_STRMM	T1JA93		Phospholipid-transporting ATPase	GO:0016020,membrane;GO:0005886,plasma membrane	GO:0005524,ATP binding;GO:0016887,ATP hydrolysis activity;GO:0140326,ATPase-coupled intramembrane lipid transporter activity;GO:0000287,magnesium ion binding	GO:0045332,phospholipid translocation;GO:0034976,response to endoplasmic reticulum stress;GO:0098629,trans-Golgi network membrane organization
A0A646QDV4_9MYRI	A0A646QDV4		14-3-3 protein epsilon	GO:0005813,centrosome;GO:0005694,chromosome;GO:0005737,cytoplasm;GO:0005829,cytosol;GO:0045172,germline ring canal;GO:0005739,mitochondrion;GO:0005654,nucleoplasm;GO:0005634,nucleus;GO:0005886,plasma membrane	GO:0140313,molecular sequestering activity;GO:0050815,phosphoserine residue binding;GO:0046982,protein heterodimerization activity;GO:0001223,transcription coactivator binding	GO:0007411,axon guidance;GO:0008340,determination of adult lifespan;GO:0000077,DNA damage checkpoint signaling;GO:0008354,germ cell migration;GO:0007294,germarium-derived oocyte fate determination;GO:0051012,microtubule sliding;GO:0150013,negative regulation of neuron projection arborization;GO:0008103,oocyte microtubule cytoskeleton polarization;GO:0045927,positive regulation of growth;GO:003533…	dme:Dmel_CG31196,path:dme04391,Hippo signaling pathway - fly
Q6JSY8_9MYRI	Q6JSY8		Elongation factor 1-alpha (Fragment)	GO:0005737,cytoplasm	GO:0005525,GTP binding;GO:0003924,GTPase activity;GO:0003746,translation elongation factor activity	GO:0006412,translation;GO:0006414,translational elongation	dme:Dmel_CG8280,path:dme03013,Nucleocytoplasmic transport
T1IXL2_STRMM	T1IXL2		Methyl-accepting transducer domain-containing protein
T1J568_STRMM	T1J568		Multidrug resistance-associated protein 5	GO:0005886,plasma membrane;GO:0005774,vacuolar membrane	GO:0140359,ABC-type transporter activity;GO:0005524,ATP binding;GO:0016887,ATP hydrolysis activity	GO:0097254,renal tubular secretion;GO:0009636,response to toxic substance;GO:0055085,transmembrane transport	dme:Dmel_CG6214,path:dme02010,ABC transporters
T1JBC3_STRMM	T1JBC3		Cytokine receptor
T1JF76_STRMM	T1JF76		Protein sidekick	GO:0045177,apical part of cell;GO:0098595,perivitelline space;GO:0005886,plasma membrane;GO:0016020,membrane	GO:0004895,cell adhesion receptor activity	GO:0098609,cell-cell adhesion;GO:0042675,compound eye cone cell differentiation;GO:0007156,homophilic cell adhesion via plasma membrane adhesion molecules;GO:0046533,negative regulation of photoreceptor cell differentiation;GO:0050931,pigment cell differentiation;GO:0009653,anatomical structure morphogenesis;GO:0048513,animal organ development;GO:0007155,cell adhesion;GO:0030154,cell differentiat…
A0A0E4B905_9MYRI	A0A0E4B905	C3-1	Complement component 3-1
A0A4D5R8W0_SCOVI	A0A4D5R8W0		PDZ and LIM domain protein 7	GO:0030018,Z disc;GO:0005912,adherens junction;GO:0031941,filamentous actin;GO:0001725,stress fiber	GO:0046872,metal ion binding;GO:0051371,muscle alpha-actinin binding;GO:0008157,protein phosphatase 1 binding;GO:0003779,actin binding	GO:0007498,mesoderm development;GO:0030239,myofibril assembly;GO:0030036,actin cytoskeleton organization;GO:0061061,muscle structure development
