# Supplementary material for: Jiedu-Shengji Ointment promotes diabetic wound repair by inhibiting the NLRP3/Caspase-1/GSDMD signaling pathway and regulating macrophage function
Source: Front Immunol. 2026 Jul 6;17:1865157. doi: 10.3389/fimmu.2026.1865157 (PMC13381185; doi:10.3389/fimmu.2026.1865157)
Supplement: Supplementary file 4 [file Table3.xlsx]

## Sheet: db.peptide_Sc独有
Peptide	Mass	ppm	m/z	z	RT	CV	Area Sc	Accession
A(+42.01)AIRKKLVIVGD	1323.82	3.1	442.283	3	35.4158	-65	1.51E5	A0A2I9LPJ9|A0A2I9LPJ9_9SCOR:A0A2I9LPI4|A0A2I9LPI4_9SCOR
A(+42.01)AIRKKLVIVGDGA	1451.88	3.6	484.97	3	35.4825	-65	2.02E5	A0A2I9LPJ9|A0A2I9LPJ9_9SCOR:A0A2I9LPI4|A0A2I9LPI4_9SCOR
A(+42.01)DEEAKKKQEERERKKA	2114.11	1.9	529.535	4	10.628	-65	3.31E5	A0A0K0LCM0|A0A0K0LCM0_9SCOR
A(+42.01)DEEAKKKQEERERKKAEVRKR	2782.52	1.3	464.761	6	11.0011	-45.0;-65.0	6.31E5	A0A0K0LCM0|A0A0K0LCM0_9SCOR
A(+42.01)DEEAKKKQEERERKKAEVRKRLE	3024.64	-3.6	605.934	5	13.54	-65	8.45E5	A0A0K0LCM0|A0A0K0LCM0_9SCOR
A(+42.01)DEEAKKKQEERERKKAEVRKRLEE	3153.69	0.6	631.745	5	14.2854	-65	3.74E5	A0A0K0LCM0|A0A0K0LCM0_9SCOR
A(+42.01)DQLTEEQIAEFK	1562.75	7.1	782.386	2	43.809	-45	3.49E4	A0A2I9LNT8|A0A2I9LNT8_9SCOR
A(+42.01)LKRIKKELEDLKRD	1896.12	-0.5	633.045	3	39.3662	-65	4.62E5	A0A2I9LPW6|A0A2I9LPW6_9SCOR
A(+42.01)NRGPSYGLSAQVANKIAGKR	2199.19	3.9	550.806	4	32.1913	-65	1.76E5	A0A2I9LP82|A0A2I9LP82_9SCOR:A0A0U1U021|A0A0U1U021_ISOMC
A(+42.01)NRGPSYGLSAQVANKIAGKRD	2314.21	1.3	579.562	4	32.4481	-65	7.31E5	A0A2I9LP82|A0A2I9LP82_9SCOR:A0A0U1U021|A0A0U1U021_ISOMC
A(+42.01)NRGPSYGLSAQVANKIAGKRDP	2411.27	3.9	603.826	4	33.6976	-65	1.2E5	A0A2I9LP82|A0A2I9LP82_9SCOR:A0A0U1U021|A0A0U1U021_ISOMC
A(+42.01)NRGPSYGLSAQVANKIAGKRDPEL	2653.39	1.7	664.357	4	36.9899	-65	8.45E4	A0A2I9LP82|A0A2I9LP82_9SCOR:A0A0U1U021|A0A0U1U021_ISOMC
A(+42.01)PGVYGSYYGHRYLY	1806.84	-3.6	904.422	2	41.6301	-65		A0A0U4GAC0|A0A0U4GAC0_ODODO
A(+42.01)SRGPAYGL	932.472	3.2	467.245	2	33.8328	-65	1.34E5	F1CJ03|F1CJ03_HOTJU
A(+42.01)SRGPAYGLSA	1090.54	0.7	546.278	2	31.6764	-65	1.36E5	F1CJ03|F1CJ03_HOTJU
A(+42.01)SRGPAYGLSAQ	1218.6	1.1	610.308	2	29.1487	-65	5.09E5	F1CJ03|F1CJ03_HOTJU
A(+42.01)SRGPAYGLSAQV	1317.67	3.5	659.843	2	37.2078	-45	1.9E5	F1CJ03|F1CJ03_HOTJU
A(+42.01)SRGPAYGLSAQVA	1388.7	7.1	695.365	2	35.9859	-45	7.05E5	F1CJ03|F1CJ03_HOTJU
A(+42.01)SRGPAYGLSAQVANK	1630.84	4.6	544.624	3	29.5556	-65	2.8E4	F1CJ03|F1CJ03_HOTJU
A(+42.01)SRGPAYGLSAQVANKLASKR	2186.19	1.1	547.556	4	34.8472	-65	2.27E6	F1CJ03|F1CJ03_HOTJU
A(+42.01)SRGPAYGLSAQVANKLASKRD	2301.22	2.1	576.313	4	34.8983	-65.0;-45.0	7.26E6	F1CJ03|F1CJ03_HOTJU
A(+42.01)SRGPAYGLSAQVANKLASKRDPEL	2640.4	0.7	661.107	4	39.7062	-65	7.31E6	F1CJ03|F1CJ03_HOTJU
AADIGFKKLD	1076.59	6.1	539.304	2	27.4577	-45	1.36E4	A0A0K0LC50|A0A0K0LC50_9SCOR
AAKNARKSERRVKEL	1755.02	1.2	439.763	4	11.1029	-65	5.88E5	A0A2I9LP76|A0A2I9LP76_9SCOR
AARLADELR	1013.56	0.5	507.788	2	21.8326	-65	4.16E4	A0A2I9LP76|A0A2I9LP76_9SCOR
ADLERAEERAETGESKIVELE	2373.17	6	792.067	3	33.5753	-65		A0A0U1S880|A0A0U1S880_ISOMC:F1CIW8|F1CIW8_HOTJU:A0A2I9LPV7|A0A2I9LPV7_9SCOR
ADLITLDGGDVYR	1406.7	0.5	704.36	2	39.267	-45	5.09E5	A0A1E1WVR2|A0A1E1WVR2_TITOB
AEARAEFA	863.414	-0.2	432.714	2	19.1524	-65	4.07E4	A0A2I9LPW4|A0A2I9LPW4_9SCOR:A0A0U1S880|A0A0U1S880_ISOMC:F1CIW8|F1CIW8_HOTJU:A0A2I9LPV7|A0A2I9LPV7_9SCOR
AEARAEFAERSVQKL	1703.9	-0.3	568.972	3	25.8945	-65	1.79E5	A0A2I9LPW4|A0A2I9LPW4_9SCOR:A0A0U1S880|A0A0U1S880_ISOMC:F1CIW8|F1CIW8_HOTJU:A0A2I9LPV7|A0A2I9LPV7_9SCOR
AEDNVEEAVEDL	1331.57	7	666.798	2	43.5298	-45	1.41E5	E4VP40|E4VP40_MESEU
AEERADM(+15.99)AENAVSKLRARNRSSA	2547.26	3.2	510.46	5	20.8428	-65	1.17E5	A0A0K0LCB4|A0A0K0LCB4_9SCOR
AEERADM(+15.99)AENAVSKLRARNRSSASVGR	2946.48	-0.9	590.303	5	21.1766	-65	2.38E5	A0A0K0LCB4|A0A0K0LCB4_9SCOR
AEERADMAENAVSKLR	1788.88	-0.5	597.3	3	26.8765	-65	8.16E4	A0A0K0LCB4|A0A0K0LCB4_9SCOR
AELAHVLV	850.491	5	426.255	2	36.8899	-45	6.38E4	A0A2I9LNT2|A0A2I9LNT2_9SCOR
AELAHVLVSL	1050.61	5.4	526.314	2	47.9194	-45	1.14E5	A0A2I9LNT2|A0A2I9LNT2_9SCOR
AGATNTM(+15.99)RVVYVE	1425.69	2.2	713.855	2	25.9259	-45	9.58E4	A0A2I9LPH0|A0A2I9LPH0_9SCOR
AGATNTMRVVYVE	1409.7	9.7	705.863	2	33.2605	-45		A0A2I9LPH0|A0A2I9LPH0_9SCOR
AGFAGDDAPR	975.441	7.9	488.732	2	18.9829	-45	1.08E5	E6Y2S5|E6Y2S5_OLIMR:A0A2I9LNI8|A0A2I9LNI8_9SCOR:A0A2I9LNM3|A0A2I9LNM3_9SCOR
AHVLVSL	737.443	3.8	369.73	2	37.1167	-65	7.08E4	A0A2I9LNT2|A0A2I9LNT2_9SCOR
AHVLVSLGERM(+15.99)	1226.64	4.4	614.332	2	28.1667	-45	1.49E4	A0A2I9LNT2|A0A2I9LNT2_9SCOR
AKKYGVPEIDVF	1364.73	7.2	683.379	2	42.2462	-45	6.33E4	F1CJ03|F1CJ03_HOTJU:A0A0K0LCM5|A0A0K0LCM5_9SCOR:A0A2I9LP87|A0A2I9LP87_9SCOR
AKRKTVTAM(+15.99)DVVYALKRQGRTLYGFGG	3001.63	0.8	601.333	5	40.8594	-65	4.01E5	A0A0U1SA87|A0A0U1SA87_ISOMC
AKRKTVTAMDVVYALKRQGRTLYGFGG	2985.63	-0.1	747.416	4	44.7152	-65	4.91E4	A0A0U1SA87|A0A0U1SA87_ISOMC
AKRVTIMPKDIQLARRIRGERA	2577.51	1.4	516.51	5	28.8081	-65	6.36E4	A0A2I9LP18|A0A2I9LP18_9SCOR
AKYAGKNFRHPQ	1415.74	4.2	472.923	3	12.6614	-65	1.91E5	A0A7U1GK49|A0A7U1GK49_ANDCR:A0A0K0LC70|A0A0K0LC70_9SCOR
ALKQAVATIGPIS	1267.75	8	634.887	2	35.1776	-45	1.01E5	U6JMH0|U6JMH0_TITSE:U6JRI6|U6JRI6_TITSE
ALPHAILR	889.55	-0.7	445.782	2	26.8417	-65		E6Y2S5|E6Y2S5_OLIMR:A0A2I9LNI8|A0A2I9LNI8_9SCOR:A0A2I9LNM3|A0A2I9LNM3_9SCOR
ALPHAILRL	1002.63	2	502.325	2	39.9431	-45	4.83E4	E6Y2S5|E6Y2S5_OLIMR:A0A2I9LNI8|A0A2I9LNI8_9SCOR:A0A2I9LNM3|A0A2I9LNM3_9SCOR
AM(+15.99)DVVYALK	1024.53	2.8	513.272	2	30.2554	-65	2.06E4	A0A0U1SA87|A0A0U1SA87_ISOMC
AM(+15.99)SPGPM(+15.99)MKRPKSK	1576.79	6	395.207	4	11.9505	-45	5.57E4	A0A0K0LCB4|A0A0K0LCB4_9SCOR:A0A2I9LP76|A0A2I9LP76_9SCOR:A0A0K0LCC1|A0A0K0LCC1_9SCOR
AM(+15.99)SPGPMM(+15.99)KRPK	1361.66	0.8	454.895	3	12.4586	-65	1.08E5	A0A0K0LCB4|A0A0K0LCB4_9SCOR:A0A2I9LP76|A0A2I9LP76_9SCOR:A0A0K0LCC1|A0A0K0LCC1_9SCOR
AM(+15.99)SPGPMM(+15.99)KRPKSKLAEE	2019	0.5	505.756	4	15.1629	-65	2.58E6	A0A0K0LCB4|A0A0K0LCB4_9SCOR:A0A2I9LP76|A0A2I9LP76_9SCOR:A0A0K0LCC1|A0A0K0LCC1_9SCOR
AMSPGPMM(+15.99)KRPKSKLAEE	2003	3.7	501.759	4	17.1957	-65	3.75E5	A0A0K0LCB4|A0A0K0LCB4_9SCOR:A0A2I9LP76|A0A2I9LP76_9SCOR:A0A0K0LCC1|A0A0K0LCC1_9SCOR
AMSPGPMMKRPKSKLAEE	1987.01	-0.3	497.758	4	21.1766	-65	3.32E5	A0A0K0LCB4|A0A0K0LCB4_9SCOR:A0A2I9LP76|A0A2I9LP76_9SCOR:A0A0K0LCC1|A0A0K0LCC1_9SCOR
ANRVLNGPEEEAAAPAE	1736.83	6.8	869.43	2	25.2233	-45	7.03E4	D9U2B5|NDBM_LYCMC
APATGGVKKPHRYRPGTVA	1962.09	0.1	491.53	4	14.2854	-65	1.28E5	A0A1U9WSZ7|A0A1U9WSZ7_9SCOR:A0A1U9WSZ5|A0A1U9WSZ5_9SCOR:A0A1U9WSZ0|A0A1U9WSZ0_9SCOR:A0A1U9WSY0|A0A1U9WSY0_9SCOR:A0A1U9WT08|A0A1U9WT08_9SCOR:A0A1U9WSZ3|A0A1U9WSZ3_9SCOR:A0A1U9WT04|A0A1U9WT04_9SCOR:A0A1U9WT02|A0A1U9WT02_9SCOR
APATGGVKKPHRYRPGTVALR	2231.28	4.7	447.265	5	17.358	-45	1.91E5	A0A1U9WSZ7|A0A1U9WSZ7_9SCOR:A0A1U9WSZ5|A0A1U9WSZ5_9SCOR:A0A1U9WSZ0|A0A1U9WSZ0_9SCOR:A0A1U9WSY0|A0A1U9WSY0_9SCOR:A0A1U9WT08|A0A1U9WT08_9SCOR:A0A1U9WSZ3|A0A1U9WSZ3_9SCOR:A0A1U9WT04|A0A1U9WT04_9SCOR:A0A1U9WT02|A0A1U9WT02_9SCOR
APEEHPVLL	1003.53	3.4	502.776	2	35.012	-65	2.19E5	E6Y2S5|E6Y2S5_OLIMR:A0A2I9LNI8|A0A2I9LNI8_9SCOR:F1CJ72|F1CJ72_HOTJU:A0A2I9LNM3|A0A2I9LNM3_9SCOR
APEEHPVLLTE	1233.62	0.1	617.819	2	32.3558	-45	1.22E5	E6Y2S5|E6Y2S5_OLIMR:A0A2I9LNI8|A0A2I9LNI8_9SCOR:F1CJ72|F1CJ72_HOTJU:A0A2I9LNM3|A0A2I9LNM3_9SCOR
APERKVPILR	1177.73	1.9	393.584	3	20.6377	-65	3.43E5	A0A2I9LNL3|A0A2I9LNL3_9SCOR
APERKVPILRS	1264.76	4.3	422.596	3	20.7004	-65	5.61E5	A0A2I9LNL3|A0A2I9LNL3_9SCOR
APLNPKANREKMTQIM(+15.99)FETF	2381.19	2.9	794.739	3	37.902	-65	1.08E5	E6Y2S5|E6Y2S5_OLIMR:A0A2I9LNI8|A0A2I9LNI8_9SCOR:F1CJ72|F1CJ72_HOTJU:A0A2I9LNM3|A0A2I9LNM3_9SCOR
APLNPKANREKMTQIMFETF	2365.19	1.4	789.406	3	44.377	-65	9.99E4	E6Y2S5|E6Y2S5_OLIMR:A0A2I9LNI8|A0A2I9LNI8_9SCOR:F1CJ72|F1CJ72_HOTJU:A0A2I9LNM3|A0A2I9LNM3_9SCOR
APPER	568.297	0.2	569.304	1	21.1111	-65	1.84E5	E6Y2S5|E6Y2S5_OLIMR:A0A0K0LCC7|A0A0K0LCC7_9SCOR:A0A2I9LNI8|A0A2I9LNI8_9SCOR:A0A2I9LNM3|A0A2I9LNM3_9SCOR
APPSFADLGK	1001.52	6.2	501.769	2	33.4927	-65	4.14E4	A0A2I9LNS0|A0A2I9LNS0_9SCOR
APPSFADLGKQARDIF	1731.89	2.4	578.307	3	47.2766	-65	1.19E5	A0A2I9LNS0|A0A2I9LNS0_9SCOR
APRAVFPSIVG	1112.63	2.9	557.326	2	42.5851	-45	4.13E5	E6Y2S5|E6Y2S5_OLIMR:A0A2I9LNI8|A0A2I9LNI8_9SCOR:F1CJ72|F1CJ72_HOTJU:A0A2I9LNM3|A0A2I9LNM3_9SCOR
APRAVFPSIVGRPRH	1658.95	4.5	415.746	4	28.6484	-45		E6Y2S5|E6Y2S5_OLIMR:A0A2I9LNI8|A0A2I9LNI8_9SCOR:F1CJ72|F1CJ72_HOTJU:A0A2I9LNM3|A0A2I9LNM3_9SCOR
APRAVFPSIVGRPRHQ	1787.01	6.2	447.762	4	28.2385	-45	1.07E5	E6Y2S5|E6Y2S5_OLIMR:A0A2I9LNI8|A0A2I9LNI8_9SCOR:F1CJ72|F1CJ72_HOTJU:A0A2I9LNM3|A0A2I9LNM3_9SCOR
APRAVFPSIVGRPRHQG	1844.03	5.4	462.017	4	27.5528	-45	5.01E4	E6Y2S5|E6Y2S5_OLIMR:A0A2I9LNI8|A0A2I9LNI8_9SCOR:F1CJ72|F1CJ72_HOTJU:A0A2I9LNM3|A0A2I9LNM3_9SCOR
APRAVFPSIVGRPRHQGVM(+15.99)VG	2246.22	1.8	562.564	4	31.4769	-65	1.21E5	E6Y2S5|E6Y2S5_OLIMR:A0A2I9LNI8|A0A2I9LNI8_9SCOR:F1CJ72|F1CJ72_HOTJU:A0A2I9LNM3|A0A2I9LNM3_9SCOR
APRAVFPSIVGRPRHQGVM(+15.99)VGM(+15.99)GQKD	2821.46	5.1	565.302	5	28.4039	-65	1.65E5	E6Y2S5|E6Y2S5_OLIMR:A0A2I9LNI8|A0A2I9LNI8_9SCOR:F1CJ72|F1CJ72_HOTJU:A0A2I9LNM3|A0A2I9LNM3_9SCOR
APRAVFPSIVGRPRHQGVM(+15.99)VGMGQKD	2805.46	4.9	562.103	5	30.9293	-65	2.87E4	E6Y2S5|E6Y2S5_OLIMR:A0A2I9LNI8|A0A2I9LNI8_9SCOR:F1CJ72|F1CJ72_HOTJU:A0A2I9LNM3|A0A2I9LNM3_9SCOR
APSTMKIKII	1100.66	3.1	551.34	2	35.2765	-65	5.57E4	A0A0K0LCC7|A0A0K0LCC7_9SCOR:A0A2I9LNI8|A0A2I9LNI8_9SCOR:A0A2I9LNM3|A0A2I9LNM3_9SCOR
APSTMKIKIIAPPERKY	1942.11	2.2	648.378	3	30.2563	-65	9.5E4	A0A0K0LCC7|A0A0K0LCC7_9SCOR:A0A2I9LNI8|A0A2I9LNI8_9SCOR:A0A2I9LNM3|A0A2I9LNM3_9SCOR
ARGPKKHLKRLN	1416.88	0.3	355.227	4	10.7298	-45	9.27E4	A0A2I9LPP5|A0A2I9LPP5_9SCOR
ARNRSSASVGRAM(+15.99)SPGPM(+15.99)	1862.88	3	466.73	4	12.8617	-65	1.96E5	A0A0K0LCB4|A0A0K0LCB4_9SCOR:A0A2I9LP76|A0A2I9LP76_9SCOR:A0A0K0LCC1|A0A0K0LCC1_9SCOR
ARNRSSASVGRAM(+15.99)SPGPMMKRPKSKLAEE	3144.61	1.3	629.929	5	16.9958	-65	1.07E6	A0A0K0LCB4|A0A0K0LCB4_9SCOR:A0A2I9LP76|A0A2I9LP76_9SCOR:A0A0K0LCC1|A0A0K0LCC1_9SCOR
ARRTGRIRGGKTSAPTKED	2056.12	-0.8	515.038	4	10.7682	-65	1.35E6	A0A2I9LPM9|A0A2I9LPM9_9SCOR
ARTKQTARKSTGGKAPRKQLATKA	2553.49	-1	426.589	6	10.5261	-45	1.07E5	A0A2I9LP18|A0A2I9LP18_9SCOR
ARTKQTARKSTGGKAPRKQLATKAAR	2780.63	-0.8	398.24	7	10.5261	-45	3.76E5	A0A2I9LP18|A0A2I9LP18_9SCOR
ASSPYYGYYGLRYF	1705.78	-0.3	853.896	2	48.6007	-45		A0A0U4H1J3|A0A0U4H1J3_ODODO
ASVGRAMSPGPM(+15.99)M(+15.99)KRPKSKLAEE	2489.26	0.3	623.321	4	15.7727	-65	5.12E5	A0A0K0LCB4|A0A0K0LCB4_9SCOR:A0A2I9LP76|A0A2I9LP76_9SCOR:A0A0K0LCC1|A0A0K0LCC1_9SCOR
ATKIIPSLFRRKNQ	1670.99	3	558.007	3	28.5395	-65	6.85E5	F6K5S6|NDBM_OLIMR
ATKIIPSLFRRKNQRS	1914.13	-0.4	639.049	3	25.5979	-45.0;-65.0	2.61E5	F6K5S6|NDBM_OLIMR
AVDSLVPIGR	1025.59	1.5	513.802	2	36.5439	-65	6.1E4	A0A2I9LNS3|A0A2I9LNS3_9SCOR
AVKTKDVSGGKVTKAAEKAQKKK	2399.42	0.2	600.863	4	12.1948	-65.0;-45.0	1.6E5	A0A2I9LNY0|A0A2I9LNY0_9SCOR
AVPSGASTGIHE	1124.55	3.5	563.282	2	19.9602	-65	5.96E4	A0A7U1GK49|A0A7U1GK49_ANDCR:Q6QWP3|Q6QWP3_9SCOR:A0A2I9LNP4|A0A2I9LNP4_9SCOR
D(+42.01)DDVAALVVD	1072.49	1.8	537.254	2	49.036	-65	3.47E4	F1CJ72|F1CJ72_HOTJU:A0A2I9LNM3|A0A2I9LNM3_9SCOR
D(+42.01)DEVAALVVDN	1200.55	5.9	601.286	2	48.0547	-45	6.15E5	A0A2I9LNI8|A0A2I9LNI8_9SCOR
DAEDNVEEA	990.378	1.7	496.197	2	17.2627	-65	2.92E5	E4VP40|E4VP40_MESEU
DAEDNVEEAVE	1218.49	5.5	610.255	2	27.3543	-45	1.16E6	E4VP40|E4VP40_MESEU
DAEDNVEEAVED	1333.52	2.5	667.767	2	29.4875	-65	1.12E6	E4VP40|E4VP40_MESEU
DAEDNVEEAVEDL	1446.6	0.8	724.308	2	47.2087	-45	8.8E6	E4VP40|E4VP40_MESEU
DAEDNVEEAVEDLA	1517.64	0.5	759.826	2	48.6636	-45	4.14E6	E4VP40|E4VP40_MESEU
DAGTIAGLNVLR	1198.67	6.7	600.345	2	42.92	-45	4.66E4	A0A2I9LP41|A0A2I9LP41_9SCOR
DAPRAVFPSIVG	1227.66	3.5	614.84	2	45.414	-45	1.14E5	E6Y2S5|E6Y2S5_OLIMR:A0A2I9LNI8|A0A2I9LNI8_9SCOR:A0A2I9LNM3|A0A2I9LNM3_9SCOR
DAPRAVFPSIVGRPRHQ	1902.03	3	635.02	3	31.3377	-65	7.87E4	E6Y2S5|E6Y2S5_OLIMR:A0A2I9LNI8|A0A2I9LNI8_9SCOR:A0A2I9LNM3|A0A2I9LNM3_9SCOR
DAPRAVFPSIVGRPRHQGVM(+15.99)VG	2361.25	4.4	591.322	4	33.6969	-65	1.14E5	E6Y2S5|E6Y2S5_OLIMR:A0A2I9LNI8|A0A2I9LNI8_9SCOR:A0A2I9LNM3|A0A2I9LNM3_9SCOR
DAVTYTEHAK	1133.54	4.6	567.778	2	15.6035	-45	1.67E5	A0A0U1SA87|A0A0U1SA87_ISOMC
DEGEFDEEEQPLAEA	1706.68	0.5	854.347	2	36.5204	-45	9.85E5	A0A2I9LPW3|A0A2I9LPW3_9SCOR
DGYIRGSN	880.404	1.9	441.21	2	16.4495	-65	2.33E5	P15228|AEP1_OLIMR:Q17230|SIX4_OLIMR:Q9BKJ0|SCN3_OLIMR:Q17231|SIX3_OLIMR:A9Q1X9|A9Q1X9_OLIMR:Q8I0K7|SIXI_OLIMR:Q9XY87|SIXA_OLIMR:Q86M31|AEP2_OLIMR:Q7Z1E1|Q7Z1E1_OLIMR:Q9BKJ1|SCN2_OLIMR:Q95WX6|SIXB_OLIMR:Q8T3T0|SIXA1_OLIMR
DLYANTVLSGGTTM(+15.99)YPGIADR	2230.06	2	744.361	3	43.0217	-65	7.73E4	E6Y2S5|E6Y2S5_OLIMR:A0A0K0LCC7|A0A0K0LCC7_9SCOR:A0A2I9LNI8|A0A2I9LNI8_9SCOR:A0A2I9LNM3|A0A2I9LNM3_9SCOR
DLYANTVLSGGTTMYPGIADR	2214.06	2	739.03	3	46.8704	-65	5.59E4	E6Y2S5|E6Y2S5_OLIMR:A0A0K0LCC7|A0A0K0LCC7_9SCOR:A0A2I9LNI8|A0A2I9LNI8_9SCOR:A0A2I9LNM3|A0A2I9LNM3_9SCOR
DNIQGITKPAIRR	1480.85	3.5	494.625	3	22.5753	-65	2.81E4	A0A0U1SA87|A0A0U1SA87_ISOMC
DNNLLGK	772.408	5.7	387.213	2	21.5081	-65	4.67E4	A0A2I9LP41|A0A2I9LP41_9SCOR
DRYPDKKAM(+15.99)GFPFD	1701.78	5.2	568.271	3	32.0837	-65	1.58E5	P80476|HCY6_ANDAU:A0A2I9LP22|A0A2I9LP22_9SCOR
DRYPDKKAMGFPFD	1685.79	4.4	562.939	3	37.425	-65	9.96E4	P80476|HCY6_ANDAU:A0A2I9LP22|A0A2I9LP22_9SCOR
DSEM(+15.99)ESSIRD	1183.47	0.5	592.741	2	14.7942	-65	2.47E4	A0A0U4FPA4|A0A0U4FPA4_ODODO:F1CIZ9|F1CIZ9_HOTJU
DSEM(+15.99)ESSIRDIL	1409.63	9.2	705.831	2	40.3464	-45	6.71E4	A0A0U4FPA4|A0A0U4FPA4_ODODO:F1CIZ9|F1CIZ9_HOTJU
DSEM(+15.99)ESSIRDILT	1510.68	5.9	756.353	2	38.739	-45	8.35E4	A0A0U4FPA4|A0A0U4FPA4_ODODO:F1CIZ9|F1CIZ9_HOTJU
DSEM(+15.99)ESSIRDILTKRRYLK	2355.22	-0.3	589.812	4	34.2394	-65	4.13E5	A0A0U4FPA4|A0A0U4FPA4_ODODO:F1CIZ9|F1CIZ9_HOTJU
DSEMESSIRDILTKRRYLKYA	2573.33	-2.2	644.338	4	43.9052	-65	7.02E4	A0A0U4FPA4|A0A0U4FPA4_ODODO:F1CIZ9|F1CIZ9_HOTJU
DTDSEEEIR	1092.46	-1.1	547.235	2	16.1219	-65		A0A2I9LNT8|A0A2I9LNT8_9SCOR
DVDIRKDL	972.524	3.8	487.271	2	29.3532	-65	4.81E4	E6Y2S5|E6Y2S5_OLIMR:A0A2I9LNM3|A0A2I9LNM3_9SCOR
DVNAAIAAIK	984.56	3.7	493.289	2	34.4071	-65	9.79E3	A0A2I9LPW7|A0A2I9LPW7_9SCOR:A0A2I9LPV8|A0A2I9LPV8_9SCOR:A0A2I9LPX0|A0A2I9LPX0_9SCOR
DVVYALKRQGRTLYGFGG	1999.06	-0.3	667.362	3	39.1787	-65	2.36E5	A0A0U1SA87|A0A0U1SA87_ISOMC
EALKDDSWLKGEFITTVQQR	2363.21	2.1	788.746	3	42.9539	-65	6.28E4	A0A8K1K1Y5|A0A8K1K1Y5_ANDCR
EDNVEEAVED	1147.45	1.1	574.734	2	23.3256	-65		E4VP40|E4VP40_MESEU
EEEEEEEED	1165.38	2.3	583.698	2	14.0143	-65	3.98E5	A0A0K0LCK3|A0A0K0LCK3_9SCOR
EEEEEEEEEDEE	1552.51	7	777.266	2	14.5229	-45	7.35E5	A0A0K0LCK3|A0A0K0LCK3_9SCOR
EEEEEEEEEDEEE	1681.55	7.5	841.788	2	15.5357	-45	1.07E6	A0A0K0LCK3|A0A0K0LCK3_9SCOR
EEEEEEEEEE	1308.44	1.5	655.226	2	13.8265	-65		A0A0K0LCK3|A0A0K0LCK3_9SCOR
EEEEEEEEEEDEEEEE	2068.68	5.2	1035.35	2	17.6332	-45	2.04E5	A0A0K0LCK3|A0A0K0LCK3_9SCOR
EEEEEEEEEEEEE	1695.56	5.4	848.794	2	16.0949	-45		A0A0K0LCK3|A0A0K0LCK3_9SCOR
EEEEVEEEEVEEEEED	2008.73	2	1005.37	2	25.0681	-45		A0A0U1TZ77|A0A0U1TZ77_ISOMC
EEHPVLL	835.444	8.5	418.733	2	34.1386	-45	2.92E4	E6Y2S5|E6Y2S5_OLIMR:A0A2I9LNI8|A0A2I9LNI8_9SCOR:F1CJ72|F1CJ72_HOTJU:A0A2I9LNM3|A0A2I9LNM3_9SCOR
EGEFDEEEQPLAEA	1591.65	3.3	796.836	2	35.584	-45	1.88E5	A0A2I9LPW3|A0A2I9LPW3_9SCOR
ERKVPILRS	1096.67	2.1	366.565	3	19.6225	-65	1.99E5	A0A2I9LNL3|A0A2I9LNL3_9SCOR
FDLMYAK	886.426	2	444.221	2	36.2876	-65	2.59E4	A0A2I9LPW7|A0A2I9LPW7_9SCOR:A0A2I9LPV8|A0A2I9LPV8_9SCOR:A0A2I9LPX0|A0A2I9LPX0_9SCOR
FDPAAEAGAGR	1060.49	0.1	531.254	2	22.4399	-65	3.11E4	Q8MTW8|Q8MTW8_OLIMR
FDPTLEAGAGR	1132.55	3.4	567.285	2	28.1329	-65	3.15E4	Q8MTW8|Q8MTW8_OLIMR
FEELNADLFR	1252.61	-0.5	627.311	2	44.7128	-65	7.73E4	A0A2I9LP41|A0A2I9LP41_9SCOR
FFGHLFKLA	1078.6	0.6	540.306	2	46.5316	-65	2.68E5	F6K5S6|NDBM_OLIMR:F6K5S7|F6K5S7_OLIMR:E4VP50|NDBW_MESEU
FFNILR	808.46	1.3	405.238	2	44.3088	-65	1.24E5	A0AA50AIQ7|A0AA50AIQ7_ANDCR
FGGGRGGFG	810.377	2.9	406.197	2	22.1687	-65	2.43E5	P0DX63|GLYR_TITSE
FGGGRGGFGG	867.399	1.3	434.707	2	21.7742	-65	2.01E5	P0DX63|GLYR_TITSE
FGGGRGGFGGG	924.42	2.2	463.218	2	21.3086	-65	1.64E5	P0DX63|GLYR_TITSE
FIGAVAGLLSK	1074.64	0.8	538.33	2	46.5316	-65	1.14E5	A0A0U1S7U5|A0A0U1S7U5_LYCMC:Q9GQW4|NDB4U_OLIMR
FLSKFLPS	937.527	1.3	469.772	2	42.28	-65	8.02E4	E4VP40|E4VP40_MESEU
FPGQLNADLR	1129.59	5.2	565.804	2	34.34	-45	1.91E5	A0A2I9LPW1|A0A2I9LPW1_9SCOR:A0A2I9LPW3|A0A2I9LPW3_9SCOR
FRFGSF	759.37	6.9	380.695	2	42.2462	-45	1.55E5	Q9Y0X4|NDB22_OLIMR:B8XH54|B8XH54_BUTIS:D9U2B5|NDBM_LYCMC
FRFGSFLKK	1128.64	3.1	377.223	3	34.5773	-65	9.99E5	Q9Y0X4|NDB22_OLIMR:B8XH54|B8XH54_BUTIS:D9U2B5|NDBM_LYCMC
FRFGSFLKKV	1227.71	3.4	410.246	3	39.503	-65	4.89E4	Q9Y0X4|NDB22_OLIMR:D9U2B5|NDBM_LYCMC
FYNELRVA	1010.52	4.7	506.269	2	33.6969	-65	4.19E4	E6Y2S5|E6Y2S5_OLIMR:A0A2I9LNI8|A0A2I9LNI8_9SCOR:F1CJ72|F1CJ72_HOTJU:A0A2I9LNM3|A0A2I9LNM3_9SCOR
G(+42.01)SSYYYAPGVYGSYYGHRYLY	2527.11	-1.3	843.377	3	41.4243	-65		A0A0U4GAC0|A0A0U4GAC0_ODODO
G(+42.01)YPYGSSYYYAPGVYGSYYGHRYLY	3007.31	-1.4	1003.44	3	44.6098	-65		A0A0U4GAC0|A0A0U4GAC0_ODODO
GAKYAGKNFRHPQ	1472.76	4.1	491.931	3	12.9615	-65	2.8E4	A0A7U1GK49|A0A7U1GK49_ANDCR:A0A0K0LC70|A0A0K0LC70_9SCOR
GEVFKGFVFR	1184.63	5	593.327	2	40.995	-65	5.59E4	Q686B4|Q686B4_9SCOR:M1NL05|M1NL05_MESEU:Q686A8|Q686A8_MESGB:Q685P5|Q685P5_MESGB:Q685R2|Q685R2_MESGB:Q686B7|Q686B7_MESEU:Q685N5|Q685N5_MESGB:Q685Q5|Q685Q5_MESGB:Q686B0|Q686B0_9SCOR:Q685X5|Q685X5_MESGB:Q685N9|Q685N9_MESGB:Q685U2|Q685U2_MESGB:M1PVC2|M1PVC2_MESEU:M1P9X3|M1P9X3_OLIMR:Q685P7|Q685P7_MESGB:M1PVB2|M1PVB2_OLIMR:M1PL80|M1PL80_MESEU:Q685Y6|Q685Y6_MESGB
GFAGDDAPR	904.404	1.7	453.21	2	17.7348	-65	1.96E5	E6Y2S5|E6Y2S5_OLIMR:A0A2I9LNI8|A0A2I9LNI8_9SCOR:A0A2I9LNM3|A0A2I9LNM3_9SCOR
GFGGGRGGF	810.377	3.4	406.197	2	26.0898	-65	7.03E4	P0DX63|GLYR_TITSE
GFGGGRGGFGG	924.42	0.9	463.218	2	24.0213	-65	3.78E5	P0DX63|GLYR_TITSE
GFGGGRGGFGGG	981.442	1.2	491.729	2	23.383	-65	9.67E4	P0DX63|GLYR_TITSE
GFGGGRGGFGGGR	1137.54	0	380.188	3	19.217	-65	5.91E4	P0DX63|GLYR_TITSE
GFGGGRGGFGGGRG	1194.56	2.4	399.196	3	19.5542	-65	1.22E5	P0DX63|GLYR_TITSE
GGFGGGRGGF	867.399	1.2	434.707	2	26.3601	-65	9.25E4	P0DX63|GLYR_TITSE
GGFGGGRGGFG	924.42	1.7	463.218	2	25.1576	-65	3.37E5	P0DX63|GLYR_TITSE
GGFGGGRGGFGG	981.442	-0.2	491.728	2	24.3173	-65	3.82E5	P0DX63|GLYR_TITSE
GGFGGGRGGFGGG	1038.46	0.6	520.239	2	23.8184	-65	1.76E5	P0DX63|GLYR_TITSE
GHAIRILGWGEEN	1450.73	1.9	484.585	3	39.8416	-65.0;-45.0	6.89E4	A0A1E1WWH5|A0A1E1WWH5_TITOB
GHLFKLATKIIPSLFRRKNQRS	2609.54	-0.7	522.915	5	45.1897	-65	4E5	F6K5S6|NDBM_OLIMR
GHRYLY	807.403	1.2	404.709	2	19.3218	-45	4.46E6	A0A0U4GAC0|A0A0U4GAC0_ODODO:A0A0K0LC26|A0A0K0LC26_9SCOR
GIHETTF	803.381	2.9	402.699	2	23.5232	-45	8.63E4	A0A2I9LNI8|A0A2I9LNI8_9SCOR
GILEM(+15.99)IKLEKAAA	1401.79	0	468.271	3	38.9081	-65	1.16E6	A0A0K0LC88|A0A0K0LC88_9SCOR:A0A0K0LC94|A0A0K0LC94_9SCOR
GLGIGKFH	827.465	7.5	414.743	2	28.3716	-45	5.57E5	T1DPB4|T1DPB4_9SCOR
GLGYGVHGLGLGIGKFH	1680.91	3.9	561.313	3	41.7066	-45	2.17E5	T1DPB4|T1DPB4_9SCOR
GLREKHFQKLVKY	1644.95	5.4	412.246	4	22.807	-45	3.88E5	Q9N661|KBX1_OLIMR:B8XH40|KBX1_BUTIS:A0A059UI30|KBX1_MESGB
GLYGAGVPVGRAVAY	1448.78	7.8	725.402	2	38.9078	-45	2.34E4	P0CI94|NDBG1_LYCMC:T1DEL3|T1DEL3_9SCOR:A0A0U1S9Q3|A0A0U1S9Q3_LYCMC
GNLANVIR	855.493	2.7	428.755	2	28.2683	-65	3.3E4	A0A2I9LNT3|A0A2I9LNT3_9SCOR:A0A2I9LPW0|A0A2I9LPW0_9SCOR
GPEEEAAAPAE	1069.46	4.6	535.738	2	18.0736	-65	4.45E5	Q9Y0X4|NDB22_OLIMR:D9U2B5|NDBM_LYCMC
GPMM(+15.99)KRPKSKLAEE	1616.84	3.6	539.955	3	13.2698	-65	9.25E5	A0A0K0LCB4|A0A0K0LCB4_9SCOR:A0A2I9LP76|A0A2I9LP76_9SCOR:A0A0K0LCC1|A0A0K0LCC1_9SCOR
GPMMKRPKSKLAEE	1600.84	0.8	534.622	3	15.5697	-65	8.47E5	A0A0K0LCB4|A0A0K0LCB4_9SCOR:A0A2I9LP76|A0A2I9LP76_9SCOR:A0A0K0LCC1|A0A0K0LCC1_9SCOR
GRAM(+15.99)SPGPM(+15.99)MKRPKSKLAEE	2232.12	1.9	559.038	4	15.1587	-65	3.86E5	A0A0K0LCB4|A0A0K0LCB4_9SCOR:A0A2I9LP76|A0A2I9LP76_9SCOR:A0A0K0LCC1|A0A0K0LCC1_9SCOR
GRAM(+15.99)SPGPMMKRPKSKLAEE	2216.12	1.5	555.039	4	16.7208	-65	2.07E5	A0A0K0LCB4|A0A0K0LCB4_9SCOR:A0A2I9LP76|A0A2I9LP76_9SCOR:A0A0K0LCC1|A0A0K0LCC1_9SCOR
GRGKEIM(+15.99)KNIKEK	1545.87	1.2	387.474	4	11.0011	-45	2.05E4	Q9NJC6|KBX2_OLIMR
GRTLYGFGG	926.461	7.7	464.241	2	32.646	-45	8.76E4	A0A0U1SA87|A0A0U1SA87_ISOMC
GRVIRSQRKGAGSVFKSHN	2083.15	5.5	417.64	5	13.7095	-45	7.41E4	A0A2I9LPM9|A0A2I9LPM9_9SCOR
GSSYYYNPGVYGSYYGHRYLY	2528.11	-0.4	843.709	3	41.4696	-65	9.08E6	A0A0K0LC26|A0A0K0LC26_9SCOR
GSYYGHRYLY	1277.58	2.4	639.8	2	26.6626	-45.0;-65.0	4.8E6	A0A0U4GAC0|A0A0U4GAC0_ODODO:A0A0K0LC26|A0A0K0LC26_9SCOR
GVQYLNEIKDSVVAGF	1737.89	0.6	869.955	2	50.0491	-45	1.02E5	A0A2I9LNZ0|A0A2I9LNZ0_9SCOR
GVYGSYYGHRYLY	1596.74	3.6	533.255	3	33.0173	-65	8.56E5	A0A0U4GAC0|A0A0U4GAC0_ODODO:A0A0K0LC26|A0A0K0LC26_9SCOR
GYALPHAIL	953.533	5.3	477.777	2	43.7693	-45	4.55E4	E6Y2S5|E6Y2S5_OLIMR:A0A2I9LNI8|A0A2I9LNI8_9SCOR:A0A2I9LNM3|A0A2I9LNM3_9SCOR
GYALPHAILRL	1222.72	7.7	612.371	2	45.2343	-45		E6Y2S5|E6Y2S5_OLIMR:A0A2I9LNI8|A0A2I9LNI8_9SCOR:A0A2I9LNM3|A0A2I9LNM3_9SCOR
GYGGFGKFH	968.45	0.4	485.233	2	26.9859	-45	1.84E5	T1DMS9|T1DMS9_9SCOR
GYGVHGLGLGIGKFH	1510.8	4.8	504.611	3	36.3206	-45	5.65E5	T1DPB4|T1DPB4_9SCOR
GYGYPYGSSYYYNPGVYGSYYGHRYLY	3228.39	-1.1	1077.14	3	45.9927	-65	1.5E6	A0A0K0LC26|A0A0K0LC26_9SCOR
GYLGLGYGGLYGAYG	1479.7	0.3	740.859	2	50.7644	-45	1.51E6	P0CI94|NDBG1_LYCMC:A0A0U1S9Q3|A0A0U1S9Q3_LYCMC
GYLGLGYGGLYGAYGG	1536.72	3.7	769.373	2	50.2883	-45	1.77E6	P0CI94|NDBG1_LYCMC:A0A0U1S9Q3|A0A0U1S9Q3_LYCMC
GYLGLGYGGLYGAYGGLYGAGVPVGR	2506.26	6.2	836.434	3	51.7439	-45	2.42E5	P0CI94|NDBG1_LYCMC:A0A0U1S9Q3|A0A0U1S9Q3_LYCMC
GYLGLGYGGLYGAYGGLYGAGVPVGRAVA	2747.41	6.8	916.816	3	52.4885	-45	1.77E5	P0CI94|NDBG1_LYCMC:A0A0U1S9Q3|A0A0U1S9Q3_LYCMC
GYPYGSSYYYNPGVYGSYYGHRYLY	3008.31	-0.5	1003.78	3	44.7131	-65	4.29E6	A0A0K0LC26|A0A0K0LC26_9SCOR
GYSFTTTAER	1131.52	1.1	566.768	2	25.5303	-45	1.14E5	E6Y2S5|E6Y2S5_OLIMR:A0A2I9LNI8|A0A2I9LNI8_9SCOR:A0A2I9LNM3|A0A2I9LNM3_9SCOR
GYYGLRYF	1037.5	4.1	1038.51	1	46.1294	-65	3.42E4	A0A0U4H1J3|A0A0U4H1J3_ODODO
HASSPYYGYYGLRYF	1842.84	4.1	615.289	3	44.6814	-45	1.57E6	A0A0U4H1J3|A0A0U4H1J3_ODODO
HQGVMVGMGQK	1170.56	0.9	586.29	2	19.9574	-45	5.11E4	E6Y2S5|E6Y2S5_OLIMR:A0A2I9LNI8|A0A2I9LNI8_9SCOR:F1CJ72|F1CJ72_HOTJU:A0A2I9LNM3|A0A2I9LNM3_9SCOR
HRYLY	750.381	-0.5	376.198	2	19.2538	-45	2.04E7	A0A0U4GAC0|A0A0U4GAC0_ODODO:A0A0K0LC26|A0A0K0LC26_9SCOR
I(+42.01)ILHLL	762.5	6.4	382.26	2	52.7517	-65		A0A8K1K283|A0A8K1K283_ANDCR
I(+42.01)LLHLL	762.5	6.4	382.26	2	52.7517	-65		A0A2I9LNG5|A0A2I9LNG5_9SCOR
IGGIGTVPVGR	1024.6	1.2	513.309	2	31.2023	-65	7.47E5	Q9BNV5|Q9BNV5_CENSC:A0A2I9LNY0|A0A2I9LNY0_9SCOR
IIAPPER	794.465	0.1	398.24	2	21.1089	-65	1.93E6	E6Y2S5|E6Y2S5_OLIMR:A0A0K0LCC7|A0A0K0LCC7_9SCOR:A0A2I9LNI8|A0A2I9LNI8_9SCOR:A0A2I9LNM3|A0A2I9LNM3_9SCOR
IIAPPERK	922.56	5.1	462.29	2	17.0455	-45		E6Y2S5|E6Y2S5_OLIMR:A0A0K0LCC7|A0A0K0LCC7_9SCOR:A0A2I9LNI8|A0A2I9LNI8_9SCOR:A0A2I9LNM3|A0A2I9LNM3_9SCOR
IINEPTAAAIAYGLDK	1658.89	4.9	830.455	2	43.4093	-45		A0A2I9LP25|A0A2I9LP25_9SCOR:A0A2I9LP41|A0A2I9LP41_9SCOR
INGPYPAPKEEK	1341.69	3.5	448.24	3	18.7799	-45	1.01E6	A0A2I9LNT2|A0A2I9LNT2_9SCOR
IPSGDEDALK	1043.51	2.4	522.765	2	21.3086	-65	3E4	U6JMH6|U6JMH6_TITSE
IPVGPETLGR	1037.59	5.7	519.804	2	30.9305	-65	5.43E4	A0A2I9LNS7|A0A2I9LNS7_9SCOR
IPYLGGAK	817.47	1.5	409.743	2	29.7892	-65	2.32E5	A0A0U1S4P9|A0A0U1S4P9_ISOMC
IQEAGTEVVK	1072.58	0.3	537.296	2	19.2933	-65		A0A8K1NA28|A0A8K1NA28_ANDCR:A0A8K1K0Z2|A0A8K1K0Z2_ANDCR:A0A8K1K0X4|A0A8K1K0X4_ANDCR:A0A2I9LP59|A0A2I9LP59_9SCOR:A0A8K1K0Y3|A0A8K1K0Y3_ANDCR
ISEQFTAMFR	1228.59	-0.1	615.303	2	43.5185	-65		A0A2I9LPW3|A0A2I9LPW3_9SCOR
ISGLIYEETR	1179.61	9.1	590.819	2	32.7797	-45	1.37E5	A0A0U1SA87|A0A0U1SA87_ISOMC
ISYKSGVY	915.47	4.1	458.744	2	20.9148	-65		A0A2I9LNU9|A0A2I9LNU9_9SCOR
ITITNDK	803.439	2.3	402.728	2	17.5993	-65	6.19E4	A0A2I9LP41|A0A2I9LP41_9SCOR
IVVLGSGGVGK	984.597	2.5	493.307	2	31.3348	-65	4.72E4	A0A2I9LPJ0|A0A2I9LPJ0_9SCOR
IWHHTFYNELR	1514.74	5.6	505.924	3	30.4932	-65	4.41E3	E6Y2S5|E6Y2S5_OLIMR:A0A2I9LNI8|A0A2I9LNI8_9SCOR:F1CJ72|F1CJ72_HOTJU:A0A2I9LNM3|A0A2I9LNM3_9SCOR
KAVKTKDVSGGKVTKAAEKAQKK	2399.42	5.8	400.913	6	12.153	-45	2.95E5	A0A2I9LNY0|A0A2I9LNY0_9SCOR
KDYANRVLNGPEEEAAAPAE	2143.02	1.8	715.348	3	27.1826	-65	1.23E5	D9U2B5|NDBM_LYCMC
KEITIRFIP	1115.67	4.3	558.845	2	41.7086	-45	3.88E4	A0A1E1WVN1|A0A1E1WVN1_TITOB
KERRIPIDTA	1197.68	2.9	400.236	3	18.8138	-65	1.62E5	A0A2I9LNL3|A0A2I9LNL3_9SCOR
KGATQSGQNFGNTRHM(+15.99)	1748.8	7.7	438.211	4	12.4072	-65		A0A0K0LCM5|A0A0K0LCM5_9SCOR:A0A0K0LCA0|A0A0K0LCA0_9SCOR
KGFM(+15.99)TPERKKKLRKLLR	2144.31	-3.6	358.391	6	12.2905	-45	2.04E4	A0A0K0LCM0|A0A0K0LCM0_9SCOR
KKPM(+15.99)GFPFD	1081.53	7.3	541.775	2	31.6426	-45	5.8E4	A0A2I9LP14|A0A2I9LP14_9SCOR:A0A0K0LC76|A0A0K0LC76_9SCOR:A0A1E1WW95|A0A1E1WW95_TITOB:A0A1E1WVP7|A0A1E1WVP7_TITOB:A0A1E1WWC5|A0A1E1WWC5_TITOB
KKYGVPEIDVF	1293.7	3.8	647.858	2	42.0474	-45	1.81E5	F1CJ03|F1CJ03_HOTJU:A0A0K0LCM5|A0A0K0LCM5_9SCOR:A0A2I9LP87|A0A2I9LP87_9SCOR
KLPFQR	787.471	-1.2	394.742	2	25.5641	-65	1.36E5	A0A1U9WSZ7|A0A1U9WSZ7_9SCOR:A0A1U9WSZ0|A0A1U9WSZ0_9SCOR:A0A1U9WSZ4|A0A1U9WSZ4_9SCOR:A0A1U9WSZ1|A0A1U9WSZ1_9SCOR:A0A1U9WSY0|A0A1U9WSY0_9SCOR:A0A1U9WSZ2|A0A1U9WSZ2_RHOJU:A0A1U9WSZ3|A0A1U9WSZ3_9SCOR:A0A1U9WT04|A0A1U9WT04_9SCOR:A0A2I9LP18|A0A2I9LP18_9SCOR:A0A1U9WT02|A0A1U9WT02_9SCOR:A0A1U9WSZ5|A0A1U9WSZ5_9SCOR:Q9XYK8|Q9XYK8_9SCOR:A0A1U9WT08|A0A1U9WT08_9SCOR:A0A1U9WT06|A0A1U9WT06_9SCOR
KLPSGPYE	889.455	5.6	445.737	2	23.6491	-45	4.91E4	F1CJ03|F1CJ03_HOTJU:A0A0K0LCM5|A0A0K0LCM5_9SCOR
KPLDPNYN	959.471	3.2	480.744	2	18.1035	-45	1.67E6	F8THJ8|F8THJ8_HOTJU:A0A2I9LP77|A0A2I9LP77_9SCOR:A0A0U1TZD4|A0A0U1TZD4_ISOMC
KQLLKDYANRVLNGPEEEAAAPAE	2625.34	2.7	657.344	4	35.5482	-65	1.01E5	D9U2B5|NDBM_LYCMC
KVRKEQVIHGRL	1461.89	6	366.482	4	15.1298	-45	3.51E5	A0A8K1NDQ8|A0A8K1NDQ8_ANDCR
L(+42.01)GNIIPPN	878.486	8	440.254	2	52.0016	-65		A0A1E1WVS7|A0A1E1WVS7_TITOB
LATKIIPS	841.527	1.3	421.771	2	29.7928	-65	7.99E4	F6K5S6|NDBM_OLIMR:F6K5S7|F6K5S7_OLIMR:E4VP50|NDBW_MESEU:A0A146CJ27|A0A146CJ27_MESEU:A0A059U8Y9|NDBM_MESGB
LATKIIPSLFRRKNQ	1784.08	5.1	447.029	4	33.6969	-65	5.49E5	F6K5S6|NDBM_OLIMR
LATKIIPSLFRRKNQRS	2027.21	0	507.81	4	31.1344	-65	8.77E5	F6K5S6|NDBM_OLIMR
LAVNMVPFPR	1142.63	1.2	572.321	2	45.122	-65	3.45E4	A0A2I9LPW1|A0A2I9LPW1_9SCOR:A0A2I9LPW3|A0A2I9LPW3_9SCOR
LDDEDEAILK	1159.56	0.3	580.788	2	28.7755	-65	2.49E4	A0A0K0LC07|A0A0K0LC07_9SCOR:A0A0K0LC48|A0A0K0LC48_9SCOR:A0A0K0LC40|A0A0K0LC40_9SCOR
LDDEDEAILKK	1287.66	0.2	430.226	3	24.5839	-65	9.05E4	A0A0K0LC07|A0A0K0LC07_9SCOR:A0A0K0LC48|A0A0K0LC48_9SCOR:A0A0K0LC40|A0A0K0LC40_9SCOR
LDDEDEAILKKL	1400.74	1.1	467.921	3	39.6386	-65	7.7E5	A0A0K0LC07|A0A0K0LC07_9SCOR:A0A0K0LC48|A0A0K0LC48_9SCOR:A0A0K0LC40|A0A0K0LC40_9SCOR
LDQTFAELTGY	1256.59	4.6	629.306	2	47.5136	-45	2.01E5	F1CIW8|F1CIW8_HOTJU:A0A2I9LPV7|A0A2I9LPV7_9SCOR
LFKLATKIIPSLFRRKNQ	2172.33	1.9	544.09	4	44.9862	-65	6.58E4	F6K5S6|NDBM_OLIMR
LFKLATKIIPSLFRRKNQRS	2415.46	2	484.1	5	42.9548	-65	1.48E6	F6K5S6|NDBM_OLIMR
LGIGKFH	770.444	3.5	386.231	2	26.4595	-45	6.21E5	T1DPB4|T1DPB4_9SCOR
LGYGVHGLGLGIGKFH	1623.89	1.3	406.98	4	40.7917	-65	8.7E4	T1DPB4|T1DPB4_9SCOR
LIAARRTGRIRGGKTSAPTKED	2353.33	8.8	471.677	5	13.8448	-45	4.79E5	A0A2I9LPM9|A0A2I9LPM9_9SCOR
LIPSHRV	820.492	2.5	411.254	2	40.7226	-45		Q685N9|Q685N9_MESGB:Q685P5|Q685P5_MESGB:Q685R2|Q685R2_MESGB:Q685P8|Q685P8_MESGB:Q685N5|Q685N5_MESGB:Q685P7|Q685P7_MESGB
LKLKFQG	832.517	0.5	417.266	2	25.8945	-65	1.61E6	A0A2I9LPS8|A0A2I9LPS8_9SCOR
LLQDFFNGK	1080.56	2.3	541.289	2	42.7507	-65	9.6E4	A0A2I9LP41|A0A2I9LP41_9SCOR
LQIWDTAGQER	1315.65	5.7	658.837	2	35.2112	-45	8.42E3	A0A0U1SSR7|A0A0U1SSR7_ISOMC:A0A2I9LPI8|A0A2I9LPI8_9SCOR:A0A2I9LPI7|A0A2I9LPI7_9SCOR
LQLWDTAGQER	1315.65	5.7	658.837	2	35.2112	-45	8.42E3	A0A2I9LPI9|A0A2I9LPI9_9SCOR:F1CJ91|F1CJ91_HOTJU
LRFPGQLNA	1014.56	4.1	508.29	2	36.8292	-45	3.58E4	A0A2I9LPW1|A0A2I9LPW1_9SCOR:A0A2I9LPW3|A0A2I9LPW3_9SCOR
LTDYLM(+15.99)K	898.447	-0.2	450.231	2	25.7602	-65	2.75E4	E6Y2S5|E6Y2S5_OLIMR:A0A2I9LNI8|A0A2I9LNI8_9SCOR:A0A2I9LNM3|A0A2I9LNM3_9SCOR
M(+42.01)EAIKK	760.415	6.3	381.217	2	21.9993	-45	1.45E5	A0A2I9LPV7|A0A2I9LPV7_9SCOR
M(+42.01)EAIKKK	888.51	3.3	445.264	2	18.1074	-45	1.98E5	A0A2I9LPV7|A0A2I9LPV7_9SCOR
M(+42.01)EAIKKKM	1019.55	-0.3	510.783	2	27.0422	-45		A0A2I9LPV7|A0A2I9LPV7_9SCOR
M(+42.01)EAIKKKM(+15.99)Q	1163.6	2.2	388.876	3	18.4078	-65	1.48E5	A0A2I9LPV7|A0A2I9LPV7_9SCOR
M(+42.01)EAIKKKM(+15.99)QAMKLEKDN	2093.07	0.3	698.697	3	26.7097	-65		A0A2I9LPV7|A0A2I9LPV7_9SCOR
M(+42.01)EAIKKKMQ	1147.61	0.6	574.812	2	27.0084	-45	1.81E4	A0A2I9LPV7|A0A2I9LPV7_9SCOR
M(+42.01)NAEKLSKLQAQVR	1656.9	5.1	553.309	3	33.2898	-65	1.52E4	A0A0U1SKB2|A0A0U1SKB2_ISOMC:A0A2I9LNS9|A0A2I9LNS9_9SCOR
MKRPKSKLAEE	1315.73	0.6	439.584	3	12.457	-65.0;-45.0	6.06E6	A0A0K0LCB4|A0A0K0LCB4_9SCOR:A0A2I9LP76|A0A2I9LP76_9SCOR:A0A0K0LCC1|A0A0K0LCC1_9SCOR
NGPEEEAAAPAE	1183.5	2.1	592.758	2	18.6117	-65	8.67E4	Q9Y0X4|NDB22_OLIMR:D9U2B5|NDBM_LYCMC
NGPYPAPKEEK	1228.61	5.1	615.315	2	14.8615	-45	5.63E4	A0A2I9LNT2|A0A2I9LNT2_9SCOR
NINRFQEAA	1061.53	2	531.771	2	21.7742	-65	5.17E4	F1CJ03|F1CJ03_HOTJU:A0A0U1TZ63|A0A0U1TZ63_ISOMC:A0A0K0LCM5|A0A0K0LCM5_9SCOR:A0A2I9LP87|A0A2I9LP87_9SCOR
NIQGITK	772.444	2.8	387.231	2	18.2729	-65	1.68E5	A0A0U1SA87|A0A0U1SA87_ISOMC
NKPLDPNYN	1073.51	2.9	537.766	2	18.7799	-45	1.54E5	F8THJ8|F8THJ8_HOTJU:A0A2I9LP77|A0A2I9LP77_9SCOR:A0A0U1TZD4|A0A0U1TZD4_ISOMC
NPGVYGSYYGHRYLY	1807.83	-0.3	603.618	3	34.2423	-65	4.24E6	A0A0K0LC26|A0A0K0LC26_9SCOR
NRSSASVGRAM(+15.99)SPGPM(+15.99)	1635.75	-1	546.255	3	13.9465	-65	1.11E5	A0A0K0LCB4|A0A0K0LCB4_9SCOR:A0A2I9LP76|A0A2I9LP76_9SCOR:A0A0K0LCC1|A0A0K0LCC1_9SCOR
NRSSASVGRAM(+15.99)SPGPMM(+15.99)KRPK	2276.13	-2	570.039	4	13.2011	-65	5.5E4	A0A0K0LCB4|A0A0K0LCB4_9SCOR:A0A2I9LP76|A0A2I9LP76_9SCOR:A0A0K0LCC1|A0A0K0LCC1_9SCOR
NRSSASVGRAM(+15.99)SPGPMM(+15.99)KRPKSKLAEE	2933.46	0.4	587.7	5	15.2307	-65	1.56E6	A0A0K0LCB4|A0A0K0LCB4_9SCOR:A0A2I9LP76|A0A2I9LP76_9SCOR:A0A0K0LCC1|A0A0K0LCC1_9SCOR
NRSSASVGRAM(+15.99)SPGPMMKRPKSKLAEE	2917.47	1.9	584.502	5	17.8672	-65	5.24E5	A0A0K0LCB4|A0A0K0LCB4_9SCOR:A0A2I9LP76|A0A2I9LP76_9SCOR:A0A0K0LCC1|A0A0K0LCC1_9SCOR
NRVLNGPEEEAAAPAE	1665.8	3.9	833.908	2	24.7878	-45	2.16E5	D9U2B5|NDBM_LYCMC
NSILTTH	784.408	2.7	393.212	2	21.4402	-65	1.05E4	A0A2I9LPW7|A0A2I9LPW7_9SCOR:A0A2I9LPV8|A0A2I9LPV8_9SCOR:A0A2I9LPX0|A0A2I9LPX0_9SCOR
NVEEAVEDL	1016.47	-1.7	509.24	2	39.1111	-65	3.06E4	E4VP40|E4VP40_MESEU
PAPATTFAHLD	1139.56	4.5	570.79	2	33.6969	-65	2.82E4	A0A2I9LNS7|A0A2I9LNS7_9SCOR
PEEHPVLL	932.497	3.6	467.257	2	34.5773	-65	1.57E5	E6Y2S5|E6Y2S5_OLIMR:A0A2I9LNI8|A0A2I9LNI8_9SCOR:F1CJ72|F1CJ72_HOTJU:A0A2I9LNM3|A0A2I9LNM3_9SCOR
PEEHPVLLTE	1162.59	7.2	582.305	2	31.929	-45		E6Y2S5|E6Y2S5_OLIMR:A0A2I9LNI8|A0A2I9LNI8_9SCOR:F1CJ72|F1CJ72_HOTJU:A0A2I9LNM3|A0A2I9LNM3_9SCOR
PFKPVE	715.39	7.2	358.705	2	20.8765	-45		F8THJ8|F8THJ8_HOTJU:A0A0K0LCM8|A0A0K0LCM8_9SCOR:A0A2I9LP77|A0A2I9LP77_9SCOR:A0A0U1TZD4|A0A0U1TZD4_ISOMC
PFKPVEQ	843.449	2.7	422.733	2	19.5886	-45	9.23E5	F8THJ8|F8THJ8_HOTJU:A0A0K0LCM8|A0A0K0LCM8_9SCOR:A0A2I9LP77|A0A2I9LP77_9SCOR:A0A0U1TZD4|A0A0U1TZD4_ISOMC
PFKPVEQA	914.486	2.7	458.252	2	21.6439	-65	9.35E5	F8THJ8|F8THJ8_HOTJU:A0A0K0LCM8|A0A0K0LCM8_9SCOR:A0A2I9LP77|A0A2I9LP77_9SCOR:A0A0U1TZD4|A0A0U1TZD4_ISOMC
PGDSDIIR	871.44	4.6	436.729	2	20.838	-65	5.36E4	A0A2I9LPM0|A0A2I9LPM0_9SCOR
PGVM(+15.99)SDTATSLRD	1364.62	1.8	683.321	2	21.1427	-45	4.19E4	A0A1E1WVL6|A0A1E1WVL6_TITOB:A0A1E1WWA7|A0A1E1WWA7_TITOB
PGVM(+15.99)SDTSTSLRD	1380.62	2.6	691.319	2	19.5886	-45	7.18E5	A0A2I9LP14|A0A2I9LP14_9SCOR:P80476|HCY6_ANDAU:A0A2I9LP22|A0A2I9LP22_9SCOR:A0A1E1WW95|A0A1E1WW95_TITOB:A0A1E1WVP7|A0A1E1WVP7_TITOB:A0A1E1WWC5|A0A1E1WWC5_TITOB
PGVYGSYYGHRY	1417.64	4.2	473.556	3	25.293	-65	2.18E4	A0A0U4GAC0|A0A0U4GAC0_ODODO:A0A0K0LC26|A0A0K0LC26_9SCOR
PGVYGSYYGHRYLY	1693.79	-1.2	565.603	3	34.1717	-65	3.95E7	A0A0U4GAC0|A0A0U4GAC0_ODODO:A0A0K0LC26|A0A0K0LC26_9SCOR
PISKIYARQIF	1334.77	2.3	445.932	3	36.2876	-65	1.42E5	A0A7U1GK49|A0A7U1GK49_ANDCR
PISKIYARQIFD	1449.8	3	484.275	3	35.1394	-65.0;-45.0	2.59E6	A0A7U1GK49|A0A7U1GK49_ANDCR
PISKIYARQIFDSRGN	1864	3.5	467.008	4	31.0667	-65	1.5E6	A0A7U1GK49|A0A7U1GK49_ANDCR
PISKIYARQIFDSRGNPTVEVDLTTEKGLFRAAVPSGA	4103.18	-0.6	821.643	5	46.13	-65	2.96E5	A0A7U1GK49|A0A7U1GK49_ANDCR
PKKFGGPGARARYQKSYR	2066.13	5.9	414.235	5	13.6433	-45	2.5E4	A0A2I9LPM1|A0A2I9LPM1_9SCOR
PLLHHLG	785.455	6.5	393.737	2	28.5056	-45	1.85E5	A0A0U1TZA1|A0A0U1TZA1_ISOMC
PMMKRPKSKLAEE	1543.82	0	515.614	3	15.0964	-65	1.93E5	A0A0K0LCB4|A0A0K0LCB4_9SCOR:A0A2I9LP76|A0A2I9LP76_9SCOR:A0A0K0LCC1|A0A0K0LCC1_9SCOR
PPPPPPPP	794.433	5.6	398.226	2	22.2026	-45	1.81E5	A0A2I9LNN7|A0A2I9LNN7_9SCOR
PQFGTHYW	1034.46	4	518.24	2	36.1594	-65	9.52E4	A0A0K0LC28|A0A0K0LC28_9SCOR
PRAVFPSIV	984.576	6.2	493.298	2	44.1397	-45	1.24E5	E6Y2S5|E6Y2S5_OLIMR:A0A2I9LNI8|A0A2I9LNI8_9SCOR:F1CJ72|F1CJ72_HOTJU:A0A2I9LNM3|A0A2I9LNM3_9SCOR
PRAVFPSIVG	1041.6	6.3	521.809	2	42.1784	-45	3.69E4	E6Y2S5|E6Y2S5_OLIMR:A0A2I9LNI8|A0A2I9LNI8_9SCOR:F1CJ72|F1CJ72_HOTJU:A0A2I9LNM3|A0A2I9LNM3_9SCOR
PRAVFPSIVGRPRHQGVM(+15.99)V	2118.16	4.6	530.551	4	32.0157	-65	1.23E5	E6Y2S5|E6Y2S5_OLIMR:A0A2I9LNI8|A0A2I9LNI8_9SCOR:F1CJ72|F1CJ72_HOTJU:A0A2I9LNM3|A0A2I9LNM3_9SCOR
PRAVFPSIVGRPRHQGVM(+15.99)VG	2175.18	3.5	544.805	4	31.1344	-65	1.54E5	E6Y2S5|E6Y2S5_OLIMR:A0A2I9LNI8|A0A2I9LNI8_9SCOR:F1CJ72|F1CJ72_HOTJU:A0A2I9LNM3|A0A2I9LNM3_9SCOR
PRAVFPSIVGRPRHQGVMV	2102.17	2.6	526.551	4	34.9007	-65	6.71E4	E6Y2S5|E6Y2S5_OLIMR:A0A2I9LNI8|A0A2I9LNI8_9SCOR:F1CJ72|F1CJ72_HOTJU:A0A2I9LNM3|A0A2I9LNM3_9SCOR
PRAVFPSIVGRPRHQGVMVG	2159.19	7.5	540.809	4	33.6289	-65	8.35E4	E6Y2S5|E6Y2S5_OLIMR:A0A2I9LNI8|A0A2I9LNI8_9SCOR:F1CJ72|F1CJ72_HOTJU:A0A2I9LNM3|A0A2I9LNM3_9SCOR
PRAVFPSIVGRPRHQGVMVGM(+15.99)GQKDSYVGDEAQSKRGILSL	4438.31	-1.2	740.725	6	38.8404	-65	9.05E5	A0A2I9LNI8|A0A2I9LNI8_9SCOR
PSGKQDKPVVVDNKDGTVSVK	2196.18	2.5	550.052	4	17.938	-65	1.4E5	A0A2I9LNZ7|A0A2I9LNZ7_9SCOR
PVAYSYGYSTHPFG	1544.69	1	773.355	2	36.5767	-45	1.6E5	A0A0U4H1J3|A0A0U4H1J3_ODODO
PVDAAVLEKL	1053.61	1.4	527.812	2	42.3478	-65	8.03E5	A0A2I9LNS1|A0A2I9LNS1_9SCOR
PVDAAVLEKLE	1182.65	2.1	592.333	2	41.0965	-45	8.89E4	A0A2I9LNS1|A0A2I9LNS1_9SCOR
PVDAAVLEKLEA	1253.69	2.6	627.852	2	42.5851	-45	1.68E5	A0A2I9LNS1|A0A2I9LNS1_9SCOR
PVDAAVLEKLEAG	1310.71	8	656.367	2	42.923	-45	1.43E5	A0A2I9LNS1|A0A2I9LNS1_9SCOR
PVDAAVLEKLEAGFK	1585.87	-0.2	529.631	3	47.8951	-65		A0A2I9LNS1|A0A2I9LNS1_9SCOR
PYGSSYYYNPGVYGSYYGHRYLY	2788.22	2.7	930.418	3	43.1572	-65	9E5	A0A0K0LC26|A0A0K0LC26_9SCOR
PYPAPKEEK	1057.54	4.7	353.524	3	14.0482	-45	7.3E5	A0A2I9LNT2|A0A2I9LNT2_9SCOR
PYYGYYGLRYF	1460.68	0.3	731.346	2	48.596	-45	3.41E5	A0A0U4H1J3|A0A0U4H1J3_ODODO
RAEFAERSVQKL	1432.78	0.1	478.6	3	22.4375	-65	4.08E5	A0A2I9LPW4|A0A2I9LPW4_9SCOR:A0A0U1S880|A0A0U1S880_ISOMC:F1CIW8|F1CIW8_HOTJU:A0A2I9LPV7|A0A2I9LPV7_9SCOR
RAGEGIINL	941.529	8.9	471.776	2	38.3398	-45	2.53E4	F1CJ03|F1CJ03_HOTJU:A0A0K0LCM5|A0A0K0LCM5_9SCOR:A0A2I9LP87|A0A2I9LP87_9SCOR
RAGEGIINLQYGTNKGATQSGQNFGNTRHM(+15.99)	3235.55	2.9	648.12	5	29.4921	-65	2.38E4	A0A0K0LCM5|A0A0K0LCM5_9SCOR
RAM(+15.99)SPGPM(+15.99)MKRPKSKLAEE	2175.1	-0.8	544.781	4	15.0307	-65	5.16E5	A0A0K0LCB4|A0A0K0LCB4_9SCOR:A0A2I9LP76|A0A2I9LP76_9SCOR:A0A0K0LCC1|A0A0K0LCC1_9SCOR
RAM(+15.99)SPGPMMKRPKSKLAEE	2159.1	2.7	540.784	4	16.5807	-65	6.39E5	A0A0K0LCB4|A0A0K0LCB4_9SCOR:A0A2I9LP76|A0A2I9LP76_9SCOR:A0A0K0LCC1|A0A0K0LCC1_9SCOR
RAMSPGPM(+15.99)M(+15.99)KRPKSKLAEE	2175.1	0.5	544.782	4	13.6078	-65	4.3E5	A0A0K0LCB4|A0A0K0LCB4_9SCOR:A0A2I9LP76|A0A2I9LP76_9SCOR:A0A0K0LCC1|A0A0K0LCC1_9SCOR
RAMSPGPMMKRPKSKLAEE	2143.11	-0.3	536.784	4	19.1524	-65	1.22E5	A0A0K0LCB4|A0A0K0LCB4_9SCOR:A0A2I9LP76|A0A2I9LP76_9SCOR:A0A0K0LCC1|A0A0K0LCC1_9SCOR
RARNRSSASVGRAM	1517.8	2.9	380.457	4	11.8145	-45	2.84E4	A0A0K0LCB4|A0A0K0LCB4_9SCOR:A0A2I9LP76|A0A2I9LP76_9SCOR:A0A0K0LCC1|A0A0K0LCC1_9SCOR
RDHFEIY	978.456	2.9	490.237	2	28.8813	-65	2.15E4	A0A2I9LNT2|A0A2I9LNT2_9SCOR
RDHFEIYDF	1240.55	8.7	621.288	2	41.5035	-45	2.12E4	A0A2I9LNT2|A0A2I9LNT2_9SCOR
REIVHI	765.45	6.5	383.735	2	23.8522	-45	2.11E4	A0A2I9LPW1|A0A2I9LPW1_9SCOR:A0A2I9LPW3|A0A2I9LPW3_9SCOR
RGGFGGGRGGFGG	1137.54	5	569.781	2	20.13	-65	1.71E5	P0DX63|GLYR_TITSE
RGILTLK	799.528	2.2	400.772	2	27.3882	-65	2.03E4	E6Y2S5|E6Y2S5_OLIMR:A0A2I9LNM3|A0A2I9LNM3_9SCOR
RGYSFTTTAEREIVRDIKE	2270.17	-1.4	568.548	4	36.6721	-65	2.12E5	E6Y2S5|E6Y2S5_OLIMR:A0A2I9LNI8|A0A2I9LNI8_9SCOR:A0A2I9LNM3|A0A2I9LNM3_9SCOR
RPVYPR	786.45	3.6	394.234	2	14.3533	-65	1.02E5	A0A1S5QN64|A0A1S5QN64_TITSE
RSLNLRPTE	1084.6	1.4	543.308	2	20.5385	-65	4.25E4	A0A2I9LNT2|A0A2I9LNT2_9SCOR
RSSASVGRAM(+15.99)SPGPM(+15.99)MKRPKSKLAEE	2819.42	1.3	564.892	5	15.0921	-65.0;-45.0	1.68E7	A0A0K0LCB4|A0A0K0LCB4_9SCOR:A0A2I9LP76|A0A2I9LP76_9SCOR:A0A0K0LCC1|A0A0K0LCC1_9SCOR
RSSASVGRAM(+15.99)SPGPMMKRPKSKLAEE	2803.43	1.4	561.693	5	17.7348	-65	4.72E6	A0A0K0LCB4|A0A0K0LCB4_9SCOR:A0A2I9LP76|A0A2I9LP76_9SCOR:A0A0K0LCC1|A0A0K0LCC1_9SCOR
RSSASVGRAMSPGPM(+15.99)M(+15.99)KRPKSKLAEE	2819.42	6	470.913	6	15.1291	-45	2.26E5	A0A0K0LCB4|A0A0K0LCB4_9SCOR:A0A2I9LP76|A0A2I9LP76_9SCOR:A0A0K0LCC1|A0A0K0LCC1_9SCOR
RSSASVGRAMSPGPM(+15.99)MKRPKSKLAEE	2803.43	3.2	561.694	5	18.3067	-45	2.67E5	A0A0K0LCB4|A0A0K0LCB4_9SCOR:A0A2I9LP76|A0A2I9LP76_9SCOR:A0A0K0LCC1|A0A0K0LCC1_9SCOR
RSSASVGRAMSPGPMMKRPKSKLAEE	2787.43	0.4	558.494	5	21.2748	-45	9.52E5	A0A0K0LCB4|A0A0K0LCB4_9SCOR:A0A2I9LP76|A0A2I9LP76_9SCOR:A0A0K0LCC1|A0A0K0LCC1_9SCOR
RTPPPRFQRPLGDIGARGNIPRVISK	2897.66	3.6	483.952	6	31.3038	-45.0;-65.0	3.48E5	A0A2I9LPP7|A0A2I9LPP7_9SCOR
RVAPEEHPVL	1145.62	4.4	573.819	2	24.1469	-65	1.48E5	E6Y2S5|E6Y2S5_OLIMR:A0A2I9LNI8|A0A2I9LNI8_9SCOR:F1CJ72|F1CJ72_HOTJU:A0A2I9LNM3|A0A2I9LNM3_9SCOR
RVAPEEHPVLLTE	1488.79	4.9	745.408	2	30.6287	-45	4.35E4	E6Y2S5|E6Y2S5_OLIMR:A0A2I9LNI8|A0A2I9LNI8_9SCOR:F1CJ72|F1CJ72_HOTJU:A0A2I9LNM3|A0A2I9LNM3_9SCOR
RVLNGPEEEAAAPAE	1551.75	6.7	776.889	2	23.9199	-45	6.59E5	D9U2B5|NDBM_LYCMC
RVTIMPK	843.5	2.8	422.758	2	19.7579	-65	1.5E4	A0A2I9LP18|A0A2I9LP18_9SCOR
RVVDLAKYM(+15.99)FKQG	1569.83	0.2	524.285	3	30.1156	-65	2.15E5	A0A0K0LCL3|A0A0K0LCL3_9SCOR
RVVDLAKYMFKQG	1553.84	0.4	518.954	3	39.7739	-65	3.21E5	A0A0K0LCL3|A0A0K0LCL3_9SCOR
S(+42.01)KRGRGGTAGAKFRIS	1689.94	5.7	423.494	4	16.6869	-45	2.29E5	A0A0U1U016|A0A0U1U016_ISOMC
S(+42.01)LDERFNKA	1120.55	6.1	561.286	2	27.4191	-45	2.54E5	A0A0U1TZF3|A0A0U1TZF3_ISOMC
S(+42.01)SSVKTTKYVY	1303.67	-2	652.839	2	25.7645	-45	5.38E4	A0A146CJ15|A0A146CJ15_MESEU
S(+42.01)SSVKTTKYVYRS	1546.8	3.7	774.41	2	20.0618	-45	7.58E4	A0A146CJ15|A0A146CJ15_MESEU
S(+42.01)SSVKTTKYVYRSTTGTS	1994	2.7	665.674	3	21.4363	-65	4.12E5	A0A146CJ15|A0A146CJ15_MESEU
S(+42.01)SSVKTTKYVYRSTTGTSG	2051.02	2.3	684.681	3	21.3733	-65	1.53E6	A0A146CJ15|A0A146CJ15_MESEU
S(+42.01)SSVKTTKYVYRSTTGTSGD	2166.04	0.6	723.022	3	21.8309	-65	1.05E6	A0A146CJ15|A0A146CJ15_MESEU
S(+42.01)SSVKTTKYVYRSTTGTSGDV	2265.11	3	756.047	3	24.9596	-65	2.71E5	A0A146CJ15|A0A146CJ15_MESEU
SASVGRAM(+15.99)SPGPMMKRPKSKLAEE	2560.29	0.2	641.081	4	18.9492	-65	1.26E6	A0A0K0LCB4|A0A0K0LCB4_9SCOR:A0A2I9LP76|A0A2I9LP76_9SCOR:A0A0K0LCC1|A0A0K0LCC1_9SCOR
SASVGRAMSPGPMMKRPKSKLAEE	2544.3	3.4	637.084	4	22.6551	-65		A0A0K0LCB4|A0A0K0LCB4_9SCOR:A0A2I9LP76|A0A2I9LP76_9SCOR:A0A0K0LCC1|A0A0K0LCC1_9SCOR
SGEVFKGFV	968.497	2.3	485.257	2	40.1804	-65	1.8E5	Q686B4|Q686B4_9SCOR:M1NL05|M1NL05_MESEU:Q686A8|Q686A8_MESGB:Q685P5|Q685P5_MESGB:Q685R2|Q685R2_MESGB:Q686B7|Q686B7_MESEU:Q685N5|Q685N5_MESGB:Q685Q5|Q685Q5_MESGB:Q686B0|Q686B0_9SCOR:Q685X5|Q685X5_MESGB:Q685N9|Q685N9_MESGB:Q685U2|Q685U2_MESGB:M1PVC2|M1PVC2_MESEU:M1P9X3|M1P9X3_OLIMR:Q685P7|Q685P7_MESGB:M1PVB2|M1PVB2_OLIMR:M1PL80|M1PL80_MESEU:Q685Y6|Q685Y6_MESGB
SGEVFKGFVFR	1271.67	2.2	636.842	2	41.7405	-65	4.15E5	Q686B4|Q686B4_9SCOR:M1NL05|M1NL05_MESEU:Q686A8|Q686A8_MESGB:Q685P5|Q685P5_MESGB:Q685R2|Q685R2_MESGB:Q686B7|Q686B7_MESEU:Q685N5|Q685N5_MESGB:Q685Q5|Q685Q5_MESGB:Q686B0|Q686B0_9SCOR:Q685X5|Q685X5_MESGB:Q685N9|Q685N9_MESGB:Q685U2|Q685U2_MESGB:M1PVC2|M1PVC2_MESEU:M1P9X3|M1P9X3_OLIMR:Q685P7|Q685P7_MESGB:M1PVB2|M1PVB2_OLIMR:M1PL80|M1PL80_MESEU:Q685Y6|Q685Y6_MESGB
SKGKQLLKDYANRVLNGPEEEAAAPAE	2897.49	3.3	725.382	4	35.2793	-65.0;-45.0	6.78E5	D9U2B5|NDBM_LYCMC
SLKPEFVQIVNARQ	1627.9	5.1	543.645	3	37.357	-65	9.41E4	A0A8K1NDZ5|A0A8K1NDZ5_ANDCR
SNRVVDLAKYMFKQG	1754.91	1.2	585.979	3	43.225	-65	1.14E5	A0A0K0LCL3|A0A0K0LCL3_9SCOR
SPGPM(+15.99)MKRPK	1143.59	4.6	382.205	3	12.9276	-65	2.93E4	A0A0K0LCB4|A0A0K0LCB4_9SCOR:A0A2I9LP76|A0A2I9LP76_9SCOR:A0A0K0LCC1|A0A0K0LCC1_9SCOR
SPGPM(+15.99)MKRPKSKLAEE	1800.92	1.5	451.239	4	15.705	-65	2.25E6	A0A0K0LCB4|A0A0K0LCB4_9SCOR:A0A2I9LP76|A0A2I9LP76_9SCOR:A0A0K0LCC1|A0A0K0LCC1_9SCOR
SPGPMM(+15.99)KRPKSKLAEE	1800.92	1.5	451.239	4	14.489	-65	2.01E6	A0A0K0LCB4|A0A0K0LCB4_9SCOR:A0A2I9LP76|A0A2I9LP76_9SCOR:A0A0K0LCC1|A0A0K0LCC1_9SCOR
SPQFGTHYW	1121.49	1.1	561.754	2	36.6033	-65	1.87E5	A0A0K0LC28|A0A0K0LC28_9SCOR
SPYYGYYGLRYF	1547.71	-1.2	774.861	2	48.4606	-45	2.45E6	A0A0U4H1J3|A0A0U4H1J3_ODODO
SQRPIVPKRNFHKKPE	1960.11	3.5	491.037	4	13.574	-45	6.6E5	A0A2I9LPK7|A0A2I9LPK7_9SCOR
SSASVGRAM(+15.99)SPGPM(+15.99)MKRPKSKLAEE	2663.32	-0.7	666.837	4	16.1111	-65	4.79E6	A0A0K0LCB4|A0A0K0LCB4_9SCOR:A0A2I9LP76|A0A2I9LP76_9SCOR:A0A0K0LCC1|A0A0K0LCC1_9SCOR
SSASVGRAM(+15.99)SPGPMM(+15.99)KRPKSKLAEE	2663.32	-0.6	533.671	5	16.1111	-65	1.82E6	A0A0K0LCB4|A0A0K0LCB4_9SCOR:A0A2I9LP76|A0A2I9LP76_9SCOR:A0A0K0LCC1|A0A0K0LCC1_9SCOR
SSASVGRAM(+15.99)SPGPMMKRPKSKLAEE	2647.32	-1.4	530.471	5	19.0847	-65	3.16E6	A0A0K0LCB4|A0A0K0LCB4_9SCOR:A0A2I9LP76|A0A2I9LP76_9SCOR:A0A0K0LCC1|A0A0K0LCC1_9SCOR
SSASVGRAMSPGPM(+15.99)MKRPKSKLAEE	2647.32	1.8	662.84	4	19.7569	-65	1.23E6	A0A0K0LCB4|A0A0K0LCB4_9SCOR:A0A2I9LP76|A0A2I9LP76_9SCOR:A0A0K0LCC1|A0A0K0LCC1_9SCOR
SSASVGRAMSPGPMMKRPKSKLAEE	2631.33	5.5	658.843	4	22.841	-65.0;-45.0	5E5	A0A0K0LCB4|A0A0K0LCB4_9SCOR:A0A2I9LP76|A0A2I9LP76_9SCOR:A0A0K0LCC1|A0A0K0LCC1_9SCOR
SSPYYGYYGLRYF	1634.74	-1.5	818.376	2	48.4606	-45	6.92E6	A0A0U4H1J3|A0A0U4H1J3_ODODO
SSYYYNPGVYGSYYGHRYLY	2471.09	-0.9	824.702	3	41.5396	-65	2.16E7	A0A0K0LC26|A0A0K0LC26_9SCOR
STELLIR	830.486	3.5	416.252	2	31.0667	-65	1.62E4	A0A1U9WSZ7|A0A1U9WSZ7_9SCOR:A0A1U9WSZ0|A0A1U9WSZ0_9SCOR:A0A1U9WSZ4|A0A1U9WSZ4_9SCOR:A0A1U9WSZ1|A0A1U9WSZ1_9SCOR:A0A1U9WSY0|A0A1U9WSY0_9SCOR:A0A1U9WSZ2|A0A1U9WSZ2_RHOJU:A0A1U9WSZ3|A0A1U9WSZ3_9SCOR:A0A1U9WT04|A0A1U9WT04_9SCOR:A0A2I9LP18|A0A2I9LP18_9SCOR:A0A1U9WT02|A0A1U9WT02_9SCOR:A0A1U9WSZ5|A0A1U9WSZ5_9SCOR:Q9XYK8|Q9XYK8_9SCOR:A0A1U9WT08|A0A1U9WT08_9SCOR:A0A1U9WT06|A0A1U9WT06_9SCOR
SVGRAM(+15.99)SPGPM(+15.99)MKRPKSKLAEE	2418.22	2.8	605.563	4	16.1788	-65	7.11E5	A0A0K0LCB4|A0A0K0LCB4_9SCOR:A0A2I9LP76|A0A2I9LP76_9SCOR:A0A0K0LCC1|A0A0K0LCC1_9SCOR
SVGRAMSPGPM(+15.99)M(+15.99)KRPKSK	1976.01	2.9	495.012	4	11.7805	-65	2.82E5	A0A0K0LCB4|A0A0K0LCB4_9SCOR:A0A2I9LP76|A0A2I9LP76_9SCOR:A0A0K0LCC1|A0A0K0LCC1_9SCOR
SVGRAMSPGPM(+15.99)M(+15.99)KRPKSKLAEE	2418.22	0.5	605.562	4	15.2307	-65	3.01E6	A0A0K0LCB4|A0A0K0LCB4_9SCOR:A0A2I9LP76|A0A2I9LP76_9SCOR:A0A0K0LCC1|A0A0K0LCC1_9SCOR
SVGRAMSPGPM(+15.99)MKRPKSKLAEE	2402.22	1.8	601.564	4	17.8157	-65	5.54E5	A0A0K0LCB4|A0A0K0LCB4_9SCOR:A0A2I9LP76|A0A2I9LP76_9SCOR:A0A0K0LCC1|A0A0K0LCC1_9SCOR
SVGRAMSPGPMMKRPKSKLAEE	2386.23	5.3	597.567	4	21.5102	-65	5.03E5	A0A0K0LCB4|A0A0K0LCB4_9SCOR:A0A2I9LP76|A0A2I9LP76_9SCOR:A0A0K0LCC1|A0A0K0LCC1_9SCOR
SYVGDEAQSK	1082.49	-0.8	542.251	2	14.8954	-65	3.99E4	E6Y2S5|E6Y2S5_OLIMR:A0A2I9LNI8|A0A2I9LNI8_9SCOR:F1CJ72|F1CJ72_HOTJU:A0A2I9LNM3|A0A2I9LNM3_9SCOR
SYVGDEAQSKRGILSL	1721.89	4	574.974	3	37.8341	-65	2.15E5	A0A2I9LNI8|A0A2I9LNI8_9SCOR
SYYGHRYLY	1220.56	3.4	407.862	3	26.4595	-45	9.15E6	A0A0U4GAC0|A0A0U4GAC0_ODODO:A0A0K0LC26|A0A0K0LC26_9SCOR
SYYYNPGVYGSYYGHRYLY	2384.05	0	795.692	3	41.6051	-65	1.32E6	A0A0K0LC26|A0A0K0LC26_9SCOR
T(+42.01)DEEVDEM(+15.99)IREADIDGDGQVNYEE	2828.15	0.5	1415.08	2	40.5049	-45		A0A2I9LNT8|A0A2I9LNT8_9SCOR
T(+42.01)TTKSAKYF	1087.55	0.1	544.785	2	26.2927	-65	2.53E5	A0A2I9LPE7|A0A2I9LPE7_9SCOR
T(+42.01)TTKSAKYFYR	1406.72	6.7	469.917	3	19.1186	-45.0;-65.0	1.03E5	A0A2I9LPE7|A0A2I9LPE7_9SCOR
T(+42.01)TTKSAKYFYRS	1493.75	0.2	747.883	2	23.2816	-45	6.7E5	A0A2I9LPE7|A0A2I9LPE7_9SCOR
TDVIIQFKEH	1228.65	4.4	410.557	3	33.0173	-65	5.12E4	A0A2I9LP14|A0A2I9LP14_9SCOR:A0A0K0LC76|A0A0K0LC76_9SCOR
TFEEFLPAYSQA	1401.65	-0.1	701.83	2	48.733	-45	3.83E5	A0A2I9LNT2|A0A2I9LNT2_9SCOR
THKEEEEEEEEEEDEEE	2176.79	2.6	726.607	3	13.8108	-65	1.51E5	A0A0K0LCK3|A0A0K0LCK3_9SCOR
TLSDYNIQK	1080.55	0.5	541.28	2	23.3822	-65	2.8E5	A0A2I9LPH5|A0A2I9LPH5_9SCOR:A0A2I9LPM5|A0A2I9LPM5_9SCOR:A0A5J6YGB0|A0A5J6YGB0_9SCOR:A0A2I9LPN2|A0A2I9LPN2_9SCOR
TRQFNIRDDLT	1377.7	9.1	689.864	2	30.6921	-45	2.07E4	U6JPB4|U6JPB4_TITSE:U6JTA6|U6JTA6_TITSE
TSM(+15.99)KIKIIAPPERKY	1790.01	8.4	448.514	4	24.3832	-45	1.98E4	E6Y2S5|E6Y2S5_OLIMR
TVKEKQQRIL	1241.75	7.6	621.885	2	16.145	-45	1.56E4	A0A1E1WWC5|A0A1E1WWC5_TITOB
TVKEKQQRILS	1328.78	-0.3	443.933	3	14.8954	-65	2.51E4	A0A1E1WWC5|A0A1E1WWC5_TITOB
TVKEKQQRILSLF	1588.93	1.1	530.651	3	39.7062	-65	1.99E5	A0A1E1WWC5|A0A1E1WWC5_TITOB
TVTAM(+15.99)DVVYALK	1325.69	3.2	663.854	2	41.1314	-45	2.51E4	A0A0U1SA87|A0A0U1SA87_ISOMC
V(+42.01)EELSKEQVQ	1229.61	6.9	615.818	2	34.2732	-45	3.72E4	A0A2I9LNT9|A0A2I9LNT9_9SCOR
VAPEEHP	777.366	-0.1	389.69	2	14.082	-65	4.33E5	E6Y2S5|E6Y2S5_OLIMR:A0A2I9LNI8|A0A2I9LNI8_9SCOR:F1CJ72|F1CJ72_HOTJU:A0A2I9LNM3|A0A2I9LNM3_9SCOR
VAVPVAYSYGYSTHPF	1756.85	3.3	879.433	2	44.4767	-45	1.53E5	A0A0U4H1J3|A0A0U4H1J3_ODODO
VAYSYGYSTHPF	1390.62	2.6	696.319	2	35.6473	-45	1.12E5	A0A0U4H1J3|A0A0U4H1J3_ODODO
VAYSYGYSTHPFG	1447.64	4	724.831	2	34.9883	-45	2.44E5	A0A0U4H1J3|A0A0U4H1J3_ODODO
VFLENVIR	988.571	8.8	495.297	2	41.8423	-45	2.77E4	A0A0U1SA87|A0A0U1SA87_ISOMC
VGRAMSPGPM(+15.99)MKRPKSKLAEE	2315.19	2.4	579.806	4	17.6671	-65	5.5E4	A0A0K0LCB4|A0A0K0LCB4_9SCOR:A0A2I9LP76|A0A2I9LP76_9SCOR:A0A0K0LCC1|A0A0K0LCC1_9SCOR
VIEPSLR	812.476	-0.2	407.245	2	25.828	-65	3.71E4	A0A2I9LPM5|A0A2I9LPM5_9SCOR
VIPELNGK	868.502	2	435.259	2	26.4257	-65	2.9E5	Q6QWN9|Q6QWN9_9SCOR
VITIGNER	900.503	6.8	451.262	2	22.9765	-65	3.54E4	E6Y2S5|E6Y2S5_OLIMR:A0A2I9LNI8|A0A2I9LNI8_9SCOR:A0A2I9LNM3|A0A2I9LNM3_9SCOR
VPLLHHLG	884.523	6.8	443.272	2	28.5056	-45	2.13E5	A0A0U1TZA1|A0A0U1TZA1_ISOMC
VPLLHHLGG	941.545	0.5	471.78	2	28.7429	-65	5.76E5	A0A0U1TZA1|A0A0U1TZA1_ISOMC
VPLLHHLGGV	1040.61	3.6	521.316	2	33.8328	-65	6.74E4	A0A0U1TZA1|A0A0U1TZA1_ISOMC
VPSGASTGIHE	1053.51	1.7	527.763	2	18.4083	-65	1.06E5	A0A7U1GK49|A0A7U1GK49_ANDCR:Q6QWP3|Q6QWP3_9SCOR:A0A2I9LNP4|A0A2I9LNP4_9SCOR
VPVAYSYG	854.417	3.6	428.217	2	29.3519	-65	1.34E5	A0A0U4H1J3|A0A0U4H1J3_ODODO
VPVAYSYGY	1017.48	3.1	509.749	2	35.4118	-65	1.02E6	A0A0U4H1J3|A0A0U4H1J3_ODODO
VPVAYSYGYS	1104.51	4.1	553.266	2	32.9493	-65	5.69E5	A0A0U4H1J3|A0A0U4H1J3_ODODO
VPVAYSYGYST	1205.56	5.4	603.791	2	33.4248	-65	6.07E5	A0A0U4H1J3|A0A0U4H1J3_ODODO
VPVAYSYGYSTH	1342.62	1.3	672.318	2	29.081	-65	1.25E6	A0A0U4H1J3|A0A0U4H1J3_ODODO
VPVAYSYGYSTHPF	1586.74	1.8	529.922	3	39.8416	-65.0;-45.0	6.38E6	A0A0U4H1J3|A0A0U4H1J3_ODODO
VPVAYSYGYSTHPFG	1643.76	-0.1	548.928	3	39.1787	-65.0;-45.0	1.63E7	A0A0U4H1J3|A0A0U4H1J3_ODODO
VPVAYSYGYSTHPFGA	1714.8	4.2	858.41	2	40.0108	-45.0;-65.0	5.84E6	A0A0U4H1J3|A0A0U4H1J3_ODODO
VPYYGYG	817.365	6.5	409.692	2	30.4923	-45	1.07E5	A0A0U4GAC0|A0A0U4GAC0_ODODO:A0A0K0LC26|A0A0K0LC26_9SCOR
VPYYGYGYN	1094.47	2.9	548.244	2	32.8815	-65	1.46E6	A0A0U4GAC0|A0A0U4GAC0_ODODO:A0A0K0LC26|A0A0K0LC26_9SCOR
VPYYGYGYNY	1257.53	0.1	629.774	2	38.6343	-65	2.7E6	A0A0U4GAC0|A0A0U4GAC0_ODODO:A0A0K0LC26|A0A0K0LC26_9SCOR
VPYYGYGYNYG	1314.56	3.7	658.288	2	37.2285	-65	2.93E6	A0A0U4GAC0|A0A0U4GAC0_ODODO:A0A0K0LC26|A0A0K0LC26_9SCOR
VPYYGYGYNYGY	1477.62	4.7	739.82	2	41.7119	-45	2.55E6	A0A0U4GAC0|A0A0U4GAC0_ODODO:A0A0K0LC26|A0A0K0LC26_9SCOR
VPYYGYGYNYGYG	1534.64	9.8	768.335	2	40.3497	-45	3.76E6	A0A0U4GAC0|A0A0U4GAC0_ODODO:A0A0K0LC26|A0A0K0LC26_9SCOR
VPYYGYGYNYGYGY	1697.7	7.7	849.866	2	44.072	-45	6.26E5	A0A0U4GAC0|A0A0U4GAC0_ODODO:A0A0K0LC26|A0A0K0LC26_9SCOR
VPYYGYGYNYGYGYPY	1957.82	2.8	979.92	2	47.5811	-45	2.4E6	A0A0U4GAC0|A0A0U4GAC0_ODODO:A0A0K0LC26|A0A0K0LC26_9SCOR
VPYYGYGYNYGYGYPYG	2014.84	2	1008.43	2	46.4633	-65	2.15E5	A0A0U4GAC0|A0A0U4GAC0_ODODO:A0A0K0LC26|A0A0K0LC26_9SCOR
VPYYGYGYNYGYGYPYGSSY	2351.97	2.1	784.999	3	47.0736	-65	8.45E4	A0A0U4GAC0|A0A0U4GAC0_ODODO:A0A0K0LC26|A0A0K0LC26_9SCOR
VPYYGYGYNYGYGYPYGSSYYYN	2792.14	0.7	931.721	3	48.1562	-65	5.16E5	A0A0K0LC26|A0A0K0LC26_9SCOR
VPYYGYGYNYGYGYPYGSSYYYNPGVYG	3265.37	2.5	1089.47	3	47.4798	-65	1.27E5	A0A0K0LC26|A0A0K0LC26_9SCOR
VRDAYIAKPEN	1274.66	4.2	638.341	2	17.701	-45	1.35E5	P58328|SCX4_OLIMR:Q9N682|SCXB_OLIMR:P45698|SCX9_OLIMR:B6A8S0|B6A8S0_OLIMR:B6A8R9|B6A8R9_OLIMR:A0A0U1TXT4|A0A0U1TXT4_LYCMC:P15227|SCX3_OLIMR:P0DV30|SCXT2_OLIMR:Q9NJC8|SC13_OLIMR:O61705|SCXA_OLIMR
VRQVFVTEEQQQF	1636.82	2	819.419	2	34.881	-45	1.51E5	A0A2I9LPE7|A0A2I9LPE7_9SCOR
VSGGKVTKAAEKAQKKK	1757.05	-0.8	440.27	4	10.7636	-65	5.72E6	A0A2I9LNY0|A0A2I9LNY0_9SCOR
VTIM(+15.99)PK	703.394	5.6	352.706	2	16.9577	-45	5.39E4	A0A2I9LP18|A0A2I9LP18_9SCOR
VTYKSGVYQ	1043.53	0.2	522.772	2	19.22	-65	1.87E5	U6JMF0|U6JMF0_TITSE
VVYALKRQGRTLYGFGG	1884.04	4.7	629.023	3	33.6969	-65	2.17E5	A0A0U1SA87|A0A0U1SA87_ISOMC
VYGSYYGHRYLY	1539.71	-0.3	514.245	3	31.6087	-65	5.47E6	A0A0U4GAC0|A0A0U4GAC0_ODODO:A0A0K0LC26|A0A0K0LC26_9SCOR
VYHASSPYYGYYGLRYF	2104.97	0.5	702.664	3	46.0531	-65	2.79E6	A0A0U4H1J3|A0A0U4H1J3_ODODO
YGGFGKFH	911.429	1.4	456.722	2	27.0332	-45	1.7E6	T1DMS9|T1DMS9_9SCOR
YGHRYLY	970.466	0.6	486.241	2	21.8309	-65.0;-45.0	2.59E6	A0A0U4GAC0|A0A0U4GAC0_ODODO:A0A0K0LC26|A0A0K0LC26_9SCOR
YGLRYF	817.412	0.6	409.714	2	38.2383	-65	4.28E5	A0A0U4H1J3|A0A0U4H1J3_ODODO
YGSYYGHRYLY	1440.65	-1.4	721.329	2	29.8221	-45.0;-65.0	1.28E6	A0A0U4GAC0|A0A0U4GAC0_ODODO:A0A0K0LC26|A0A0K0LC26_9SCOR
YGVHGLGLGIGKFH	1453.78	4.6	485.604	3	35.3131	-45	2.24E5	T1DPB4|T1DPB4_9SCOR
YGYGYPYGSSYYYNPGVYGSYYGHRYLY	3391.46	2.2	1131.5	3	46.7987	-65	7.51E5	A0A0K0LC26|A0A0K0LC26_9SCOR
YGYPYGSSYYYNPGVYGSYYGHRYLY	3171.37	-0.7	1058.13	3	45.922	-65	1.93E6	A0A0K0LC26|A0A0K0LC26_9SCOR
YGYYGLRYF	1200.56	5.3	601.291	2	45.8883	-45	3.09E5	A0A0U4H1J3|A0A0U4H1J3_ODODO
YHASSPYYGYYGLRYF	2005.9	1.4	669.641	3	45.5834	-65.0;-45.0	9.12E5	A0A0U4H1J3|A0A0U4H1J3_ODODO
YNPGVYGSYYGHRYLY	1970.9	-1.7	657.971	3	36.7377	-65	3.3E6	A0A0K0LC26|A0A0K0LC26_9SCOR
YNQILR	805.445	1.8	403.73	2	23.6153	-65	1.24E6	A0A7U1GK49|A0A7U1GK49_ANDCR:A0A0K0LC70|A0A0K0LC70_9SCOR:A0A2I9LNP4|A0A2I9LNP4_9SCOR
YPAPKEEK	960.492	3.4	481.255	2	13.574	-45	7.05E4	A0A2I9LNT2|A0A2I9LNT2_9SCOR
YPYGSSYYYNPGVYGSYYGHRYLY	2951.29	1.6	984.771	3	44.5799	-65	8.56E5	A0A0K0LC26|A0A0K0LC26_9SCOR
YSFTTTAER	1074.5	2	538.257	2	24.4484	-65	2.56E5	E6Y2S5|E6Y2S5_OLIMR:A0A2I9LNI8|A0A2I9LNI8_9SCOR:A0A2I9LNM3|A0A2I9LNM3_9SCOR
YVLLPLFL	976.6	-6.6	489.304	2	57.3207	-45		A0A1E1WVU8|A0A1E1WVU8_TITOB
YYGHRYLY	1133.53	4	567.774	2	25.4616	-65	2.93E5	A0A0U4GAC0|A0A0U4GAC0_ODODO:A0A0K0LC26|A0A0K0LC26_9SCOR
YYGLRYF	980.476	5.2	491.248	2	42.7846	-45.0;-65.0	3.66E6	A0A0U4H1J3|A0A0U4H1J3_ODODO
YYGYYGLRYF	1363.62	5.1	682.823	2	47.8517	-45	1.11E5	A0A0U4H1J3|A0A0U4H1J3_ODODO
YYNPGVYGSYYGHRYLY	2133.96	0.9	712.327	3	38.9758	-65.0;-45.0	9.11E5	A0A0K0LC26|A0A0K0LC26_9SCOR
YYSSPQFGTHYW	1534.65	9.7	768.341	2	41.3793	-45		A0A0K0LC28|A0A0K0LC28_9SCOR
