# Supplementary material for: Jiedu-Shengji Ointment promotes diabetic wound repair by inhibiting the NLRP3/Caspase-1/GSDMD signaling pathway and regulating macrophage function
Source: Front Immunol. 2026 Jul 6;17:1865157. doi: 10.3389/fimmu.2026.1865157 (PMC13381185; doi:10.3389/fimmu.2026.1865157)
Supplement: Supplementary file 5 [file Table4.xlsx]

## Sheet: db.peptides两组共有
Sc
Peptide	Mass	ppm	m/z	z	RT	CV	Area Sc	Accession
APGIIPR	722.444	0.1	362.229	2	25.828	-65	7.47E4	A0A2I9LNS3|A0A2I9LNS3_9SCOR
AVFPSIVGR	944.544	-0.2	473.279	2	39.1111	-65	1.46E6	E6Y2S5|E6Y2S5_OLIMR:A0A2I9LNI8|A0A2I9LNI8_9SCOR:F1CJ72|F1CJ72_HOTJU:A0A2I9LNM3|A0A2I9LNM3_9SCOR
AVFPSIVGRP	1041.6	3.1	521.807	2	41.1281	-65	1.36E4	E6Y2S5|E6Y2S5_OLIMR:A0A2I9LNI8|A0A2I9LNI8_9SCOR:F1CJ72|F1CJ72_HOTJU:A0A2I9LNM3|A0A2I9LNM3_9SCOR
AVFPSIVGRPR	1197.7	7.5	400.243	3	34.4109	-45	1.45E5	E6Y2S5|E6Y2S5_OLIMR:A0A2I9LNI8|A0A2I9LNI8_9SCOR:F1CJ72|F1CJ72_HOTJU:A0A2I9LNM3|A0A2I9LNM3_9SCOR
D(+42.01)DEVAALVVD	1086.51	0.8	544.262	2	49.442	-65	3.91E5	A0A2I9LNI8|A0A2I9LNI8_9SCOR
D(+42.01)DEVAALVVDNG	1257.57	-0.5	629.793	2	48.6636	-45	6.84E5	A0A2I9LNI8|A0A2I9LNI8_9SCOR
D(+42.01)DEVAALVVDNGSG	1401.63	6.6	701.825	2	47.3105	-45	3.71E4	A0A2I9LNI8|A0A2I9LNI8_9SCOR
DLTDYLMK	997.479	2.8	499.748	2	42.7507	-65	4.37E5	E6Y2S5|E6Y2S5_OLIMR:A0A2I9LNI8|A0A2I9LNI8_9SCOR:A0A2I9LNM3|A0A2I9LNM3_9SCOR
DNIQGITK	887.471	2	444.744	2	19.4171	-65	4.7E5	A0A0U1SA87|A0A0U1SA87_ISOMC
DSYVGDEAQSK	1197.51	6.1	599.768	2	16.0773	-45	1.17E5	E6Y2S5|E6Y2S5_OLIMR:A0A2I9LNI8|A0A2I9LNI8_9SCOR:F1CJ72|F1CJ72_HOTJU:A0A2I9LNM3|A0A2I9LNM3_9SCOR
EITALAPSTMK	1160.61	0.7	581.313	2	31.6764	-65	8.89E5	A0A0K0LCC7|A0A0K0LCC7_9SCOR:A0A2I9LNI8|A0A2I9LNI8_9SCOR:A0A2I9LNM3|A0A2I9LNM3_9SCOR
FLENVIR	889.502	2.4	445.759	2	35.8844	-65	4.52E5	A0A0U1SA87|A0A0U1SA87_ISOMC
FNLQVRG	832.456	2.7	417.236	2	32.8845	-65	1.81E4	A0A2I9LNS1|A0A2I9LNS1_9SCOR:A0A0K0LC88|A0A0K0LC88_9SCOR
FPSIVGR	774.439	9.1	388.23	2	32.6849	-65	1.28E5	E6Y2S5|E6Y2S5_OLIMR:A0A2I9LNI8|A0A2I9LNI8_9SCOR:F1CJ72|F1CJ72_HOTJU:A0A2I9LNM3|A0A2I9LNM3_9SCOR
FPSIVGRPR	1027.59	7.8	514.808	2	34.4077	-45	3E4	E6Y2S5|E6Y2S5_OLIMR:A0A2I9LNI8|A0A2I9LNI8_9SCOR:F1CJ72|F1CJ72_HOTJU:A0A2I9LNM3|A0A2I9LNM3_9SCOR
GFM(+15.99)TPERKKKLR	1505.85	7.5	502.961	3	12.9982	-65	4.22E4	A0A0K0LCM0|A0A0K0LCM0_9SCOR
IREEYPDR	1076.53	9.5	359.852	3	15.232	-45	1.06E4	A0A2I9LPW1|A0A2I9LPW1_9SCOR:A0A2I9LPW3|A0A2I9LPW3_9SCOR
LIYEETR	922.476	2.8	462.247	2	21.9688	-65	9.39E4	A0A0U1SA87|A0A0U1SA87_ISOMC
LPLQDVYK	974.544	3	488.281	2	32.8815	-65	6.36E5	Q9BNV5|Q9BNV5_CENSC:A0A2I9LNY0|A0A2I9LNY0_9SCOR
LSVDYGK	780.402	0.4	391.208	2	21.2418	-65	7E4	A0A2I9LPW7|A0A2I9LPW7_9SCOR:A0A2I9LPV8|A0A2I9LPV8_9SCOR:A0A2I9LPX0|A0A2I9LPX0_9SCOR
QEYDESGPSIVHR	1515.7	7.4	758.861	2	21.9634	-45	4.56E4	E6Y2S5|E6Y2S5_OLIMR:A0A0K0LCC7|A0A0K0LCC7_9SCOR:A0A0K0LCB9|A0A0K0LCB9_9SCOR:A0A2I9LNI8|A0A2I9LNI8_9SCOR:A0A2I9LNM3|A0A2I9LNM3_9SCOR
TVLSGGTTMYPGIADR	1637.81	3.8	819.914	2	36.8	-45	1.67E4	E6Y2S5|E6Y2S5_OLIMR:A0A0K0LCC7|A0A0K0LCC7_9SCOR:A0A2I9LNI8|A0A2I9LNI8_9SCOR:A0A2I9LNM3|A0A2I9LNM3_9SCOR
VAPEEHPV	876.434	5.8	439.227	2	16.9577	-45	2.73E5	E6Y2S5|E6Y2S5_OLIMR:A0A2I9LNI8|A0A2I9LNI8_9SCOR:F1CJ72|F1CJ72_HOTJU:A0A2I9LNM3|A0A2I9LNM3_9SCOR
VAPEEHPVLLTEAPLNPK	1953.06	0.4	652.027	3	38.2425	-65	3.13E6	E6Y2S5|E6Y2S5_OLIMR:A0A2I9LNI8|A0A2I9LNI8_9SCOR:F1CJ72|F1CJ72_HOTJU:A0A2I9LNM3|A0A2I9LNM3_9SCOR
VFPSIVGR	873.507	3.2	437.762	2	35.6143	-65	2.34E5	E6Y2S5|E6Y2S5_OLIMR:A0A2I9LNI8|A0A2I9LNI8_9SCOR:F1CJ72|F1CJ72_HOTJU:A0A2I9LNM3|A0A2I9LNM3_9SCOR
Scol
Peptide	Mass	ppm	m/z	z	RT	CV	Area Scol	Accession
APGIIPR	722.444	1.8	362.231	2	25.3135	-65	3.48E4	T1JDX9|T1JDX9_STRMM:A0A4D5R9B2|A0A4D5R9B2_SCOVI:A0A646QE07|A0A646QE07_9MYRI
AVFPSIVGR	944.544	-1.1	473.28	2	40.5307	-65	1.97E6	T1IZI8|T1IZI8_STRMM:A0A646QHW5|A0A646QHW5_9MYRI:T1IH08|T1IH08_STRMM:A0A4D5R9C4|A0A4D5R9C4_SCOVI:A0A646QD00|A0A646QD00_9MYRI:T1JM09|T1JM09_STRMM:A0A4D5R8T8|A0A4D5R8T8_SCOVI:A0A646QGP7|A0A646QGP7_9MYRI:A0A4D5RB20|A0A4D5RB20_SCOVI
AVFPSIVGRP	1041.6	2.1	521.808	2	42.0552	-45.0;-65.0	1.68E7	T1IZI8|T1IZI8_STRMM:A0A646QHW5|A0A646QHW5_9MYRI:T1IH08|T1IH08_STRMM:A0A4D5R9C4|A0A4D5R9C4_SCOVI:A0A646QD00|A0A646QD00_9MYRI:T1JM09|T1JM09_STRMM:A0A4D5R8T8|A0A4D5R8T8_SCOVI:A0A646QGP7|A0A646QGP7_9MYRI:A0A4D5RB20|A0A4D5RB20_SCOVI
AVFPSIVGRPR	1197.7	2.1	400.242	3	35.2214	-45	7.31E6	T1IZI8|T1IZI8_STRMM:A0A646QHW5|A0A646QHW5_9MYRI:T1IH08|T1IH08_STRMM:A0A4D5R9C4|A0A4D5R9C4_SCOVI:A0A646QD00|A0A646QD00_9MYRI:T1JM09|T1JM09_STRMM:A0A4D5R8T8|A0A4D5R8T8_SCOVI:A0A646QGP7|A0A646QGP7_9MYRI:A0A4D5RB20|A0A4D5RB20_SCOVI
D(+42.01)DEVAALVVD	1086.51	2.4	544.264	2	49.7104	-65	3.1E4	C4PEE8|C4PEE8_SCOSU:T1IH08|T1IH08_STRMM:A0A646QD00|A0A646QD00_9MYRI:A0A4D5R8T8|A0A4D5R8T8_SCOVI
D(+42.01)DEVAALVVDNG	1257.57	-4.2	629.793	2	48.8113	-45	5.65E5	C4PEE8|C4PEE8_SCOSU:T1IH08|T1IH08_STRMM:A0A646QD00|A0A646QD00_9MYRI:A0A4D5R8T8|A0A4D5R8T8_SCOVI
D(+42.01)DEVAALVVDNGSG	1401.63	2.2	701.824	2	47.4563	-45	1.92E5	C4PEE8|C4PEE8_SCOSU:T1IH08|T1IH08_STRMM:A0A646QD00|A0A646QD00_9MYRI:A0A4D5R8T8|A0A4D5R8T8_SCOVI
DLTDYLMK	997.479	-2.4	499.747	2	42.1932	-65	3.82E4	T1IZI8|T1IZI8_STRMM:A0A646QHW5|A0A646QHW5_9MYRI:T1IH08|T1IH08_STRMM:A0A4D5R9C4|A0A4D5R9C4_SCOVI:A0A646QD00|A0A646QD00_9MYRI:T1JM09|T1JM09_STRMM:A0A4D5R8T8|A0A4D5R8T8_SCOVI:A0A646QGP7|A0A646QGP7_9MYRI:A0A4D5RB20|A0A4D5RB20_SCOVI
DNIQGITK	887.471	0.9	444.745	2	19.6185	-65	2.21E5	T1J379|T1J379_STRMM:T1JAH4|T1JAH4_STRMM:T1IH11|T1IH11_STRMM
DSYVGDEAQSK	1197.51	-1.5	599.766	2	16.0018	-45	1.29E6	A0A646QHW5|A0A646QHW5_9MYRI:T1IH08|T1IH08_STRMM:A0A4D5R9C4|A0A4D5R9C4_SCOVI:A0A646QD00|A0A646QD00_9MYRI:T1JM09|T1JM09_STRMM:A0A4D5R8T8|A0A4D5R8T8_SCOVI:A0A646QGP7|A0A646QGP7_9MYRI:A0A4D5RB20|A0A4D5RB20_SCOVI
EITALAPSTMK	1160.61	-1.6	581.314	2	31.1273	-65	5.9E5	T1IZI8|T1IZI8_STRMM:A0A646QHW5|A0A646QHW5_9MYRI:T1IH08|T1IH08_STRMM:A0A4D5R9C4|A0A4D5R9C4_SCOVI:A0A646QD00|A0A646QD00_9MYRI:T1JM09|T1JM09_STRMM:A0A4D5R8T8|A0A4D5R8T8_SCOVI:A0A646QGP7|A0A646QGP7_9MYRI:A0A4D5RB20|A0A4D5RB20_SCOVI
FLENVIR	889.502	4.8	445.762	2	35.34	-65		T1J379|T1J379_STRMM:T1JAH4|T1JAH4_STRMM:T1IH11|T1IH11_STRMM
FNLQVRG	832.456	2.5	417.237	2	29.5135	-65	2.02E5	T1J6W9|T1J6W9_STRMM:A0A4D5R960|A0A4D5R960_SCOVI:A0A646QCM1|A0A646QCM1_9MYRI
FPSIVGR	774.439	-2.5	388.227	2	38.5459	-65	7.42E4	T1IZI8|T1IZI8_STRMM:A0A646QHW5|A0A646QHW5_9MYRI:T1IH08|T1IH08_STRMM:A0A4D5R9C4|A0A4D5R9C4_SCOVI:A0A646QD00|A0A646QD00_9MYRI:T1JM09|T1JM09_STRMM:A0A4D5R8T8|A0A4D5R8T8_SCOVI:A0A646QGP7|A0A646QGP7_9MYRI:A0A4D5RB20|A0A4D5RB20_SCOVI
FPSIVGRPR	1027.59	-0.5	514.805	2	33.5864	-45	2.72E6	T1IZI8|T1IZI8_STRMM:A0A646QHW5|A0A646QHW5_9MYRI:T1IH08|T1IH08_STRMM:A0A4D5R9C4|A0A4D5R9C4_SCOVI:A0A646QD00|A0A646QD00_9MYRI:T1JM09|T1JM09_STRMM:A0A4D5R8T8|A0A4D5R8T8_SCOVI:A0A646QGP7|A0A646QGP7_9MYRI:A0A4D5RB20|A0A4D5RB20_SCOVI
GFM(+15.99)TPERKKKLR	1505.85	0.4	377.471	4	12.935	-65	9.3E5	T1JM14|T1JM14_STRMM:T1J8Y4|T1J8Y4_STRMM
IREEYPDR	1076.53	-0.2	359.85	3	15.1906	-45	1.24E5	T1JNG6|T1JNG6_STRMM:T1JJQ1|T1JJQ1_STRMM:A0A646QE26|A0A646QE26_9MYRI:A0A4D5R9L4|A0A4D5R9L4_SCOVI:A0A646QDS2|A0A646QDS2_9MYRI:T1JL27|T1JL27_STRMM:A0A4D5RA08|A0A4D5RA08_SCOVI
LIYEETR	922.476	2.3	462.248	2	22.0546	-65	6.27E4	T1J379|T1J379_STRMM:T1JAH4|T1JAH4_STRMM:T1IH11|T1IH11_STRMM
LPLQDVYK	974.544	-2.8	488.279	2	32.2084	-65	3.13E5	A0A646QDA0|A0A646QDA0_9MYRI:Q9GQL2|Q9GQL2_9MYRI:Q9GQK6|Q9GQK6_9MYRI:Q6JSZ4|Q6JSZ4_9MYRI:Q6JSY9|Q6JSY9_9MYRI:T1JCY9|T1JCY9_STRMM:A0A4D5R9I9|A0A4D5R9I9_SCOVI:Q6JT03|Q6JT03_9MYRI:Q9U4V3|Q9U4V3_SCOPO:Q6JSZ0|Q6JSZ0_9MYRI:Q9GQJ2|Q9GQJ2_9MYRI:Q6JSY8|Q6JSY8_9MYRI:Q6JT02|Q6JT02_9MYRI:Q9GQJ0|Q9GQJ0_SCOVI:Q6JSY7|Q6JSY7_9MYRI:Q6JSZ3|Q6JSZ3_9MYRI
LSVDYGK	780.402	1.7	391.21	2	21.3129	-65	2.38E4	A0A646QEN5|A0A646QEN5_9MYRI:T1J7L5|T1J7L5_STRMM:A0A4D5R9W1|A0A4D5R9W1_SCOVI:A0A4D5RA42|A0A4D5RA42_SCOVI:A0A646QCZ1|A0A646QCZ1_9MYRI:A0A646QDU4|A0A646QDU4_9MYRI:T1J0Q4|T1J0Q4_STRMM:A0A4D5R993|A0A4D5R993_SCOVI:T1JAB9|T1JAB9_STRMM:A0A4D5R995|A0A4D5R995_SCOVI
QEYDESGPSIVHR	1515.7	0.8	758.858	2	21.9205	-45		T1IZI8|T1IZI8_STRMM:A0A646QHW5|A0A646QHW5_9MYRI:A0A4D5R9C4|A0A4D5R9C4_SCOVI:A0A646QD00|A0A646QD00_9MYRI:T1JM09|T1JM09_STRMM:A0A4D5R8T8|A0A4D5R8T8_SCOVI:A0A646QGP7|A0A646QGP7_9MYRI:A0A4D5RB20|A0A4D5RB20_SCOVI
TVLSGGTTMYPGIADR	1637.81	-0.9	819.913	2	36.3803	-45		A0A646QHW5|A0A646QHW5_9MYRI:T1IH08|T1IH08_STRMM:A0A4D5R9C4|A0A4D5R9C4_SCOVI:A0A646QD00|A0A646QD00_9MYRI:T1JM09|T1JM09_STRMM:A0A4D5R8T8|A0A4D5R8T8_SCOVI:A0A646QGP7|A0A646QGP7_9MYRI:A0A4D5RB20|A0A4D5RB20_SCOVI
VAPEEHPV	876.434	0.8	439.226	2	17.0872	-45	4.44E5	T1IZI8|T1IZI8_STRMM:A0A646QHW5|A0A646QHW5_9MYRI:C4PEE8|C4PEE8_SCOSU:T1IH08|T1IH08_STRMM:A0A4D5R9C4|A0A4D5R9C4_SCOVI:A0A646QD00|A0A646QD00_9MYRI:T1JM09|T1JM09_STRMM:A0A4D5R8T8|A0A4D5R8T8_SCOVI:A0A646QGP7|A0A646QGP7_9MYRI:A0A4D5RB20|A0A4D5RB20_SCOVI
VAPEEHPVLLTEAPLNPK	1953.06	-2.3	652.027	3	37.5581	-65	1.73E6	T1IZI8|T1IZI8_STRMM:A0A646QHW5|A0A646QHW5_9MYRI:C4PEE8|C4PEE8_SCOSU:T1IH08|T1IH08_STRMM:A0A4D5R9C4|A0A4D5R9C4_SCOVI:A0A646QD00|A0A646QD00_9MYRI:T1JM09|T1JM09_STRMM:A0A4D5R8T8|A0A4D5R8T8_SCOVI:A0A646QGP7|A0A646QGP7_9MYRI:A0A4D5RB20|A0A4D5RB20_SCOVI
VFPSIVGR	873.507	3.1	437.764	2	34.9845	-65	2.03E5	T1IZI8|T1IZI8_STRMM:A0A646QHW5|A0A646QHW5_9MYRI:T1IH08|T1IH08_STRMM:A0A4D5R9C4|A0A4D5R9C4_SCOVI:A0A646QD00|A0A646QD00_9MYRI:T1JM09|T1JM09_STRMM:A0A4D5R8T8|A0A4D5R8T8_SCOVI:A0A646QGP7|A0A646QGP7_9MYRI:A0A4D5RB20|A0A4D5RB20_SCOVI
