# Supplementary material for: Jiedu-Shengji Ointment promotes diabetic wound repair by inhibiting the NLRP3/Caspase-1/GSDMD signaling pathway and regulating macrophage function
Source: Front Immunol. 2026 Jul 6;17:1865157. doi: 10.3389/fimmu.2026.1865157 (PMC13381185; doi:10.3389/fimmu.2026.1865157)
Supplement: Supplementary file 6 [file Table5.xlsx]

## Sheet: db.peptides_Scol独有
Peptide	Mass	ppm	m/z	z	RT	CV	Area Scol	Accession
A(+42.01)DLSAQDVER	1144.54	-0.5	573.277	2	21.1773	-65.0;-45.0	3.44E6	A0A4D5R9T1|A0A4D5R9T1_SCOVI:A0A646QEQ7|A0A646QEQ7_9MYRI
A(+42.01)DLSAQDVERA	1215.57	1.2	608.796	2	31.567	-45	7.9E5	A0A4D5R9T1|A0A4D5R9T1_SCOVI:A0A646QEQ7|A0A646QEQ7_9MYRI
A(+42.01)DLSAQDVERAKLVFDVYDFDGKGK	2827.4	8.9	707.866	4	48.3112	-65		A0A4D5R9T1|A0A4D5R9T1_SCOVI:A0A646QEQ7|A0A646QEQ7_9MYRI
A(+42.01)DLSAQDVERAKLVFDVYDFDGKGKVDG	3098.52	6.1	775.644	4	48.4389	-65	7.97E4	A0A4D5R9T1|A0A4D5R9T1_SCOVI:A0A646QEQ7|A0A646QEQ7_9MYRI
A(+42.01)EDLTKEQ	974.456	6.1	488.24	2	23.6687	-45		A0A646QI96|A0A646QI96_9MYRI
A(+42.01)EDLTKEQV	1073.52	2.9	537.772	2	31.4994	-45.0;-65.0	3.51E6	A0A646QI96|A0A646QI96_9MYRI
A(+42.01)EDLTKEQVA	1144.56	-1.6	573.289	2	30.485	-45	2.17E5	A0A646QI96|A0A646QI96_9MYRI
A(+42.01)EDLTKEQVAM(+15.99)	1291.6	4.7	646.81	2	28.8698	-45	3.17E5	A0A646QI96|A0A646QI96_9MYRI
A(+42.01)EDLTKEQVAM(+15.99)L	1404.68	2	703.351	2	41.0385	-45	3.89E5	A0A646QI96|A0A646QI96_9MYRI
A(+42.01)EERAESGETKIVELEEELR	2358.16	0.8	787.062	3	48.8031	-65		A5D6I1|A5D6I1_9MYRI:A0A4D5RA87|A0A4D5RA87_SCOVI:A0A646QEZ0|A0A646QEZ0_9MYRI
A(+42.01)EFDECDETHNYTSS	1788.64	5.1	597.226	3	45.7879	-45		T1IXJ5|T1IXJ5_STRMM
A(+42.01)EFVGKYK	982.512	1.3	492.266	2	31.5674	-45	2.97E5	A0A646QCX0|A0A646QCX0_9MYRI:T1J6K4|T1J6K4_STRMM
A(+42.01)GLPRRIIKETQR	1578.93	2.1	395.742	4	27.6512	-45	2.45E5	T1IQ41|T1IQ41_STRMM
A(+42.01)NRGPAYGLS	1046.51	1.9	524.267	2	28.4975	-65	3.01E5	A0A4D5R9D5|A0A4D5R9D5_SCOVI
A(+42.01)NRGPAYGLSAAVA	1358.69	3.5	680.359	2	38.5121	-45	3.26E5	A0A4D5R9D5|A0A4D5R9D5_SCOVI
A(+42.01)NRGPAYGLSAAVANK	1600.83	1.4	534.62	3	32.0733	-65.0;-45.0	2.12E6	A0A4D5R9D5|A0A4D5R9D5_SCOVI
A(+42.01)NRGPAYGLSAAVANKIAGKR	2126.17	1.3	532.552	4	36.8143	-65	6.9E5	A0A4D5R9D5|A0A4D5R9D5_SCOVI
A(+42.01)NRGPAYGLSAAVANKIAGKRD	2241.2	-0.2	561.308	4	37.089	-65.0;-45.0	4.26E6	A0A4D5R9D5|A0A4D5R9D5_SCOVI
A(+42.01)RGSSAGFDRHITIFSPEGRLYQV	2705.37	-2.2	677.35	4	43.3417	-65	2.54E5	T1JGS3|T1JGS3_STRMM
A(+42.01)YRGPEYGL	1066.51	-2.1	534.262	2	38.7024	-65		A0A4D5R9X9|A0A4D5R9X9_SCOVI:T1IU40|T1IU40_STRMM
A(+42.01)YRGPEYGLSAQ	1352.64	-3	677.325	2	33.8908	-65	7.1E4	A0A4D5R9X9|A0A4D5R9X9_SCOVI
A(+42.01)YRGPEYGLSAQIAR	1692.86	-3.5	565.293	3	36.6114	-65	1.52E5	A0A4D5R9X9|A0A4D5R9X9_SCOVI
A(+42.01)YRGPEYGLSAQIARKIAG	2062.1	-1.9	688.373	3	42.0709	-45		A0A4D5R9X9|A0A4D5R9X9_SCOVI
A(+42.01)YRGPEYGLSAQIARKIAGKR	2346.29	-0.4	587.582	4	36.5121	-65	3.47E4	A0A4D5R9X9|A0A4D5R9X9_SCOVI
A(+42.01)YRGPEYGLSAQIARKIAGKRD	2461.32	-1.7	616.338	4	36.7466	-65	4.68E5	A0A4D5R9X9|A0A4D5R9X9_SCOVI
AAADEGLFIK	1033.54	-0.8	517.781	2	34.309	-65	6.83E4	A0A646QGE1|A0A646QGE1_9MYRI
AAADEGLFIKDHA	1356.67	1.1	453.232	3	30.2482	-65	2.4E5	A0A646QGE1|A0A646QGE1_9MYRI
AAAPVAAYAAPA	1042.54	0.8	522.282	2	30.8567	-65	6.06E5	T1IUH0|T1IUH0_STRMM
AAAPVAAYAAPAVA	1212.65	2.4	607.336	2	37.6628	-45	8.46E4	T1IUH0|T1IUH0_STRMM
AAAPVAAYAAPAVAAAPVA	1621.88	-2.6	811.949	2	44.6185	-45	7.86E4	T1IUH0|T1IUH0_STRMM
AADEGLFIK	962.507	3.2	482.264	2	33.5526	-65	1.06E5	A0A646QGE1|A0A646QGE1_9MYRI
AADEGLFIKDHA	1285.63	1.7	643.825	2	29.0057	-45.0;-65.0	1.24E6	A0A646QGE1|A0A646QGE1_9MYRI
AAKDIKFGADVR	1289.71	3.7	645.866	2	21.279	-45	6.81E4	A0A646QE53|A0A646QE53_9MYRI
AALNLAKFR	1002.6	2.7	502.309	2	30.7552	-45	3.67E4	A0A4D5R962|A0A4D5R962_SCOVI:T1IQ65|T1IQ65_STRMM:A0A646QCE6|A0A646QCE6_9MYRI
AALNLAKFRKAQQELEESEERSDI	2774.42	3.6	925.82	3	38.4444	-45	6.96E4	A0A646QCE6|A0A646QCE6_9MYRI
AALNLAKFRKAQQELEESEERSDIAE	2974.5	-1.9	744.633	4	37.5554	-65	2.94E5	A0A646QCE6|A0A646QCE6_9MYRI
AALNLAKFRKAQQELEESEERSDIAENT	3189.59	-2.2	798.405	4	37.491	-65	7.03E5	A0A646QCE6|A0A646QCE6_9MYRI
AALNLAKFRKAQQELEESEERSDIAENTLAKLRARNR	4268.27	4.1	712.391	6	40.7337	-65	3.29E5	A0A646QCE6|A0A646QCE6_9MYRI
AAPAVAAPVAAYAAPAVAAP	1718.94	3.7	573.99	3	36.5754	-65		T1IUH0|T1IUH0_STRMM
AAPAVASYAAPAV	1157.61	0.1	579.813	2	35.8643	-65	1.41E5	T1IUH0|T1IUH0_STRMM
AAPAVATYAHSGL	1227.62	1.2	614.822	2	26.5311	-45	4.98E5	T1IUG7|T1IUG7_STRMM
AAPFG	461.227	2.2	462.237	1	27.3804	-45	2.05E4	T1IUZ1|T1IUZ1_STRMM:T1JDA6|T1JDA6_STRMM:T1INU6|T1INU6_STRMM
AAPPP	451.243	6.4	452.255	1	17.3246	-65	4.39E4	T1IVP3|T1IVP3_STRMM:T1JNY8|T1JNY8_STRMM:T1IKS6|T1IKS6_STRMM:T1J0U5|T1J0U5_STRMM:T1J6K2|T1J6K2_STRMM:T1JEJ6|T1JEJ6_STRMM:T1IYG0|T1IYG0_STRMM:T1ITK4|T1ITK4_STRMM:T1JA50|T1JA50_STRMM:T1JFT9|T1JFT9_STRMM:T1IVY4|T1IVY4_STRMM:T1IWW5|T1IWW5_STRMM:T1IXP4|T1IXP4_STRMM:T1J3M9|T1J3M9_STRMM:T1J5S4|T1J5S4_STRMM:T1J2V3|T1J2V3_STRMM:T1J3X1|T1J3X1_STRMM:T1ISG4|T1ISG4_STRMM:T1JIT3|T1JIT3_STRMM:T1J4E9|T1J4E9_STRMM…
AAPVAAYAAP	900.471	-2.5	451.243	2	29.9774	-65	1.45E5	T1IUH0|T1IUH0_STRMM
AAPVAAYAAPA	971.508	0.6	486.763	2	28.7684	-65	3.48E5	T1IUH0|T1IUH0_STRMM
AAPVAAYAAPAVAAA	1283.69	-0.4	642.853	2	37.2538	-45	1.27E5	T1IUH0|T1IUH0_STRMM
AAPVAAYAAPAVAAAPVAPVAHAAAASYEAPA	2857.48	5	715.382	4	42.5335	-45		T1IUH0|T1IUH0_STRMM
AARFVTEE	921.456	1.8	461.737	2	21.1445	-45	8.26E5	A0A646QI96|A0A646QI96_9MYRI:A0A4D5RB46|A0A4D5RB46_SCOVI
AAVKYLLEPKTFDDFIKAAK	2267.26	-0.9	567.823	4	45.2601	-65	3.51E5	A0A212MHU6|A0A212MHU6_SCODE
ADLAEQQAR	1000.49	0	501.256	2	14.6116	-65	1.53E6	A5D6I1|A5D6I1_9MYRI:A0A4D5RA87|A0A4D5RA87_SCOVI:A0A646QEZ0|A0A646QEZ0_9MYRI
ADLAEQQARDANLRAEKAEEEVR	2611.29	0	653.833	4	26.6818	-65		A5D6I1|A5D6I1_9MYRI:A0A4D5RA87|A0A4D5RA87_SCOVI:A0A646QEZ0|A0A646QEZ0_9MYRI
ADLDEM(+15.99)LNEAKQSEEK	1864.84	5	622.624	3	24.8719	-65	1.23E4	A0A4D5R962|A0A4D5R962_SCOVI:A0A646QCE6|A0A646QCE6_9MYRI
ADLERAEERAESGETK	1789.84	2	597.625	3	17.767	-65	1.77E5	A5D6I1|A5D6I1_9MYRI:A0A4D5RA87|A0A4D5RA87_SCOVI:A0A646QEZ0|A0A646QEZ0_9MYRI
ADLERAEERAESGETKIVELEEELRV	2999.5	1.2	750.887	4	46.7321	-65	1.27E5	A5D6I1|A5D6I1_9MYRI:A0A4D5RA87|A0A4D5RA87_SCOVI:A0A646QEZ0|A0A646QEZ0_9MYRI
AEAALEQEENKVLR	1598.83	7.4	800.429	2	28.7657	-45	2.19E4	A0A4D5R962|A0A4D5R962_SCOVI:T1IQ65|T1IQ65_STRMM:A0A646QCE6|A0A646QCE6_9MYRI
AEAHDQLNEL	1138.53	1	570.272	2	26.5007	-45	1.32E5	A0A4D5R962|A0A4D5R962_SCOVI:T1IQ65|T1IQ65_STRMM:A0A646QCE6|A0A646QCE6_9MYRI
AEELEEAKRKLQAK	1641.9	4.3	548.313	3	20.1643	-65	6.74E4	A0A4D5R962|A0A4D5R962_SCOVI:T1IQ65|T1IQ65_STRMM:A0A646QCE6|A0A646QCE6_9MYRI
AEERAESGETKIVEL	1659.83	4.5	830.929	2	29.4437	-45	6.47E4	A5D6I1|A5D6I1_9MYRI:A0A4D5RA87|A0A4D5RA87_SCOVI:A0A646QEZ0|A0A646QEZ0_9MYRI
AEERAESGETKIVELEEELR	2316.14	-4.3	580.043	4	38.2879	-65	6.76E5	A5D6I1|A5D6I1_9MYRI:A0A4D5RA87|A0A4D5RA87_SCOVI:A0A646QEZ0|A0A646QEZ0_9MYRI
AEERAESGETKIVELEEELRV	2415.21	0.9	806.081	3	44.7205	-65	1.87E5	A5D6I1|A5D6I1_9MYRI:A0A4D5RA87|A0A4D5RA87_SCOVI:A0A646QEZ0|A0A646QEZ0_9MYRI
AEFAERTVQKLQKEVDRLE	2288.21	-3.1	763.745	3	38.1973	-65	1.32E6	A5D6I1|A5D6I1_9MYRI:A0A4D5RA87|A0A4D5RA87_SCOVI:A0A646QEZ0|A0A646QEZ0_9MYRI
AEFAERTVQKLQKEVDRLEDELVHEKEKYK	3686.93	1.1	738.396	5	47.638	-65	6.14E4	A5D6I1|A5D6I1_9MYRI:A0A4D5RA87|A0A4D5RA87_SCOVI:A0A646QEZ0|A0A646QEZ0_9MYRI
AEGEVAALNR	1028.53	3.7	515.273	2	20.974	-65	1.16E5	T1JFS6|T1JFS6_STRMM:A5D6I1|A5D6I1_9MYRI:A0A4D5RA87|A0A4D5RA87_SCOVI
AEGEVAALNRRIQLLEEDLERSEERLK	3165.67	1.6	634.145	5	49.439	-65	1.61E5	T1JFS6|T1JFS6_STRMM:A5D6I1|A5D6I1_9MYRI:A0A4D5RA87|A0A4D5RA87_SCOVI
AEHAESNLSFIRAK	1571.81	3.5	524.946	3	25.3804	-65	1.1E5	A0A4D5RAD0|A0A4D5RAD0_SCOVI:A0A646QEY0|A0A646QEY0_9MYRI:T1J4Y6|T1J4Y6_STRMM
AEHAESNLSFIRAKHR	1864.97	0.7	467.25	4	19.5508	-65	1.37E6	A0A4D5RAD0|A0A4D5RAD0_SCOVI:A0A646QEY0|A0A646QEY0_9MYRI:T1J4Y6|T1J4Y6_STRMM
AEIGIAM(+15.99)GSGTAVAK	1390.71	3.6	696.368	2	25.958	-45	1.78E5	A0A646QHU7|A0A646QHU7_9MYRI:T1IJU5|T1IJU5_STRMM:A0A4D5R9Q6|A0A4D5R9Q6_SCOVI
AEKAEEEVRALQKK	1627.89	1.2	543.639	3	17.7312	-65	1.52E5	T1JFS6|T1JFS6_STRMM:A5D6I1|A5D6I1_9MYRI:A0A4D5RA87|A0A4D5RA87_SCOVI:A0A646QEZ0|A0A646QEZ0_9MYRI
AELDDMK	820.364	-0.6	411.19	2	19.3123	-65	5.4E4	A0A4D5R962|A0A4D5R962_SCOVI:T1IQ65|T1IQ65_STRMM:A0A646QCE6|A0A646QCE6_9MYRI
AELSLQK	787.444	0.6	394.731	2	21.7841	-65	1.09E5	A0A4D5R962|A0A4D5R962_SCOVI:A0A646QCE6|A0A646QCE6_9MYRI
AENGTM(+15.99)M(+15.99)AAELAHV	1475.64	7.9	738.835	2	28.9385	-45	2.84E4	A0A4D5R9T1|A0A4D5R9T1_SCOVI:A0A646QEQ7|A0A646QEQ7_9MYRI
AEPPVDDEESRDE	1486.61	4.3	744.316	2	17.8331	-45	1.64E5	A0A646QDN4|A0A646QDN4_9MYRI
AEPPVDDEESRDEL	1599.69	3.9	800.858	2	27.4429	-45	2.29E5	A0A646QDN4|A0A646QDN4_9MYRI
AESGETKIVELE	1303.65	4.6	652.838	2	30.3497	-45	1.09E5	A5D6I1|A5D6I1_9MYRI:A0A4D5RA87|A0A4D5RA87_SCOVI:A0A646QEZ0|A0A646QEZ0_9MYRI
AESGETKIVELEEE	1561.74	1.1	781.878	2	31.0916	-45	5.83E5	A5D6I1|A5D6I1_9MYRI:A0A4D5RA87|A0A4D5RA87_SCOVI:A0A646QEZ0|A0A646QEZ0_9MYRI
AESGETKIVELEEELR	1830.92	-1.7	611.315	3	40.5307	-65.0;-45.0	8.26E6	A5D6I1|A5D6I1_9MYRI:A0A4D5RA87|A0A4D5RA87_SCOVI:A0A646QEZ0|A0A646QEZ0_9MYRI
AESGETKIVELEEELRV	1929.99	-1.7	644.338	3	47.0847	-65.0;-45.0	6.58E5	A5D6I1|A5D6I1_9MYRI:A0A4D5RA87|A0A4D5RA87_SCOVI:A0A646QEZ0|A0A646QEZ0_9MYRI
AESNLSFIRAKHR	1527.83	4.4	510.287	3	20.3979	-45	1.68E5	A0A4D5RAD0|A0A4D5RAD0_SCOVI:A0A646QEY0|A0A646QEY0_9MYRI:T1J4Y6|T1J4Y6_STRMM
AESRAEFAERTVQKLQKEVDRLE	2731.43	5.7	683.87	4	41.0047	-65	2.07E5	A5D6I1|A5D6I1_9MYRI:A0A4D5RA87|A0A4D5RA87_SCOVI:A0A646QEZ0|A0A646QEZ0_9MYRI
AFRVPTAD	875.45	2.8	438.735	2	27.6823	-45	1.62E4	A0A646QFJ4|A0A646QFJ4_9MYRI:A0A4D5R9Q5|A0A4D5R9Q5_SCOVI
AFSEEQLR	978.477	3.9	490.249	2	23.2794	-65	3.84E5	A0A4D5R9D5|A0A4D5R9D5_SCOVI:A0A4D5R9X9|A0A4D5R9X9_SCOVI
AFTPEGER	905.424	-0.6	453.72	2	18.362	-65	2.85E4	T1J9Y6|T1J9Y6_STRMM:A0A4D5R9U0|A0A4D5R9U0_SCOVI:A0A646QDN4|A0A646QDN4_9MYRI
AGAEPPVDDEESRDEL	1727.75	4.2	864.888	2	28.36	-45	4.08E4	A0A646QDN4|A0A646QDN4_9MYRI
AGAGTSGRIVAVI	1170.67	0.6	586.345	2	36.1013	-45	1.83E5	A0A4D5RA33|A0A4D5RA33_SCOVI
AGAPEVSSILEDR	1342.67	-1.8	672.344	2	37.349	-45		T1JDX9|T1JDX9_STRMM
AGFAGDDAP	819.34	5	410.68	2	25.2465	-65	8.67E4	T1IZI8|T1IZI8_STRMM:A0A646QHW5|A0A646QHW5_9MYRI:T1IH08|T1IH08_STRMM:A0A4D5R9C4|A0A4D5R9C4_SCOVI:A0A646QD00|A0A646QD00_9MYRI:T1JM09|T1JM09_STRMM:T1J9I3|T1J9I3_STRMM:A0A4D5R8T8|A0A4D5R8T8_SCOVI:A0A646QGP7|A0A646QGP7_9MYRI:A0A4D5RB20|A0A4D5RB20_SCOVI
AGFAGDDAPRA	1046.48	1	524.248	2	21.5157	-65	6.07E4	T1IZI8|T1IZI8_STRMM:A0A646QHW5|A0A646QHW5_9MYRI:T1IH08|T1IH08_STRMM:A0A4D5R9C4|A0A4D5R9C4_SCOVI:A0A646QD00|A0A646QD00_9MYRI:T1JM09|T1JM09_STRMM:A0A4D5R8T8|A0A4D5R8T8_SCOVI:A0A646QGP7|A0A646QGP7_9MYRI:A0A4D5RB20|A0A4D5RB20_SCOVI
AGFAGDDAPRAVFP	1389.67	-1.5	695.842	2	40.4969	-45	1.55E5	T1IZI8|T1IZI8_STRMM:A0A646QHW5|A0A646QHW5_9MYRI:T1IH08|T1IH08_STRMM:A0A4D5R9C4|A0A4D5R9C4_SCOVI:A0A646QD00|A0A646QD00_9MYRI:T1JM09|T1JM09_STRMM:A0A4D5R8T8|A0A4D5R8T8_SCOVI:A0A646QGP7|A0A646QGP7_9MYRI:A0A4D5RB20|A0A4D5RB20_SCOVI
AGFAGDDAPRAVFPSIVGRPR	2155.13	3.8	539.793	4	38.7827	-45	6.75E5	T1IZI8|T1IZI8_STRMM:A0A646QHW5|A0A646QHW5_9MYRI:T1IH08|T1IH08_STRMM:A0A4D5R9C4|A0A4D5R9C4_SCOVI:A0A646QD00|A0A646QD00_9MYRI:T1JM09|T1JM09_STRMM:A0A4D5R8T8|A0A4D5R8T8_SCOVI:A0A646QGP7|A0A646QGP7_9MYRI:A0A4D5RB20|A0A4D5RB20_SCOVI
AGGGK	388.207	7.3	389.218	1	18.8052	-65	3.16E4	T1IRX2|T1IRX2_STRMM:T1IRW7|T1IRW7_STRMM:T1IQ65|T1IQ65_STRMM
AGHLGYAGHL	994.498	2.4	498.259	2	23.4781	-65	3.33E4	T1JKE7|T1JKE7_STRMM
AGQDELLK	872.46	4.1	437.241	2	20.974	-65	2.27E5	A0A646QGE1|A0A646QGE1_9MYRI
AGRLSPGP	753.413	1.7	377.716	2	17.1549	-45	7.82E5	A0A4D5R962|A0A4D5R962_SCOVI:A0A646QCE6|A0A646QCE6_9MYRI
AGRLSPGPVP	949.534	2.9	475.777	2	26.0257	-45	2.77E5	A0A4D5R962|A0A4D5R962_SCOVI:A0A646QCE6|A0A646QCE6_9MYRI
AGRLSPGPVPR	1105.64	0.2	369.554	3	19.6555	-45	1.44E5	A0A4D5R962|A0A4D5R962_SCOVI:A0A646QCE6|A0A646QCE6_9MYRI
AGRLSPGPVPRP	1202.69	-2.3	602.352	2	23.7884	-45	2.14E6	A0A4D5R962|A0A4D5R962_SCOVI:A0A646QCE6|A0A646QCE6_9MYRI
AGRLSPGPVPRPR	1358.79	3.5	453.94	3	19.3815	-45	4.9E5	A0A4D5R962|A0A4D5R962_SCOVI:A0A646QCE6|A0A646QCE6_9MYRI
AGRLSPGPVPRPRSKR	1730.02	-0.7	433.513	4	14.7811	-45	8.01E6	A0A4D5R962|A0A4D5R962_SCOVI:A0A646QCE6|A0A646QCE6_9MYRI
AGRLSPGPVPRPRSKRL	1843.1	3.7	461.786	4	18.3643	-45	1.72E5	A0A4D5R962|A0A4D5R962_SCOVI:A0A646QCE6|A0A646QCE6_9MYRI
AGRLSPGPVPRPRSKRLVED	2186.24	2.9	547.57	4	20.3301	-45	5.65E6	A0A4D5R962|A0A4D5R962_SCOVI:A0A646QCE6|A0A646QCE6_9MYRI
AGRLSPGPVPRPRSKRLVEDE	2315.28	3.3	579.831	4	20.669	-45	2.77E6	A0A4D5R962|A0A4D5R962_SCOVI:A0A646QCE6|A0A646QCE6_9MYRI
AGRLSPGPVPRPRSKRLVEDEE	2444.32	6.7	612.094	4	20.8819	-45		A0A4D5R962|A0A4D5R962_SCOVI:A0A646QCE6|A0A646QCE6_9MYRI
AGYEEAQEALEAV	1378.63	1.8	690.323	2	42.0579	-45	2.06E5	A0A4D5R962|A0A4D5R962_SCOVI:A0A646QCE6|A0A646QCE6_9MYRI
AGYEEAQEALEAVKR	1662.82	-0.9	555.282	3	33.5864	-45	6.45E5	A0A4D5R962|A0A4D5R962_SCOVI:A0A646QCE6|A0A646QCE6_9MYRI
AGYEEAQEALEAVKRENK	2034	-3.7	679.007	3	32.4433	-45	2.27E5	A0A4D5R962|A0A4D5R962_SCOVI:A0A646QCE6|A0A646QCE6_9MYRI
AHFSLAHYAGTVPYNI	1759.87	-0.2	587.632	3	41.9756	-65		A0A4D5R962|A0A4D5R962_SCOVI:A0A646QCE6|A0A646QCE6_9MYRI
AHLGLTDQPAGQE	1335.64	0.2	668.83	2	24.941	-45	1.34E6	A0A646QD13|A0A646QD13_9MYRI:A0A4D5R9F0|A0A4D5R9F0_SCOVI
AHYAGTVPYNI	1204.59	-0.6	603.303	2	33.5864	-45	1.11E5	A0A4D5R962|A0A4D5R962_SCOVI:A0A646QCE6|A0A646QCE6_9MYRI
AIDSM(+15.99)QASLEAEAK	1478.69	7.7	740.361	2	23.5179	-45	3.61E5	A0A4D5R962|A0A4D5R962_SCOVI:T1IQ65|T1IQ65_STRMM:A0A646QCE6|A0A646QCE6_9MYRI
AILVDLEPGTM(+15.99)DSVR	1630.82	1.3	816.423	2	40.856	-45		A0A646QE26|A0A646QE26_9MYRI:A0A4D5R9L4|A0A4D5R9L4_SCOVI:A0A646QDS2|A0A646QDS2_9MYRI:T1JL27|T1JL27_STRMM:A0A4D5RA08|A0A4D5RA08_SCOVI
AISDELDQTF	1137.52	3.7	569.771	2	41.8523	-45	1.05E5	A5D6I1|A5D6I1_9MYRI:A0A4D5RA87|A0A4D5RA87_SCOVI:A0A646QEZ0|A0A646QEZ0_9MYRI
AISDELDQTFAE	1337.6	2.2	669.81	2	41.0385	-45	1.06E5	A5D6I1|A5D6I1_9MYRI:A0A4D5RA87|A0A4D5RA87_SCOVI:A0A646QEZ0|A0A646QEZ0_9MYRI
AISDELDQTFAELSG	1594.74	0.2	798.378	2	51.6657	-45		A5D6I1|A5D6I1_9MYRI:A0A4D5RA87|A0A4D5RA87_SCOVI:A0A646QEZ0|A0A646QEZ0_9MYRI
AISDELDQTFAELSGY	1757.8	2.6	879.912	2	43.5372	-45	7.28E4	A5D6I1|A5D6I1_9MYRI:A0A4D5RA87|A0A4D5RA87_SCOVI:A0A646QEZ0|A0A646QEZ0_9MYRI
AIVAPGKGIL	937.596	-2	469.806	2	37.4899	-65	1.02E5	A0A646QGE1|A0A646QGE1_9MYRI
AIVAPGKGILAADESTATIGKR	2138.21	1.9	535.561	4	33.1125	-45	1.7E5	A0A646QGE1|A0A646QGE1_9MYRI
AKEEAYEDQL	1194.54	2.1	598.281	2	23.994	-45	4.22E5	A5D6I1|A5D6I1_9MYRI:A0A4D5RA87|A0A4D5RA87_SCOVI:A0A646QEZ0|A0A646QEZ0_9MYRI
AKEEAYEDQLR	1350.64	3.6	451.224	3	19.2107	-65.0;-45.0	2.17E5	A5D6I1|A5D6I1_9MYRI:A0A4D5RA87|A0A4D5RA87_SCOVI:A0A646QEZ0|A0A646QEZ0_9MYRI
AKLEEGFK	920.497	0.3	461.257	2	18.8049	-65	6.81E4	A0A4D5R960|A0A4D5R960_SCOVI:A0A646QCM1|A0A646QCM1_9MYRI
AKLEQTLDELEDSLEREKK	2273.18	-2.1	569.302	4	43.5702	-65	6.83E5	A0A4D5R962|A0A4D5R962_SCOVI:T1IQ65|T1IQ65_STRMM:A0A646QCE6|A0A646QCE6_9MYRI
AKLETNFNTLQTKLR	1775.99	0.4	593.006	3	31.3304	-65	1.3E5	T1IPX7|T1IPX7_STRMM:A0A4D5RA68|A0A4D5RA68_SCOVI:A0A646QFG2|A0A646QFG2_9MYRI
AKLVFDVY	953.522	0.2	477.77	2	42.6644	-45	1.57E5	A0A4D5R9T1|A0A4D5R9T1_SCOVI:T1IUY5|T1IUY5_STRMM:A0A646QEQ7|A0A646QEQ7_9MYRI
AKLVFDVYDFDGKGK	1700.88	-3.1	567.966	3	39.4928	-65	1.07E6	A0A4D5R9T1|A0A4D5R9T1_SCOVI:A0A646QEQ7|A0A646QEQ7_9MYRI
AKVDDLAAELDA	1229.61	0.9	615.817	2	37.3891	-45	1.28E5	A0A4D5R962|A0A4D5R962_SCOVI:T1IQ65|T1IQ65_STRMM:A0A646QCE6|A0A646QCE6_9MYRI
ALAPSTM(+15.99)KIKIIAPPERKYS	2229.26	0.6	558.323	4	28.656	-45	3.47E4	T1IZI8|T1IZI8_STRMM:A0A646QHW5|A0A646QHW5_9MYRI:T1IH08|T1IH08_STRMM:A0A4D5R9C4|A0A4D5R9C4_SCOVI:A0A646QD00|A0A646QD00_9MYRI:T1JM09|T1JM09_STRMM:A0A4D5R8T8|A0A4D5R8T8_SCOVI:A0A646QGP7|A0A646QGP7_9MYRI:A0A4D5RB20|A0A4D5RB20_SCOVI
ALDFEQEM(+15.99)ATAA	1311.57	2.1	656.793	2	33.1125	-45	2.93E5	T1IZI8|T1IZI8_STRMM:A0A646QHW5|A0A646QHW5_9MYRI:T1IH08|T1IH08_STRMM:A0A4D5R9C4|A0A4D5R9C4_SCOVI:A0A646QD00|A0A646QD00_9MYRI:T1JM09|T1JM09_STRMM:A0A4D5R8T8|A0A4D5R8T8_SCOVI:A0A646QGP7|A0A646QGP7_9MYRI:A0A4D5RB20|A0A4D5RB20_SCOVI
ALDFEQEM(+15.99)ATAASSS	1572.66	4	787.343	2	31.8366	-45	1.73E5	A0A646QHW5|A0A646QHW5_9MYRI:T1IH08|T1IH08_STRMM:A0A4D5R9C4|A0A4D5R9C4_SCOVI:A0A646QD00|A0A646QD00_9MYRI:T1JM09|T1JM09_STRMM:A0A4D5R8T8|A0A4D5R8T8_SCOVI:A0A646QGP7|A0A646QGP7_9MYRI:A0A4D5RB20|A0A4D5RB20_SCOVI
ALDKGAEVVAVND	1299.67	6.9	650.847	2	26.2972	-45	1.93E5	A0A646QFJ4|A0A646QFJ4_9MYRI:A0A4D5R9Q5|A0A4D5R9Q5_SCOVI
ALEITIK	786.485	1.9	394.252	2	32.9434	-65	7.1E4	A0A4D5R962|A0A4D5R962_SCOVI:A0A646QCE6|A0A646QCE6_9MYRI
ALEQEENKVLR	1327.71	3.7	664.867	2	21.9558	-45	3.57E4	A0A4D5R962|A0A4D5R962_SCOVI:T1IQ65|T1IQ65_STRMM:A0A646QCE6|A0A646QCE6_9MYRI
ALKKGLDPE	969.549	2.1	485.784	2	16.68	-45	1.2E4	T1INX9|T1INX9_STRMM
ALKRQGRTLYGFGG	1522.84	3.7	508.623	3	25.3784	-65	5.09E5	T1J379|T1J379_STRMM:T1JAH4|T1JAH4_STRMM:T1IH11|T1IH11_STRMM
ALLVIQR	811.528	-0.9	406.772	2	33.0786	-65	5.72E4	A0A4D5R962|A0A4D5R962_SCOVI:T1IQ65|T1IQ65_STRMM:A0A646QCE6|A0A646QCE6_9MYRI
ALLVIQRNLRKY	1485.91	0.6	496.314	3	30.8567	-65	8.52E5	A0A4D5R962|A0A4D5R962_SCOVI:T1IQ65|T1IQ65_STRMM:A0A646QCE6|A0A646QCE6_9MYRI
ALLVIQRNLRKYL	1599	0.9	534.009	3	41.2294	-65		A0A4D5R962|A0A4D5R962_SCOVI:T1IQ65|T1IQ65_STRMM:A0A646QCE6|A0A646QCE6_9MYRI
ALLVIQRNLRKYLQ	1727.06	-2.2	576.693	3	39.7705	-65		A0A4D5R962|A0A4D5R962_SCOVI:A0A646QCE6|A0A646QCE6_9MYRI
ALNRRIQLLEEDLERSEERLK	2609.42	2.3	522.895	5	41.6151	-65	7.57E5	T1JFS6|T1JFS6_STRMM:A5D6I1|A5D6I1_9MYRI:A0A4D5RA87|A0A4D5RA87_SCOVI:A0A646QEZ0|A0A646QEZ0_9MYRI
ALQGELEESR	1130.56	3.3	566.289	2	21.888	-45	2.52E6	A0A4D5R962|A0A4D5R962_SCOVI:A0A646QCE6|A0A646QCE6_9MYRI
ALQGELEESRT	1231.6	0.7	616.812	2	22.566	-45	3.27E5	A0A4D5R962|A0A4D5R962_SCOVI:A0A646QCE6|A0A646QCE6_9MYRI
ALQNAEGEVAALNR	1454.75	-3.2	728.381	2	29.8179	-45	4.25E5	A5D6I1|A5D6I1_9MYRI:A0A4D5RA87|A0A4D5RA87_SCOVI
ALQNAEGEVAALNRR	1610.85	3.1	537.96	3	27.7965	-45		A5D6I1|A5D6I1_9MYRI:A0A4D5RA87|A0A4D5RA87_SCOVI
ALRM(+15.99)KKKLEADINELEI	2029.12	0.1	677.384	3	32.5758	-65	2.93E5	A0A4D5R962|A0A4D5R962_SCOVI:A0A646QCE6|A0A646QCE6_9MYRI
AM(+15.99)KQVAGSM(+15.99)KLELAQYREV	2183.11	-0.7	546.785	4	28.2264	-65	8.14E4	T1JDX9|T1JDX9_STRMM:A0A4D5R9B2|A0A4D5R9B2_SCOVI:A0A646QE07|A0A646QE07_9MYRI
AM(+15.99)VEADLERAEER	1533.71	-0.6	512.245	3	23.8222	-65	7.58E5	T1JFS6|T1JFS6_STRMM:A5D6I1|A5D6I1_9MYRI:A0A4D5RA87|A0A4D5RA87_SCOVI:A0A646QEZ0|A0A646QEZ0_9MYRI
AM(+15.99)VEADLERAEERAE	1733.79	-2.1	578.937	3	27.6538	-65	7.37E4	T1JFS6|T1JFS6_STRMM:A5D6I1|A5D6I1_9MYRI:A0A4D5RA87|A0A4D5RA87_SCOVI:A0A646QEZ0|A0A646QEZ0_9MYRI
AM(+15.99)VEADLERAEERAESGETKIVELEEELR	3346.62	-0.5	837.664	4	40.201	-65		A5D6I1|A5D6I1_9MYRI:A0A4D5RA87|A0A4D5RA87_SCOVI:A0A646QEZ0|A0A646QEZ0_9MYRI
ANAGNLAVAPAVYAAP	1468.77	0.8	735.394	2	36.1013	-45	1.01E5	T1IUG7|T1IUG7_STRMM
ANILTKGVEDEDDQA	1616.75	1.1	809.387	2	28.0621	-45		B6V746|B6V746_SCOSU
ANQSGLNFGNTR	1277.61	0.3	639.815	2	24.941	-45	7.25E4	A0A4D5R9D5|A0A4D5R9D5_SCOVI:A0A4D5R9X9|A0A4D5R9X9_SCOVI:A0A646QFY6|A0A646QFY6_9MYRI
APAAAAVVAAPAVA	1148.66	2.6	575.338	2	35.8981	-45	8.43E4	T1IUG7|T1IUG7_STRMM
APAAAAVVAAPAVATYAHSGL	1878	-2.3	627.008	3	39.8589	-45	1.14E5	T1IUG7|T1IUG7_STRMM
APAVAAAPVAAYAAPA	1380.74	1.8	691.381	2	39.0534	-45	1.76E6	T1IUH0|T1IUH0_STRMM
APAVAAPVAAYAAPAVAAPVAAYAAPAVAAP	2700.46	1.8	901.166	3	50.0238	-45		T1IUH0|T1IUH0_STRMM
APAVAAPVAHAAASSYEAPIEVAPA	2330.19	-4.7	777.736	3	47.8836	-45		T1IUH0|T1IUH0_STRMM
APAVAAVAAPAVGYAGHLGYGHGLGYAGHLGYAGHLGYGAGL	3903.96	-8.8	651.663	6	47.1942	-45		T1JKE7|T1JKE7_STRMM
APAVASYAAPAIAAAPAVA	1651.89	-0.1	826.956	2	45.2263	-45	9.95E4	T1IUH0|T1IUH0_STRMM
APAVASYAAPAVAA	1228.65	2.1	615.333	2	33.8232	-65	7.48E4	T1IUH0|T1IUH0_STRMM
APAVASYAAPAVAAPVAA	1566.84	1.9	784.431	2	39.9559	-45	7.32E5	T1IUH0|T1IUH0_STRMM
APAVATYAHSGL	1156.59	3.5	579.305	2	24.9748	-65	9.94E5	T1IUG7|T1IUG7_STRMM
APAVVAAAPAVGL	1105.65	2.6	553.835	2	40.7337	-65	2.6E4	T1IUH0|T1IUH0_STRMM
APAVVAAAPAVGLGYAAGPA	1692.92	-2.5	565.314	3	44.6863	-45	5.08E5	T1IUH0|T1IUH0_STRMM
APAVYVDNTHF	1232.58	2.9	617.302	2	33.6541	-45	8.55E4	T1JL58|T1JL58_STRMM
APERRVPILR	1205.74	-0.3	402.92	3	21.1773	-65	1.17E6	A0A4D5R9J2|A0A4D5R9J2_SCOVI:A0A646QFP9|A0A646QFP9_9MYRI:A0A646QFG5|A0A646QFG5_9MYRI
APRAVFPSIVGRP	1365.79	-1.5	683.902	2	36.7452	-65	9.22E4	T1IZI8|T1IZI8_STRMM:A0A646QHW5|A0A646QHW5_9MYRI:T1IH08|T1IH08_STRMM:A0A4D5R9C4|A0A4D5R9C4_SCOVI:A0A646QD00|A0A646QD00_9MYRI:T1JM09|T1JM09_STRMM:A0A4D5R8T8|A0A4D5R8T8_SCOVI:A0A646QGP7|A0A646QGP7_9MYRI:A0A4D5RB20|A0A4D5RB20_SCOVI
APRAVFPSIVGRPR	1521.89	0.2	381.481	4	31.1611	-45	8.24E5	T1IZI8|T1IZI8_STRMM:A0A646QHW5|A0A646QHW5_9MYRI:T1IH08|T1IH08_STRMM:A0A4D5R9C4|A0A4D5R9C4_SCOVI:A0A646QD00|A0A646QD00_9MYRI:T1JM09|T1JM09_STRMM:A0A4D5R8T8|A0A4D5R8T8_SCOVI:A0A646QGP7|A0A646QGP7_9MYRI:A0A4D5RB20|A0A4D5RB20_SCOVI
APVAAYAAP	829.433	0.6	415.725	2	25.7889	-65	2.36E5	T1IUH0|T1IUH0_STRMM
APVAAYAAPAVA	1070.58	-0.8	536.296	2	34.026	-65	1.79E5	T1IUH0|T1IUH0_STRMM
APVAAYAAPAVAA	1141.61	2.6	571.817	2	34.917	-65	2.47E5	T1IUH0|T1IUH0_STRMM
APVAAYAAPAVAAPVAAYA	1713.91	4.1	857.968	2	53.2137	-45		T1IUH0|T1IUH0_STRMM
AQLELSQVR	1042.58	9.1	522.302	2	28.1572	-45	1.03E4	A0A4D5R962|A0A4D5R962_SCOVI:T1IQ65|T1IQ65_STRMM:A0A646QCE6|A0A646QCE6_9MYRI
AQQELEESEER	1346.6	-0.8	674.306	2	15.7987	-45	2.56E6	A0A646QCE6|A0A646QCE6_9MYRI
AQQELEESEERS	1433.63	1.3	717.824	2	15.8664	-45	1.71E5	A0A646QCE6|A0A646QCE6_9MYRI
AQQELEESEERSD	1548.65	1.3	775.338	2	16.0732	-45	1.34E5	A0A646QCE6|A0A646QCE6_9MYRI
AQQELEESEERSDI	1661.74	2.2	831.881	2	23.9915	-45	2.27E5	A0A646QCE6|A0A646QCE6_9MYRI
AQQELEESEERSDIA	1732.78	5.1	867.402	2	23.3815	-45	7.65E4	A0A646QCE6|A0A646QCE6_9MYRI
AQQELEESEERSDIAE	1861.82	7.7	931.926	2	23.3134	-45	9.02E4	A0A646QCE6|A0A646QCE6_9MYRI
AQQELEESEERSDIAEN	1975.86	5	988.946	2	22.2258	-45	1.01E5	A0A646QCE6|A0A646QCE6_9MYRI
AQRLGYISVVETLK	1575.9	2.4	526.31	3	40.7337	-65	2.25E4	T1J7N3|T1J7N3_STRMM
ARGIVIGTGLDTAIGK	1540.89	4.5	771.46	2	35.4605	-45	4.22E4	T1IJU5|T1IJU5_STRMM
ARKFGPKGYG	1079.59	1.8	360.872	3	14.9504	-65	1.4E5	A0A646QD13|A0A646QD13_9MYRI:A0A4D5R9F0|A0A4D5R9F0_SCOVI
ARKFGPKGYGFGGGA	1468.76	4.3	490.597	3	22.8708	-65	1.33E5	A0A646QD13|A0A646QD13_9MYRI:A0A4D5R9F0|A0A4D5R9F0_SCOVI
ARNRSSASAGRLSPGPVPRP	2032.1	3.8	509.037	4	20.4318	-65.0;-45.0	3.4E6	A0A4D5R962|A0A4D5R962_SCOVI:A0A646QCE6|A0A646QCE6_9MYRI
ARNRSSASAGRLSPGPVPRPRSKRLVED	3015.66	5.1	503.621	6	19.1781	-45	6.01E5	A0A4D5R962|A0A4D5R962_SCOVI:A0A646QCE6|A0A646QCE6_9MYRI
ARNRSSASAGRLSPGPVPRPRSKRLVEDEE	3273.74	-1.1	655.757	5	19.5872	-45	2.08E5	A0A4D5R962|A0A4D5R962_SCOVI:A0A646QCE6|A0A646QCE6_9MYRI
ARRGAEAELAEAHDQLNEL	2092.03	1.3	698.353	3	32.075	-65	2.99E5	A0A4D5R962|A0A4D5R962_SCOVI:A0A646QCE6|A0A646QCE6_9MYRI
ASAGRLSPGP	911.482	2	456.751	2	18.568	-45	1.56E5	A0A4D5R962|A0A4D5R962_SCOVI:A0A646QCE6|A0A646QCE6_9MYRI
ASAGRLSPGPVP	1107.6	-0.3	554.811	2	27.1095	-45	2.2E5	A0A4D5R962|A0A4D5R962_SCOVI:A0A646QCE6|A0A646QCE6_9MYRI
ASAGRLSPGPVPR	1263.7	3	422.245	3	20.669	-45	1.08E5	A0A4D5R962|A0A4D5R962_SCOVI:A0A646QCE6|A0A646QCE6_9MYRI
ASAGRLSPGPVPRP	1360.76	4.8	454.597	3	24.7376	-45	1.17E6	A0A4D5R962|A0A4D5R962_SCOVI:A0A646QCE6|A0A646QCE6_9MYRI
ASAGRLSPGPVPRPR	1516.86	0.8	380.223	4	20.2623	-45.0;-65.0	2.07E5	A0A4D5R962|A0A4D5R962_SCOVI:A0A646QCE6|A0A646QCE6_9MYRI
ASAGRLSPGPVPRPRSK	1731.99	-1.4	578.337	3	18.0023	-65	1.09E5	A0A4D5R962|A0A4D5R962_SCOVI:A0A646QCE6|A0A646QCE6_9MYRI
ASAGRLSPGPVPRPRSKR	1888.09	0.7	473.031	4	15.4947	-65.0;-45.0	5.58E6	A0A4D5R962|A0A4D5R962_SCOVI:A0A646QCE6|A0A646QCE6_9MYRI
ASAGRLSPGPVPRPRSKRLVE	2229.28	4.2	558.332	4	20.9062	-65	1.45E5	A0A4D5R962|A0A4D5R962_SCOVI:A0A646QCE6|A0A646QCE6_9MYRI
ASAGRLSPGPVPRPRSKRLVED	2344.31	5	469.873	5	20.8874	-45		A0A4D5R962|A0A4D5R962_SCOVI:A0A646QCE6|A0A646QCE6_9MYRI
ASAGRLSPGPVPRPRSKRLVEDE	2473.35	-0.3	619.347	4	21.173	-65.0;-45.0	1.83E6	A0A4D5R962|A0A4D5R962_SCOVI:A0A646QCE6|A0A646QCE6_9MYRI
ASAGRLSPGPVPRPRSKRLVEDEE	2602.39	2.5	651.609	4	21.3807	-65.0;-45.0	6.3E5	A0A4D5R962|A0A4D5R962_SCOVI:A0A646QCE6|A0A646QCE6_9MYRI
ASGRTTGIVLDSG	1232.64	1.3	617.328	2	26.4694	-45	4.99E4	T1IZI8|T1IZI8_STRMM:A0A646QHW5|A0A646QHW5_9MYRI:C4PEE8|C4PEE8_SCOSU:T1IH08|T1IH08_STRMM:A0A4D5R9C4|A0A4D5R9C4_SCOVI:A0A646QD00|A0A646QD00_9MYRI:T1JM09|T1JM09_STRMM:A0A4D5R8T8|A0A4D5R8T8_SCOVI:A0A646QGP7|A0A646QGP7_9MYRI:A0A4D5RB20|A0A4D5RB20_SCOVI
ASGRTTGIVLDSGD	1347.66	-1.4	674.84	2	26.7385	-45	6.02E4	T1IZI8|T1IZI8_STRMM:A0A646QHW5|A0A646QHW5_9MYRI:C4PEE8|C4PEE8_SCOSU:T1IH08|T1IH08_STRMM:A0A4D5R9C4|A0A4D5R9C4_SCOVI:A0A646QD00|A0A646QD00_9MYRI:T1JM09|T1JM09_STRMM:A0A4D5R8T8|A0A4D5R8T8_SCOVI:A0A646QGP7|A0A646QGP7_9MYRI:A0A4D5RB20|A0A4D5RB20_SCOVI
ASGRTTGIVLDSGDGVSHTVPIYEGY	2650.29	3.8	884.442	3	41.1064	-45	1.75E5	T1IZI8|T1IZI8_STRMM:A0A646QHW5|A0A646QHW5_9MYRI:C4PEE8|C4PEE8_SCOSU:T1IH08|T1IH08_STRMM:A0A4D5R9C4|A0A4D5R9C4_SCOVI:A0A646QD00|A0A646QD00_9MYRI:T1JM09|T1JM09_STRMM:A0A4D5R8T8|A0A4D5R8T8_SCOVI:A0A646QGP7|A0A646QGP7_9MYRI:A0A4D5RB20|A0A4D5RB20_SCOVI
ASGRTTGLVLDSG	1232.64	1.3	617.328	2	26.4694	-45	4.99E4	T1J8A7|T1J8A7_STRMM
ASGRTTGLVLDSGD	1347.66	-1.4	674.84	2	26.7385	-45	6.02E4	T1J8A7|T1J8A7_STRMM
ASVHIKLP	863.523	3	432.771	2	30.9245	-45	6.61E4	T1J6W9|T1J6W9_STRMM:A0A4D5R960|A0A4D5R960_SCOVI:A0A646QCM1|A0A646QCM1_9MYRI
ASVHIKLPKLAK	1303.83	-0.2	435.62	3	28.4297	-65	2.53E5	A0A4D5R960|A0A4D5R960_SCOVI:A0A646QCM1|A0A646QCM1_9MYRI
ASVHIKLPKLAKDR	1574.96	5.8	394.751	4	25.7548	-45	1.32E6	A0A4D5R960|A0A4D5R960_SCOVI:A0A646QCM1|A0A646QCM1_9MYRI
ASVHIKLPKLAKDRDSLEK	2147.24	-2	537.818	4	26.8727	-65	3.75E5	A0A4D5R960|A0A4D5R960_SCOVI:A0A646QCM1|A0A646QCM1_9MYRI
ASVHIKLPKLAKDRDSLEKIASK	2546.49	0.6	637.632	4	30.3159	-65.0;-45.0	4.26E6	A0A4D5R960|A0A4D5R960_SCOVI:A0A646QCM1|A0A646QCM1_9MYRI
ASVHIKLPKLAKDRDSLEKIASKF	2693.56	1.5	539.721	5	38.8843	-65	1.31E5	A0A4D5R960|A0A4D5R960_SCOVI:A0A646QCM1|A0A646QCM1_9MYRI
ATAKEEAYEDQL	1366.63	5.2	684.326	2	24.602	-45	1.01E6	A5D6I1|A5D6I1_9MYRI:A0A4D5RA87|A0A4D5RA87_SCOVI:A0A646QEZ0|A0A646QEZ0_9MYRI
ATAKEEAYEDQLR	1522.73	-0.3	508.584	3	20.025	-65.0;-45.0	1.28E6	A5D6I1|A5D6I1_9MYRI:A0A4D5RA87|A0A4D5RA87_SCOVI:A0A646QEZ0|A0A646QEZ0_9MYRI
ATALQGELEESR	1302.64	4.1	652.333	2	26.4333	-45	1.11E6	A0A4D5R962|A0A4D5R962_SCOVI:A0A646QCE6|A0A646QCE6_9MYRI
ATALQGELEESRT	1403.69	3.4	702.856	2	27.2515	-45		A0A4D5R962|A0A4D5R962_SCOVI:A0A646QCE6|A0A646QCE6_9MYRI
ATILRSM(+15.99)	806.432	-0.4	404.224	2	19.5846	-45	4.4E5	A0A646QI96|A0A646QI96_9MYRI:T1JDJ5|T1JDJ5_STRMM:T1J4B7|T1J4B7_STRMM:A0A4D5RB46|A0A4D5RB46_SCOVI
ATILRSM(+15.99)G	863.453	2.2	432.736	2	19.0764	-65	1.09E6	A0A646QI96|A0A646QI96_9MYRI:T1JDJ5|T1JDJ5_STRMM:T1J4B7|T1J4B7_STRMM:A0A4D5RB46|A0A4D5RB46_SCOVI
ATILRSM(+15.99)GQTF	1239.63	6.3	620.827	2	30.1466	-45	3.9E5	A0A646QI96|A0A646QI96_9MYRI:T1J4B7|T1J4B7_STRMM:A0A4D5RB46|A0A4D5RB46_SCOVI
ATILRSM(+15.99)GQTFE	1368.67	4.4	685.348	2	28.6728	-45		A0A646QI96|A0A646QI96_9MYRI:T1J4B7|T1J4B7_STRMM:A0A4D5RB46|A0A4D5RB46_SCOVI
ATILRSM(+15.99)GQTFEER	1653.81	4.5	827.921	2	24.5341	-45	1.49E5	A0A646QI96|A0A646QI96_9MYRI:T1J4B7|T1J4B7_STRMM:A0A4D5RB46|A0A4D5RB46_SCOVI
ATILRSM(+15.99)GQTFEERDLK	2010.02	2.3	503.515	4	26.3312	-65	1.87E5	A0A646QI96|A0A646QI96_9MYRI:A0A4D5RB46|A0A4D5RB46_SCOVI
ATILRSM(+15.99)GQTFEERDLKDLIDEID	2823.4	-1.5	942.141	3	48.1667	-45	5.71E5	A0A646QI96|A0A646QI96_9MYRI:A0A4D5RB46|A0A4D5RB46_SCOVI
ATILRSM(+15.99)GQTFEERDLKDLIDEIDSDG	3082.48	8.6	1028.51	3	49.6053	-45	1.89E5	A0A646QI96|A0A646QI96_9MYRI:A0A4D5RB46|A0A4D5RB46_SCOVI
ATILRSMGQ	975.517	2.4	488.768	2	26.5347	-65	1.9E5	A0A646QI96|A0A646QI96_9MYRI:T1JDJ5|T1JDJ5_STRMM:T1J4B7|T1J4B7_STRMM:A0A4D5RB46|A0A4D5RB46_SCOVI
ATILRSMGQTF	1223.63	2.4	612.827	2	38.5466	-45	3.42E4	A0A646QI96|A0A646QI96_9MYRI:T1J4B7|T1J4B7_STRMM:A0A4D5RB46|A0A4D5RB46_SCOVI
ATILRSMGQTFEERDLKDLIDEIDSD	3009.46	1.4	1004.16	3	51.6515	-45		A0A646QI96|A0A646QI96_9MYRI:A0A4D5RB46|A0A4D5RB46_SCOVI
ATKQVYVVEEHRHEGF	1927.95	1.8	482.998	4	21.3129	-65	4.92E6	A0A4D5RAD0|A0A4D5RAD0_SCOVI:A0A646QEY0|A0A646QEY0_9MYRI
ATLKDIRLRLKSV	1511.95	0.4	504.993	3	32.0056	-65	7.61E5	A0A646QF05|A0A646QF05_9MYRI:T1JKD0|T1JKD0_STRMM:A0A4D5RA24|A0A4D5RA24_SCOVI
AVAAAPVAAYAA	1044.56	0.5	523.289	2	33.2818	-65	5.56E5	T1IUH0|T1IUH0_STRMM
AVAAAPVAAYAAP	1141.61	0.5	571.816	2	32.8081	-65	9.29E6	T1IUH0|T1IUH0_STRMM
AVAAAPVAAYAAPAVAAAP	1621.88	-1.1	811.95	2	40.8354	-45	5.18E5	T1IUH0|T1IUH0_STRMM
AVAAPAVGYAGHLGY	1415.72	3.1	708.871	2	35.8981	-45	3.7E5	T1JKE7|T1JKE7_STRMM
AVAAPVAAYAAP	1070.58	0.4	536.297	2	31.735	-65	6.25E5	T1IUH0|T1IUH0_STRMM
AVASYAAPAVAAP	1157.61	-0.6	579.813	2	31.398	-65	4.6E6	T1IUH0|T1IUH0_STRMM
AVASYAAPAVAAPVAA	1398.75	0.8	700.385	2	37.5244	-45	7.63E5	T1IUH0|T1IUH0_STRMM
AVFPSIVGRPRHQ	1462.82	6.2	488.617	3	28.9379	-45	4.22E5	T1IZI8|T1IZI8_STRMM:A0A646QHW5|A0A646QHW5_9MYRI:T1IH08|T1IH08_STRMM:A0A4D5R9C4|A0A4D5R9C4_SCOVI:A0A646QD00|A0A646QD00_9MYRI:T1JM09|T1JM09_STRMM:A0A4D5R8T8|A0A4D5R8T8_SCOVI:A0A646QGP7|A0A646QGP7_9MYRI:A0A4D5RB20|A0A4D5RB20_SCOVI
AVFPSIVGRPRHQG	1519.84	6.1	380.97	4	27.9354	-45	4.86E4	T1IZI8|T1IZI8_STRMM:A0A646QHW5|A0A646QHW5_9MYRI:T1IH08|T1IH08_STRMM:A0A4D5R9C4|A0A4D5R9C4_SCOVI:A0A646QD00|A0A646QD00_9MYRI:T1JM09|T1JM09_STRMM:A0A4D5R8T8|A0A4D5R8T8_SCOVI:A0A646QGP7|A0A646QGP7_9MYRI:A0A4D5RB20|A0A4D5RB20_SCOVI
AVFPSIVGRPRHQGV	1618.91	0	405.735	4	30.2857	-45.0;-65.0	2.29E6	T1IZI8|T1IZI8_STRMM:A0A646QHW5|A0A646QHW5_9MYRI:T1IH08|T1IH08_STRMM:A0A4D5R9C4|A0A4D5R9C4_SCOVI:A0A646QD00|A0A646QD00_9MYRI:T1JM09|T1JM09_STRMM:A0A4D5R8T8|A0A4D5R8T8_SCOVI:A0A646QGP7|A0A646QGP7_9MYRI:A0A4D5RB20|A0A4D5RB20_SCOVI
AVFPSIVGRPRHQGVM(+15.99)VGM(+15.99)GQKDSY	2747.36	2	687.852	4	29.8481	-65	1.28E6	A0A646QHW5|A0A646QHW5_9MYRI:T1IH08|T1IH08_STRMM:A0A4D5R9C4|A0A4D5R9C4_SCOVI:A0A646QD00|A0A646QD00_9MYRI:T1JM09|T1JM09_STRMM:A0A4D5R8T8|A0A4D5R8T8_SCOVI:A0A646QGP7|A0A646QGP7_9MYRI:A0A4D5RB20|A0A4D5RB20_SCOVI
AVFPSIVGRPRHQGVM(+15.99)VGM(+15.99)GQKDSYVGDEAQSK	3561.75	0.8	891.447	4	28.6331	-65.0;-45.0	3.63E6	A0A646QHW5|A0A646QHW5_9MYRI:T1IH08|T1IH08_STRMM:A0A4D5R9C4|A0A4D5R9C4_SCOVI:A0A646QD00|A0A646QD00_9MYRI:T1JM09|T1JM09_STRMM:A0A4D5R8T8|A0A4D5R8T8_SCOVI:A0A646QGP7|A0A646QGP7_9MYRI:A0A4D5RB20|A0A4D5RB20_SCOVI
AVFPSIVGRPRHQGVM(+15.99)VGM(+15.99)GQKDSYVGDEAQSKR	3717.85	2.9	620.652	6	27.1095	-45	1.42E5	A0A646QHW5|A0A646QHW5_9MYRI:T1IH08|T1IH08_STRMM:A0A4D5R9C4|A0A4D5R9C4_SCOVI:A0A646QD00|A0A646QD00_9MYRI:T1JM09|T1JM09_STRMM:A0A4D5R8T8|A0A4D5R8T8_SCOVI:A0A646QGP7|A0A646QGP7_9MYRI:A0A4D5RB20|A0A4D5RB20_SCOVI
AVFPSIVGRPRHQGVM(+15.99)VGM(+15.99)GQKDSYVGDEAQSKRGILS	4088.07	6.1	682.358	6	31.7689	-45	7.19E5	A0A646QD00|A0A646QD00_9MYRI:A0A4D5R8T8|A0A4D5R8T8_SCOVI
AVFPSIVGRPRHQGVM(+15.99)VGMGQKDSYVGDEAQSK	3545.75	8.2	710.165	5	30.2454	-45		A0A646QHW5|A0A646QHW5_9MYRI:T1IH08|T1IH08_STRMM:A0A4D5R9C4|A0A4D5R9C4_SCOVI:A0A646QD00|A0A646QD00_9MYRI:T1JM09|T1JM09_STRMM:A0A4D5R8T8|A0A4D5R8T8_SCOVI:A0A646QGP7|A0A646QGP7_9MYRI:A0A4D5RB20|A0A4D5RB20_SCOVI
AVGKVIPDLN	1024.59	1.1	513.305	2	33.0448	-45	4.27E4	T1IZC8|T1IZC8_STRMM:T1IHY0|T1IHY0_STRMM:A0A646QFJ4|A0A646QFJ4_9MYRI:A0A4D5R9Q5|A0A4D5R9Q5_SCOVI
AVGKVIPDLNGK	1209.71	3.6	605.865	2	28.0594	-65	3.86E4	T1IZC8|T1IZC8_STRMM:T1IHY0|T1IHY0_STRMM:A0A646QFJ4|A0A646QFJ4_9MYRI:A0A4D5R9Q5|A0A4D5R9Q5_SCOVI
AVGKVIPDLNGKLTGM(+15.99)	1627.9	-0.1	543.641	3	35.0522	-65	4.73E4	T1IZC8|T1IZC8_STRMM:T1IHY0|T1IHY0_STRMM:A0A646QFJ4|A0A646QFJ4_9MYRI:A0A4D5R9Q5|A0A4D5R9Q5_SCOVI
AVPSGASTGVHEALELR	1692.88	-4.8	565.299	3	31.398	-65	4.05E4	A0A4D5R9H8|A0A4D5R9H8_SCOVI:Q9NG68|Q9NG68_SCOPO:A0A646QF10|A0A646QF10_9MYRI
AVRIFLAPKYDEQGHRLKVNDQRQLM(+15.99)I	3253.75	1.3	651.76	5	34.6459	-65	8.65E4	A0A212MHU6|A0A212MHU6_SCODE
AVRLLLPGELAKHAVSEGTKAVTKYTSSK	3053.72	2.2	509.964	6	42.5288	-45	1.02E5	T1JP79|T1JP79_STRMM
AYEDQLR	893.424	3.5	447.722	2	18.7365	-65	8.82E4	A5D6I1|A5D6I1_9MYRI:A0A4D5RA87|A0A4D5RA87_SCOVI:A0A646QEZ0|A0A646QEZ0_9MYRI
AYVNKPV	789.438	0.9	395.728	2	18.7714	-45	7.01E4	A0A0E4B9P8|A0A0E4B9P8_9MYRI
CLAGP	459.215	1.2	460.224	1	20.7707	-65	4.26E4	T1IZ13|T1IZ13_STRMM:T1IX16|T1IX16_STRMM:T1INC3|T1INC3_STRMM:T1J2K0|T1J2K0_STRMM
D(+42.01)DEVAALVVDNGS	1344.6	0.6	673.312	2	47.8177	-45		C4PEE8|C4PEE8_SCOSU:T1IH08|T1IH08_STRMM:A0A646QD00|A0A646QD00_9MYRI:A0A4D5R8T8|A0A4D5R8T8_SCOVI
D(+42.01)EAAECSSFD	1114.38	3.5	558.199	2	13.5582	-45	1.79E4	T1ITB8|T1ITB8_STRMM
D(+42.01)LERAEERAESGETKIVELEEELRV	2970.48	8.5	743.635	4	46.5428	-65	7.15E4	A5D6I1|A5D6I1_9MYRI:A0A4D5RA87|A0A4D5RA87_SCOVI:A0A646QEZ0|A0A646QEZ0_9MYRI
DAEAM(+15.99)QEELR	1206.52	0.5	604.269	2	17.2907	-45	9.31E4	A0A646QI96|A0A646QI96_9MYRI:A0A4D5RB46|A0A4D5RB46_SCOVI
DAEAM(+15.99)QEELREAF	1553.67	1.4	777.844	2	35.1537	-45	8.21E4	A0A646QI96|A0A646QI96_9MYRI:A0A4D5RB46|A0A4D5RB46_SCOVI
DAEERTTKLIQQK	1558.83	1.8	520.62	3	19.0443	-65	1.63E5	A0A4D5R962|A0A4D5R962_SCOVI:T1IQ65|T1IQ65_STRMM:A0A646QCE6|A0A646QCE6_9MYRI
DAELSLQK	902.471	5.6	452.247	2	23.6192	-65	1.3E5	A0A4D5R962|A0A4D5R962_SCOVI:A0A646QCE6|A0A646QCE6_9MYRI
DAESQISQLSK	1204.59	-3.7	603.304	2	26.9065	-45	2.03E5	A0A4D5R962|A0A4D5R962_SCOVI
DAESQISQLSKL	1317.68	5.9	659.852	2	41.2421	-45	4.11E4	A0A4D5R962|A0A4D5R962_SCOVI
DAESQLSQLSK	1204.59	-3.7	603.304	2	26.9065	-45	2.03E5	A0A646QCE6|A0A646QCE6_9MYRI
DAESQLSQLSKL	1317.68	5.9	659.852	2	41.2421	-45	4.11E4	A0A646QCE6|A0A646QCE6_9MYRI
DAIKKK	701.443	0.1	351.73	2	16.044	-65		T1JFS6|T1JFS6_STRMM:A5D6I1|A5D6I1_9MYRI:A0A4D5RA87|A0A4D5RA87_SCOVI:T1JMN9|T1JMN9_STRMM:A0A646QEZ0|A0A646QEZ0_9MYRI
DALKKK	701.443	0.1	351.73	2	16.044	-65		T1JNR8|T1JNR8_STRMM:T1JFN2|T1JFN2_STRMM:T1IT56|T1IT56_STRMM:A0A646QF42|A0A646QF42_9MYRI:A0A4D5R966|A0A4D5R966_SCOVI
DANLRAEKAEEEVR	1628.81	-0.5	543.946	3	18.3303	-65.0;-45.0	2E6	T1JFS6|T1JFS6_STRMM:A5D6I1|A5D6I1_9MYRI:A0A4D5RA87|A0A4D5RA87_SCOVI:A0A646QEZ0|A0A646QEZ0_9MYRI
DAPRAVFP	871.455	3.1	436.738	2	33.3156	-45	2.37E5	T1IZI8|T1IZI8_STRMM:A0A646QHW5|A0A646QHW5_9MYRI:C4PEE8|C4PEE8_SCOSU:T1IH08|T1IH08_STRMM:A0A4D5R9C4|A0A4D5R9C4_SCOVI:A0A646QD00|A0A646QD00_9MYRI:T1JM09|T1JM09_STRMM:A0A4D5R8T8|A0A4D5R8T8_SCOVI:A0A646QGP7|A0A646QGP7_9MYRI:A0A4D5RB20|A0A4D5RB20_SCOVI
DAPRAVFPSIV	1170.64	2.6	586.33	2	46.8475	-45	3.25E4	T1IZI8|T1IZI8_STRMM:A0A646QHW5|A0A646QHW5_9MYRI:T1IH08|T1IH08_STRMM:A0A4D5R9C4|A0A4D5R9C4_SCOVI:A0A646QD00|A0A646QD00_9MYRI:T1JM09|T1JM09_STRMM:A0A4D5R8T8|A0A4D5R8T8_SCOVI:A0A646QGP7|A0A646QGP7_9MYRI:A0A4D5RB20|A0A4D5RB20_SCOVI
DAPRAVFPSIVGRP	1480.81	-2.1	494.613	3	39.628	-65.0;-45.0	1.05E6	T1IZI8|T1IZI8_STRMM:A0A646QHW5|A0A646QHW5_9MYRI:T1IH08|T1IH08_STRMM:A0A4D5R9C4|A0A4D5R9C4_SCOVI:A0A646QD00|A0A646QD00_9MYRI:T1JM09|T1JM09_STRMM:A0A4D5R8T8|A0A4D5R8T8_SCOVI:A0A646QGP7|A0A646QGP7_9MYRI:A0A4D5RB20|A0A4D5RB20_SCOVI
DDAPRAVFP	986.482	-0.5	494.25	2	34.309	-65	1.08E5	T1IZI8|T1IZI8_STRMM:A0A646QHW5|A0A646QHW5_9MYRI:C4PEE8|C4PEE8_SCOSU:T1IH08|T1IH08_STRMM:A0A4D5R9C4|A0A4D5R9C4_SCOVI:A0A646QD00|A0A646QD00_9MYRI:T1JM09|T1JM09_STRMM:A0A4D5R8T8|A0A4D5R8T8_SCOVI:A0A646QGP7|A0A646QGP7_9MYRI:A0A4D5RB20|A0A4D5RB20_SCOVI
DDAPRAVFPSIVGRP	1595.84	-0.2	532.956	3	40.3955	-65.0;-45.0	3.01E5	T1IZI8|T1IZI8_STRMM:A0A646QHW5|A0A646QHW5_9MYRI:T1IH08|T1IH08_STRMM:A0A4D5R9C4|A0A4D5R9C4_SCOVI:A0A646QD00|A0A646QD00_9MYRI:T1JM09|T1JM09_STRMM:A0A4D5R8T8|A0A4D5R8T8_SCOVI:A0A646QGP7|A0A646QGP7_9MYRI:A0A4D5RB20|A0A4D5RB20_SCOVI
DEEGFIKYEP	1225.55	-0.7	613.784	2	36.7138	-45	8.59E4	A0A4D5R9T1|A0A4D5R9T1_SCOVI:A0A646QEQ7|A0A646QEQ7_9MYRI
DEEGFIKYEPF	1372.62	1.8	687.32	2	46.8799	-45	7.95E4	A0A4D5R9T1|A0A4D5R9T1_SCOVI:A0A646QEQ7|A0A646QEQ7_9MYRI
DEEGFIKYEPFVK	1599.78	-1.5	534.269	3	42.0212	-65.0;-45.0	4.75E5	A0A646QEQ7|A0A646QEQ7_9MYRI
DEERM(+15.99)DGL	979.392	2.4	490.706	2	18.1263	-65	1.73E5	T1JFS6|T1JFS6_STRMM:A5D6I1|A5D6I1_9MYRI:A0A4D5RA87|A0A4D5RA87_SCOVI
DEERM(+15.99)DGLEAQLKEAR	1904.89	8.4	635.978	3	24.568	-65	1.23E5	A5D6I1|A5D6I1_9MYRI:A0A4D5RA87|A0A4D5RA87_SCOVI
DEESRERSSLLGKYR	1823.91	3.6	456.988	4	21.5855	-45	7.48E4	T1IQ65|T1IQ65_STRMM
DEGLFIKD	935.46	5.5	468.741	2	34.4429	-65	5.58E4	A0A646QGE1|A0A646QGE1_9MYRI
DEGLFIKDHA	1143.56	3.1	572.789	2	29.412	-45	1.04E5	A0A646QGE1|A0A646QGE1_9MYRI
DEIKDLTDQLGEGGR	1644.8	2.4	823.409	2	36.169	-45	6.24E4	A0A4D5R962|A0A4D5R962_SCOVI:A0A646QCE6|A0A646QCE6_9MYRI
DELDQTFAELSG	1323.58	1.1	662.801	2	47.5918	-45	2.22E5	A5D6I1|A5D6I1_9MYRI:A0A4D5RA87|A0A4D5RA87_SCOVI:A0A646QEZ0|A0A646QEZ0_9MYRI
DELDQTFAELSGY	1486.65	0.1	744.333	2	51.9732	-45	6.2E5	A5D6I1|A5D6I1_9MYRI:A0A4D5RA87|A0A4D5RA87_SCOVI:A0A646QEZ0|A0A646QEZ0_9MYRI
DELEDSLER	1104.49	2.5	553.257	2	27.2812	-65	2.08E5	A0A4D5R962|A0A4D5R962_SCOVI:T1IQ65|T1IQ65_STRMM:A0A646QCE6|A0A646QCE6_9MYRI
DELEDSLEREK	1361.63	4.5	681.828	2	25.4836	-45	2.91E4	A0A4D5R962|A0A4D5R962_SCOVI:T1IQ65|T1IQ65_STRMM:A0A646QCE6|A0A646QCE6_9MYRI
DELINKLNKEK	1342.75	2.5	448.592	3	22.9389	-65	7.09E4	A0A4D5R962|A0A4D5R962_SCOVI:T1IQ65|T1IQ65_STRMM:A0A646QCE6|A0A646QCE6_9MYRI
DELVHEKEKYKAISDELDQTFAELSGY	3156.51	-0.1	790.138	4	50.9287	-65	6.71E5	A5D6I1|A5D6I1_9MYRI:A0A4D5RA87|A0A4D5RA87_SCOVI:A0A646QEZ0|A0A646QEZ0_9MYRI
DETREQLSISER	1461.71	5	731.866	2	21.9608	-45	1.8E6	A0A4D5R962|A0A4D5R962_SCOVI
DGFLDKND	922.403	5.3	462.213	2	25.8519	-65	9.18E4	A0A646QCH4|A0A646QCH4_9MYRI:A0A4D5R926|A0A4D5R926_SCOVI:B6V746|B6V746_SCOSU
DGLEAQLK	872.46	-2.2	437.238	2	26.6638	-65	4.1E5	A5D6I1|A5D6I1_9MYRI:A0A4D5RA87|A0A4D5RA87_SCOVI
DHQIRSLNDEIAHQDELINK	2387.18	-1.2	796.736	3	30.6651	-65		A0A4D5R962|A0A4D5R962_SCOVI:A0A646QCE6|A0A646QCE6_9MYRI
DIAENTLAKLRARNR	1739.98	-4.1	580.998	3	29.3465	-65	1.1E5	A0A4D5R962|A0A4D5R962_SCOVI:A0A646QCE6|A0A646QCE6_9MYRI
DIEDAELSLQK	1259.62	2.2	630.823	2	33.1154	-45	1.23E5	A0A4D5R962|A0A4D5R962_SCOVI:A0A646QCE6|A0A646QCE6_9MYRI
DIRKDLY	921.492	6.1	461.757	2	24.3312	-65	5.32E4	T1IZI8|T1IZI8_STRMM:A0A646QHW5|A0A646QHW5_9MYRI:T1IH08|T1IH08_STRMM:A0A4D5R9C4|A0A4D5R9C4_SCOVI:A0A646QD00|A0A646QD00_9MYRI:T1JM09|T1JM09_STRMM:A0A4D5R8T8|A0A4D5R8T8_SCOVI:A0A646QGP7|A0A646QGP7_9MYRI:A0A4D5RB20|A0A4D5RB20_SCOVI:T1J769|T1J769_STRMM
DIRKDLYANTVLSGGTTM(+15.99)YPGIADR	2742.36	2.9	915.134	3	39.9559	-45	3.19E5	A0A646QHW5|A0A646QHW5_9MYRI:T1IH08|T1IH08_STRMM:A0A4D5R9C4|A0A4D5R9C4_SCOVI:A0A646QD00|A0A646QD00_9MYRI:T1JM09|T1JM09_STRMM:A0A4D5R8T8|A0A4D5R8T8_SCOVI:A0A646QGP7|A0A646QGP7_9MYRI:A0A4D5RB20|A0A4D5RB20_SCOVI
DIRKDLYANTVLSGGTTM(+15.99)YPGIADRM(+15.99)QKEI	3387.68	1.3	847.931	4	38.8843	-65	7.14E5	A0A646QHW5|A0A646QHW5_9MYRI:T1IH08|T1IH08_STRMM:A0A4D5R9C4|A0A4D5R9C4_SCOVI:A0A646QD00|A0A646QD00_9MYRI:T1JM09|T1JM09_STRMM:A0A4D5R8T8|A0A4D5R8T8_SCOVI:A0A646QGP7|A0A646QGP7_9MYRI:A0A4D5RB20|A0A4D5RB20_SCOVI
DKALQNAEGEVAALNR	1697.87	1	849.945	2	31.6004	-45.0;-65.0	1.65E5	A5D6I1|A5D6I1_9MYRI:A0A4D5RA87|A0A4D5RA87_SCOVI
DKALQNAEGEVAALNRR	1853.97	4.5	619.002	3	30.4257	-45		A5D6I1|A5D6I1_9MYRI:A0A4D5RA87|A0A4D5RA87_SCOVI
DLAEQQARDA	1115.52	2.4	558.771	2	16.6429	-65	4.25E4	A5D6I1|A5D6I1_9MYRI:A0A4D5RA87|A0A4D5RA87_SCOVI:A0A646QEZ0|A0A646QEZ0_9MYRI
DLDEMLNEAK	1176.53	0.6	589.276	2	37.4936	-45	2.9E4	A0A4D5R962|A0A4D5R962_SCOVI:T1IQ65|T1IQ65_STRMM:A0A646QCE6|A0A646QCE6_9MYRI
DLDGGDIYK	994.461	7	498.243	2	24.899	-65	3.92E5	A0A646QDM4|A0A646QDM4_9MYRI
DLEEANVQH	1053.47	0.1	527.745	2	18.3303	-65	3.1E5	A0A4D5R962|A0A4D5R962_SCOVI:A0A646QCE6|A0A646QCE6_9MYRI
DLEEANVQHESTL	1483.68	-0.2	742.849	2	28.6697	-45	1.84E5	A0A4D5R962|A0A4D5R962_SCOVI
DLEEANVQHESTLS	1570.71	3.8	786.368	2	25.9606	-45	1.58E5	A0A4D5R962|A0A4D5R962_SCOVI
DLEEANVQHESTLSN	1684.75	5.9	843.392	2	24.6699	-45	3.44E5	A0A4D5R962|A0A4D5R962_SCOVI
DLEEANVQHESTLSNLR	1953.94	0.5	652.323	3	29.7164	-65	3.69E5	A0A4D5R962|A0A4D5R962_SCOVI
DLERAEERAESGETK	1718.81	6.6	860.419	2	16.8158	-45	8.61E4	A5D6I1|A5D6I1_9MYRI:A0A4D5RA87|A0A4D5RA87_SCOVI:A0A646QEZ0|A0A646QEZ0_9MYRI
DLERAEERAESGETKI	1831.89	-0.7	611.639	3	23.8222	-65	1.77E6	A5D6I1|A5D6I1_9MYRI:A0A4D5RA87|A0A4D5RA87_SCOVI:A0A646QEZ0|A0A646QEZ0_9MYRI
DLERAEERAESGETKIV	1930.96	-2.8	644.661	3	26.7398	-65	2.07E6	A5D6I1|A5D6I1_9MYRI:A0A4D5RA87|A0A4D5RA87_SCOVI:A0A646QEZ0|A0A646QEZ0_9MYRI
DLERAEERAESGETKIVE	2060	5.9	687.681	3	25.9288	-65		A5D6I1|A5D6I1_9MYRI:A0A4D5RA87|A0A4D5RA87_SCOVI:A0A646QEZ0|A0A646QEZ0_9MYRI
DLERAEERAESGETKIVEL	2173.09	1.6	725.373	3	34.375	-65	2.56E6	A5D6I1|A5D6I1_9MYRI:A0A4D5RA87|A0A4D5RA87_SCOVI:A0A646QEZ0|A0A646QEZ0_9MYRI
DLERAEERAESGETKIVELE	2302.13	1.6	768.387	3	33.4172	-65	2.09E6	A5D6I1|A5D6I1_9MYRI:A0A4D5RA87|A0A4D5RA87_SCOVI:A0A646QEZ0|A0A646QEZ0_9MYRI
DLERAEERAESGETKIVELEE	2431.17	0.4	811.401	3	33.7555	-65	2.4E5	A5D6I1|A5D6I1_9MYRI:A0A4D5RA87|A0A4D5RA87_SCOVI:A0A646QEZ0|A0A646QEZ0_9MYRI
DLERAEERAESGETKIVELEEEL	2673.3	6.3	892.115	3	44.9583	-45.0;-65.0	2.23E5	A5D6I1|A5D6I1_9MYRI:A0A4D5RA87|A0A4D5RA87_SCOVI:A0A646QEZ0|A0A646QEZ0_9MYRI
DLERAEERAESGETKIVELEEELR	2829.4	-2.3	708.358	4	42.6327	-65.0;-45.0	8.65E6	A5D6I1|A5D6I1_9MYRI:A0A4D5RA87|A0A4D5RA87_SCOVI:A0A646QEZ0|A0A646QEZ0_9MYRI
DLERAEERAESGETKIVELEEELRV	2928.47	-2	733.125	4	47.0846	-65	4.17E6	A5D6I1|A5D6I1_9MYRI:A0A4D5RA87|A0A4D5RA87_SCOVI:A0A646QEZ0|A0A646QEZ0_9MYRI
DLERAEERAESGETKIVELEEELRVVGNNM(+15.99)K	3587.77	3.4	718.567	5	45.0229	-45	2.76E6	A5D6I1|A5D6I1_9MYRI:A0A4D5RA87|A0A4D5RA87_SCOVI:A0A646QEZ0|A0A646QEZ0_9MYRI
DLERAEERAESGETKIVELEEELRVVGNNM(+15.99)KSLEV	4016	5.8	1005.02	4	47.693	-45	2.58E5	A5D6I1|A5D6I1_9MYRI:A0A4D5RA87|A0A4D5RA87_SCOVI:A0A646QEZ0|A0A646QEZ0_9MYRI
DLFNPIIEEYHGG	1502.7	1.3	752.363	2	48.2013	-45	4.34E4	A0A4D5R960|A0A4D5R960_SCOVI:A0A646QCM1|A0A646QCM1_9MYRI
DLIKYMQSRD	1267.62	0.3	423.55	3	32.0056	-65	1.45E6	A0A646QFJ4|A0A646QFJ4_9MYRI:A0A4D5R9Q5|A0A4D5R9Q5_SCOVI
DLLAPYAKGGKIGLFGGAGVGK	2088.17	-2.2	697.065	3	43.5132	-65	9.67E4	A0A646QEZ5|A0A646QEZ5_9MYRI:A0A4D5RA33|A0A4D5RA33_SCOVI:T1JAM8|T1JAM8_STRMM
DLTDYLM(+15.99)K	1013.47	3.3	507.747	2	35.4921	-45	5.69E4	T1IZI8|T1IZI8_STRMM:A0A646QHW5|A0A646QHW5_9MYRI:T1IH08|T1IH08_STRMM:A0A4D5R9C4|A0A4D5R9C4_SCOVI:A0A646QD00|A0A646QD00_9MYRI:T1JM09|T1JM09_STRMM:A0A4D5R8T8|A0A4D5R8T8_SCOVI:A0A646QGP7|A0A646QGP7_9MYRI:A0A4D5RB20|A0A4D5RB20_SCOVI
DLVDKLQQK	1085.61	6	543.816	2	24.8919	-45		A0A4D5R962|A0A4D5R962_SCOVI:T1IQ65|T1IQ65_STRMM:A0A646QCE6|A0A646QCE6_9MYRI
DLVTEKGL	873.481	3	437.75	2	30.4512	-65	3.56E5	A0A4D5R9H8|A0A4D5R9H8_SCOVI:Q9NG68|Q9NG68_SCOPO:A0A646QF10|A0A646QF10_9MYRI
DLVTEKGLFR	1176.65	6.1	589.338	2	34.612	-45	5.78E4	A0A4D5R9H8|A0A4D5R9H8_SCOVI:Q9NG68|Q9NG68_SCOPO:A0A646QF10|A0A646QF10_9MYRI
DLVTEKGLFRA	1247.69	-0.4	624.853	2	36.4402	-45	1.22E5	A0A4D5R9H8|A0A4D5R9H8_SCOVI:Q9NG68|Q9NG68_SCOPO:A0A646QF10|A0A646QF10_9MYRI
DLVTEKGLFRAAVPSGA	1729.94	5	577.657	3	41.0047	-65	1.39E5	A0A4D5R9H8|A0A4D5R9H8_SCOVI:Q9NG68|Q9NG68_SCOPO:A0A646QF10|A0A646QF10_9MYRI
DLVTEKGLFRAAVPSGASTGVHEALELR	2922.56	-2.7	731.647	4	42.8966	-45	3.04E5	A0A4D5R9H8|A0A4D5R9H8_SCOVI:Q9NG68|Q9NG68_SCOPO:A0A646QF10|A0A646QF10_9MYRI
DM(+15.99)TVDVERAQS	1265.56	3.8	633.789	2	18.6332	-45	2.64E4	A0A4D5R962|A0A4D5R962_SCOVI:A0A646QCE6|A0A646QCE6_9MYRI
DNIFRFTQAGSEV	1482.71	3.8	742.367	2	43.8071	-45	3.39E5	A0A646QEZ5|A0A646QEZ5_9MYRI:A0A4D5RA33|A0A4D5RA33_SCOVI:T1JAM8|T1JAM8_STRMM
DNIFRFTQAGSEVSA	1640.78	2.1	821.401	2	42.4612	-45	3.37E5	A0A646QEZ5|A0A646QEZ5_9MYRI:A0A4D5RA33|A0A4D5RA33_SCOVI:T1JAM8|T1JAM8_STRMM
DQLRQSTSRLQEAESRAEFAERTVQKLQKEVDRLE	4173.15	0.4	696.535	6	45.9368	-65	1.1E5	A5D6I1|A5D6I1_9MYRI:A0A4D5RA87|A0A4D5RA87_SCOVI:A0A646QEZ0|A0A646QEZ0_9MYRI
DQVDQLNK	958.472	0	480.245	2	16.3066	-65	1.19E6	A0A4D5R962|A0A4D5R962_SCOVI
DRADLAEQQAR	1271.62	0.2	424.883	3	14.6459	-65	1.54E4	A5D6I1|A5D6I1_9MYRI:A0A4D5RA87|A0A4D5RA87_SCOVI:A0A646QEZ0|A0A646QEZ0_9MYRI
DRAEHAESNLSFIR	1643.8	1.7	548.944	3	28.4369	-65		A0A4D5RAD0|A0A4D5RAD0_SCOVI:A0A646QEY0|A0A646QEY0_9MYRI
DRDSLEKIASK	1260.67	-0.1	421.231	3	19.2797	-65	1.12E5	A0A4D5R960|A0A4D5R960_SCOVI:A0A646QCM1|A0A646QCM1_9MYRI
DRLEDELVHEK	1381.68	4	461.572	3	25.3813	-65	4.33E5	A5D6I1|A5D6I1_9MYRI:A0A4D5RA87|A0A4D5RA87_SCOVI:A0A646QEZ0|A0A646QEZ0_9MYRI
DRRIQEKEEEFENTR	1977.95	2.2	495.497	4	19.4831	-65	2.43E5	A0A4D5R962|A0A4D5R962_SCOVI:T1IQ65|T1IQ65_STRMM:A0A646QCE6|A0A646QCE6_9MYRI
DRRIQEKEEEFENTRKNHQR	2641.31	-0.9	529.27	5	15.9608	-65.0;-45.0	2.16E5	A0A4D5R962|A0A4D5R962_SCOVI:T1IQ65|T1IQ65_STRMM:A0A646QCE6|A0A646QCE6_9MYRI
DSAM(+15.99)DRADLAEQQAR	1691.75	1.8	564.928	3	17.7991	-65	2.48E5	A5D6I1|A5D6I1_9MYRI:A0A4D5RA87|A0A4D5RA87_SCOVI:A0A646QEZ0|A0A646QEZ0_9MYRI
DSLEKIASK	989.539	3.6	495.78	2	19.4121	-45	2.49E4	A0A4D5R960|A0A4D5R960_SCOVI:A0A646QCM1|A0A646QCM1_9MYRI
DTGAHLGL	782.392	4.4	392.206	2	30.1805	-65	1.98E5	A0A646QD13|A0A646QD13_9MYRI:A0A4D5R9F0|A0A4D5R9F0_SCOVI
DTGAHLGLT	883.44	0.8	442.729	2	27.2111	-65	9.41E4	A0A646QD13|A0A646QD13_9MYRI:A0A4D5R9F0|A0A4D5R9F0_SCOVI
DTGAHLGLTD	998.467	7.2	500.246	2	27.2449	-45	4.84E4	A0A646QD13|A0A646QD13_9MYRI:A0A4D5R9F0|A0A4D5R9F0_SCOVI
DTGAHLGLTDQPAGQE	1608.74	5	805.383	2	27.8161	-45		A0A646QD13|A0A646QD13_9MYRI:A0A4D5R9F0|A0A4D5R9F0_SCOVI
DTHSSTFDAKAGISLNK	1790.88	2.5	597.971	3	26.3312	-65	3.5E5	A0A646QFJ4|A0A646QFJ4_9MYRI:A0A4D5R9Q5|A0A4D5R9Q5_SCOVI
DVPGEGER	857.388	1.1	429.703	2	14.2023	-65	7.24E4	A0A4D5R962|A0A4D5R962_SCOVI:A0A646QCE6|A0A646QCE6_9MYRI
DYVAKAIHDAVTKIPS	1726.93	0.3	576.651	3	41.9537	-65	9.71E5	A0A4D5R9V9|A0A4D5R9V9_SCOVI
DYYEPEKR	1098.5	1.6	550.259	2	16.205	-45	1.87E5	A0A0E4B9P8|A0A0E4B9P8_9MYRI
EAHDQLNEL	1067.49	4.3	534.755	2	26.4329	-45	3.89E5	A0A4D5R962|A0A4D5R962_SCOVI:T1IQ65|T1IQ65_STRMM:A0A646QCE6|A0A646QCE6_9MYRI
EAHDQLNELS	1154.52	9.7	578.275	2	23.2455	-45	3.41E3	A0A4D5R962|A0A4D5R962_SCOVI:A0A646QCE6|A0A646QCE6_9MYRI
EARFLAEEADR	1305.63	2.3	436.22	3	23.8899	-65	7.55E4	T1JFS6|T1JFS6_STRMM:A5D6I1|A5D6I1_9MYRI:A0A4D5RA87|A0A4D5RA87_SCOVI:A0A646QEZ0|A0A646QEZ0_9MYRI
EARFLAEEADRKYDEVAR	2167.07	-0.2	542.775	4	27.0757	-65	7.66E5	T1JFS6|T1JFS6_STRMM:A5D6I1|A5D6I1_9MYRI:A0A4D5RA87|A0A4D5RA87_SCOVI:A0A646QEZ0|A0A646QEZ0_9MYRI
EARFLAEEADRKYDEVARK	2295.16	3.3	766.066	3	25.3121	-65	2.4E6	T1JFS6|T1JFS6_STRMM:A5D6I1|A5D6I1_9MYRI:A0A4D5RA87|A0A4D5RA87_SCOVI:A0A646QEZ0|A0A646QEZ0_9MYRI
EAYEDQLR	1022.47	1.1	512.243	2	20.4997	-65	1.05E5	A5D6I1|A5D6I1_9MYRI:A0A4D5RA87|A0A4D5RA87_SCOVI:A0A646QEZ0|A0A646QEZ0_9MYRI
EDVAALVVDNG	1100.53	-0.4	551.276	2	37.7611	-65	7.93E4	A0A4D5R9C4|A0A4D5R9C4_SCOVI:A0A646QGP7|A0A646QGP7_9MYRI
EEAYEDQL	995.408	-0.9	498.712	2	28.2264	-65	1.74E5	A5D6I1|A5D6I1_9MYRI:A0A4D5RA87|A0A4D5RA87_SCOVI:A0A646QEZ0|A0A646QEZ0_9MYRI
EEAYEDQLR	1151.51	-1.9	576.763	2	21.7188	-65	2.29E6	A5D6I1|A5D6I1_9MYRI:A0A4D5RA87|A0A4D5RA87_SCOVI:A0A646QEZ0|A0A646QEZ0_9MYRI
EEDLERSEERLK	1531.75	1.3	511.592	3	19.0085	-65	2.13E5	T1JFS6|T1JFS6_STRMM:A5D6I1|A5D6I1_9MYRI:A0A4D5RA87|A0A4D5RA87_SCOVI:A0A646QEZ0|A0A646QEZ0_9MYRI
EEEEEEEEERV	1434.56	0	718.291	2	15.968	-65	5.42E4	T1J694|T1J694_STRMM
EEEEEEEERV	1305.52	1.7	653.771	2	15.19	-65	5.96E4	T1J694|T1J694_STRMM
EEEFENTR	1052.44	0.4	527.23	2	16.5102	-65	7.65E5	A0A4D5R962|A0A4D5R962_SCOVI:T1IQ65|T1IQ65_STRMM:A0A646QCE6|A0A646QCE6_9MYRI
EEELRVVGNNM(+15.99)KSLEVSEEKATAKEEAYEDQLR	3838.85	-0.9	768.779	5	31.938	-65	5.52E4	A5D6I1|A5D6I1_9MYRI:A0A4D5RA87|A0A4D5RA87_SCOVI:A0A646QEZ0|A0A646QEZ0_9MYRI
EEFENTR	923.398	2	462.709	2	15.2193	-65	1.3E5	A0A4D5R962|A0A4D5R962_SCOVI:T1IQ65|T1IQ65_STRMM:A0A646QCE6|A0A646QCE6_9MYRI
EESEERSDIAENT	1507.63	2.4	754.825	2	16.612	-45	1.12E5	A0A646QCE6|A0A646QCE6_9MYRI
EESEERSDIAENTLA	1691.75	6.9	846.89	2	25.8903	-45	2.64E4	A0A646QCE6|A0A646QCE6_9MYRI
EGEFDADEDLGQEE	1581.6	0.4	791.808	2	34.8154	-45	4.53E5	A0A646QE26|A0A646QE26_9MYRI:A0A4D5RA08|A0A4D5RA08_SCOVI
EGEVAALNR	957.488	2.9	479.754	2	20.2962	-65	1.08E5	T1JFS6|T1JFS6_STRMM:A5D6I1|A5D6I1_9MYRI:A0A4D5RA87|A0A4D5RA87_SCOVI
EGFVYAEIK	1054.53	-1.9	528.275	2	34.9508	-45	5.09E4	A0A4D5R962|A0A4D5R962_SCOVI
EGLFIKDHA	1028.53	0.3	515.274	2	27.4482	-45	5.7E4	A0A646QGE1|A0A646QGE1_9MYRI
EHAESNLSFIRAKHR	1793.93	0	449.491	4	19.4168	-65	6.51E4	A0A4D5RAD0|A0A4D5RAD0_SCOVI:A0A646QEY0|A0A646QEY0_9MYRI:T1J4Y6|T1J4Y6_STRMM
EHTESEGGVY	1106.45	-9.8	554.229	2	16.5538	-45		A0A4D5R960|A0A4D5R960_SCOVI:A0A646QCM1|A0A646QCM1_9MYRI
EITALAPSTM(+15.99)K	1176.61	8	589.317	2	25.6833	-45	7.64E4	T1IZI8|T1IZI8_STRMM:A0A646QHW5|A0A646QHW5_9MYRI:T1IH08|T1IH08_STRMM:A0A4D5R9C4|A0A4D5R9C4_SCOVI:A0A646QD00|A0A646QD00_9MYRI:T1JM09|T1JM09_STRMM:A0A4D5R8T8|A0A4D5R8T8_SCOVI:A0A646QGP7|A0A646QGP7_9MYRI:A0A4D5RB20|A0A4D5RB20_SCOVI
ELEKSRKRLELEKE	1785.99	1.3	447.508	4	14.7472	-65	6.05E4	A0A4D5R962|A0A4D5R962_SCOVI:T1IQ65|T1IQ65_STRMM:A0A646QCE6|A0A646QCE6_9MYRI
ELIEIISGASAL	1214.68	5.8	608.351	2	52.847	-45	2.95E4	A0A646QF05|A0A646QF05_9MYRI:A0A4D5RA24|A0A4D5RA24_SCOVI
ELIKEVQEVK	1213.69	6.5	607.859	2	25.5157	-45	2.09E4	T1J4Y6|T1J4Y6_STRMM
ELVHEKEKYKAISDELDQTFAELSGY	3041.49	1.5	761.382	4	49.5068	-65	5.66E5	A5D6I1|A5D6I1_9MYRI:A0A4D5RA87|A0A4D5RA87_SCOVI:A0A646QEZ0|A0A646QEZ0_9MYRI
EM(+15.99)ESELENESR	1367.55	1.6	684.786	2	16.1695	-65	5.2E4	A0A4D5R962|A0A4D5R962_SCOVI:A0A646QCE6|A0A646QCE6_9MYRI
ENDLDQVQE	1088.46	-0.4	545.24	2	22.4981	-65	2.03E4	A5D6I1|A5D6I1_9MYRI:A0A4D5RA87|A0A4D5RA87_SCOVI:A0A646QEZ0|A0A646QEZ0_9MYRI
EPGSRRGSAAG	1043.51	5.1	522.767	2	18.6726	-45	8.77E3	T1ILZ8|T1ILZ8_STRMM
EPPVDDEESR	1171.5	-1	586.758	2	15.6292	-65	1.31E5	A0A646QDN4|A0A646QDN4_9MYRI
EPPVDDEESRDE	1415.57	2.8	708.796	2	16.68	-45	1.11E5	A0A646QDN4|A0A646QDN4_9MYRI
EQLSISER	960.488	2.7	481.254	2	22.1252	-65	1.21E6	A0A4D5R962|A0A4D5R962_SCOVI:A0A646QCE6|A0A646QCE6_9MYRI
EQNEIKIR	1028.56	-0.9	515.289	2	17.5214	-45		T1IYG0|T1IYG0_STRMM
ERAIKFLASK	1161.69	5.4	388.24	3	23.8859	-45		T1IZZ3|T1IZZ3_STRMM
ESEERSDIAENT	1378.58	-1.6	690.301	2	16.0009	-45	8.35E4	A0A646QCE6|A0A646QCE6_9MYRI
ESGPSIVHR	980.504	2.6	491.262	2	16.6488	-45	7.41E3	T1IZI8|T1IZI8_STRMM:A0A646QHW5|A0A646QHW5_9MYRI:T1IH08|T1IH08_STRMM:A0A4D5R9C4|A0A4D5R9C4_SCOVI:A0A646QD00|A0A646QD00_9MYRI:T1JM09|T1JM09_STRMM:A0A4D5R8T8|A0A4D5R8T8_SCOVI:A0A646QGP7|A0A646QGP7_9MYRI:A0A4D5RB20|A0A4D5RB20_SCOVI
ESNLSFIRAKHR	1456.79	2.7	486.607	3	20.1241	-45	5.95E4	A0A4D5RAD0|A0A4D5RAD0_SCOVI:A0A646QEY0|A0A646QEY0_9MYRI:T1J4Y6|T1J4Y6_STRMM
ESQISQLSK	1018.53	-0.4	510.273	2	19.8216	-65	1.92E4	A0A4D5R962|A0A4D5R962_SCOVI
ESQLSQLSK	1018.53	-0.4	510.273	2	19.8216	-65	1.92E4	A0A646QCE6|A0A646QCE6_9MYRI
ESRAEFAERT	1194.56	1.9	598.292	2	16.1034	-65	7.62E4	A5D6I1|A5D6I1_9MYRI:A0A4D5RA87|A0A4D5RA87_SCOVI:A0A646QEZ0|A0A646QEZ0_9MYRI
ETKIVELEEELR	1486.79	-2	496.604	3	37.8989	-65.0;-45.0	2.36E5	A5D6I1|A5D6I1_9MYRI:A0A4D5RA87|A0A4D5RA87_SCOVI:A0A646QEZ0|A0A646QEZ0_9MYRI
ETREQLSISER	1346.68	3.9	449.903	3	20.1606	-65	1.82E5	A0A4D5R962|A0A4D5R962_SCOVI
EVIVQLKKQ	1083.67	7.4	542.845	2	27.2437	-45	1.6E5	T1IXZ7|T1IXZ7_STRMM
FAGDDAPRAVFPSIVGRPR	2027.07	2.1	676.701	3	37.4236	-45	1.09E5	T1IZI8|T1IZI8_STRMM:A0A646QHW5|A0A646QHW5_9MYRI:T1IH08|T1IH08_STRMM:A0A4D5R9C4|A0A4D5R9C4_SCOVI:A0A646QD00|A0A646QD00_9MYRI:T1JM09|T1JM09_STRMM:A0A4D5R8T8|A0A4D5R8T8_SCOVI:A0A646QGP7|A0A646QGP7_9MYRI:A0A4D5RB20|A0A4D5RB20_SCOVI
FAGLKKPQERADLIAYLEVATK	2460.37	-0.2	821.134	3	45.8048	-65	6.91E4	T1J3J7|T1J3J7_STRMM
FANILTK	805.47	1.9	403.744	2	31.2627	-65	1.79E5	A0A646QCH4|A0A646QCH4_9MYRI:A0A4D5R926|A0A4D5R926_SCOVI:B6V746|B6V746_SCOSU
FDEFM(+15.99)EM(+15.99)MTGD	1383.47	0.9	692.743	2	35.1726	-45	1.72E5	A0A646QI96|A0A646QI96_9MYRI:T1JDJ5|T1JDJ5_STRMM:T1IUH6|T1IUH6_STRMM:T1J4B7|T1J4B7_STRMM:A0A4D5RB46|A0A4D5RB46_SCOVI
FDEFM(+15.99)EMM(+15.99)TGD	1383.47	0.5	692.743	2	36.1866	-45		A0A646QI96|A0A646QI96_9MYRI:T1JDJ5|T1JDJ5_STRMM:T1IUH6|T1IUH6_STRMM:T1J4B7|T1J4B7_STRMM:A0A4D5RB46|A0A4D5RB46_SCOVI
FDEFM(+15.99)EMMTGD	1367.47	1.9	684.747	2	44.0778	-45	2.11E4	A0A646QI96|A0A646QI96_9MYRI:T1JDJ5|T1JDJ5_STRMM:T1IUH6|T1IUH6_STRMM:T1J4B7|T1J4B7_STRMM:A0A4D5RB46|A0A4D5RB46_SCOVI
FDM(+15.99)FDK	817.332	0.5	409.675	2	21.245	-65	6.44E3	A0A646QI96|A0A646QI96_9MYRI:T1JDJ5|T1JDJ5_STRMM:T1IUH6|T1IUH6_STRMM:T1J4B7|T1J4B7_STRMM:A0A4D5RB46|A0A4D5RB46_SCOVI
FDVYDFDGK	1104.48	-3	553.245	2	37.4229	-65	5.39E4	A0A4D5R9T1|A0A4D5R9T1_SCOVI:A0A646QEQ7|A0A646QEQ7_9MYRI
FEGEGLAR	877.429	1.8	439.724	2	21.5834	-65	2.95E5	A0A4D5R962|A0A4D5R962_SCOVI:T1IQ65|T1IQ65_STRMM:A0A646QCE6|A0A646QCE6_9MYRI
FGPKGYG	724.354	4	363.187	2	20.7028	-65	3.53E5	A0A646QD13|A0A646QD13_9MYRI:T1IZY8|T1IZY8_STRMM:T1JCT5|T1JCT5_STRMM:A0A4D5R9F0|A0A4D5R9F0_SCOVI
FIKYEPFVK	1169.65	5.2	585.836	2	33.8208	-45	3.88E4	A0A646QEQ7|A0A646QEQ7_9MYRI
FIRIHFGPLGKLAGADIETYLLEK	2700.5	-1.8	676.133	4	51.2676	-65	1.4E5	A0A4D5R962|A0A4D5R962_SCOVI:T1IQ65|T1IQ65_STRMM:A0A646QCE6|A0A646QCE6_9MYRI
FKPVEHP	852.449	0.5	427.233	2	17.46	-65	2.1E5	A0A646QD13|A0A646QD13_9MYRI
FLAEEADR	949.451	1.5	475.735	2	21.9219	-65	3.54E6	T1JFS6|T1JFS6_STRMM:A5D6I1|A5D6I1_9MYRI:A0A4D5RA87|A0A4D5RA87_SCOVI:A0A646QEZ0|A0A646QEZ0_9MYRI
FLAEEADRKY	1240.61	4.1	621.316	2	23.4118	-45	2.43E4	T1JFS6|T1JFS6_STRMM:A5D6I1|A5D6I1_9MYRI:A0A4D5RA87|A0A4D5RA87_SCOVI:A0A646QEZ0|A0A646QEZ0_9MYRI
FLAEEADRKYDEVAR	1810.88	0.2	453.73	4	25.653	-65.0;-45.0	5.87E6	T1JFS6|T1JFS6_STRMM:A5D6I1|A5D6I1_9MYRI:A0A4D5RA87|A0A4D5RA87_SCOVI:A0A646QEZ0|A0A646QEZ0_9MYRI
FLAEEADRKYDEVARK	1938.98	0.1	485.754	4	23.5512	-65	6.4E6	T1JFS6|T1JFS6_STRMM:A5D6I1|A5D6I1_9MYRI:A0A4D5RA87|A0A4D5RA87_SCOVI:A0A646QEZ0|A0A646QEZ0_9MYRI
FM(+15.99)TPER	795.359	2.1	398.689	2	17.2567	-65	5.7E5	T1JM14|T1JM14_STRMM:T1J8Y4|T1J8Y4_STRMM
FM(+15.99)TPERKKKLR	1448.83	4.8	363.217	4	12.4247	-45	3.94E4	T1JM14|T1JM14_STRMM:T1J8Y4|T1J8Y4_STRMM
FMTPERKKKLR	1432.83	1.1	478.62	3	13.6959	-65	9.99E3	T1JM14|T1JM14_STRMM:T1J8Y4|T1J8Y4_STRMM
FNLQVR	775.434	3.2	388.727	2	29.5812	-65	6.53E5	T1J6W9|T1J6W9_STRMM:A0A4D5R960|A0A4D5R960_SCOVI:A0A646QCM1|A0A646QCM1_9MYRI
FPSIVGRP	871.492	-1	436.754	2	34.309	-65	1.86E6	T1IZI8|T1IZI8_STRMM:A0A646QHW5|A0A646QHW5_9MYRI:T1IH08|T1IH08_STRMM:A0A4D5R9C4|A0A4D5R9C4_SCOVI:A0A646QD00|A0A646QD00_9MYRI:T1JM09|T1JM09_STRMM:A0A4D5R8T8|A0A4D5R8T8_SCOVI:A0A646QGP7|A0A646QGP7_9MYRI:A0A4D5RB20|A0A4D5RB20_SCOVI
FPSIVGRPRHQG	1349.73	1.2	450.92	3	27.998	-45	8.33E4	T1IZI8|T1IZI8_STRMM:A0A646QHW5|A0A646QHW5_9MYRI:T1IH08|T1IH08_STRMM:A0A4D5R9C4|A0A4D5R9C4_SCOVI:A0A646QD00|A0A646QD00_9MYRI:T1JM09|T1JM09_STRMM:A0A4D5R8T8|A0A4D5R8T8_SCOVI:A0A646QGP7|A0A646QGP7_9MYRI:A0A4D5RB20|A0A4D5RB20_SCOVI
FPSLVGR	774.439	-2.5	388.227	2	38.5459	-65	7.42E4	T1JCP7|T1JCP7_STRMM
FPSLVGRP	871.492	-1	436.754	2	34.309	-65	1.86E6	T1JCP7|T1JCP7_STRMM
FQKPKPP	840.486	-0.5	421.251	2	17.5618	-45	2.38E5	A0A4D5R962|A0A4D5R962_SCOVI:A0A646QCE6|A0A646QCE6_9MYRI
FQKPKPPKPGQ	1250.71	1.8	417.914	3	15.5925	-45	1.43E6	A0A4D5R962|A0A4D5R962_SCOVI:A0A646QCE6|A0A646QCE6_9MYRI
FQRELEAAEDRAEHAESNLSFIRAKHR	3209.61	3.8	535.946	6	34.7476	-45	1.93E5	A0A4D5RAD0|A0A4D5RAD0_SCOVI:A0A646QEY0|A0A646QEY0_9MYRI
FRKAQQELE	1147.6	1.9	574.809	2	15.4597	-45	1.73E4	A0A4D5R962|A0A4D5R962_SCOVI:A0A646QCE6|A0A646QCE6_9MYRI
FRKAQQELEESEERSDIAENTLAKLRAR	3316.71	3	664.354	5	33.5564	-65	1.87E5	A0A646QCE6|A0A646QCE6_9MYRI
FRVPTAD	804.413	0.9	403.215	2	26.4697	-45	3.41E4	A0A646QFJ4|A0A646QFJ4_9MYRI:A0A4D5R9Q5|A0A4D5R9Q5_SCOVI
FRVPTADVSVV	1188.65	0.6	595.335	2	40.7675	-45	7.09E4	A0A646QFJ4|A0A646QFJ4_9MYRI:A0A4D5R9Q5|A0A4D5R9Q5_SCOVI
FSQRQVQEFKEAF	1642.81	2.7	548.614	3	35.932	-65	1.23E5	A0A646QCH4|A0A646QCH4_9MYRI:A0A4D5R926|A0A4D5R926_SCOVI:B6V746|B6V746_SCOSU:T1IIY0|T1IIY0_STRMM
FSQRQVQEFKEAFQLM(+15.99)	2030.99	-2.4	678.004	3	43.0715	-65	7.31E4	A0A646QCH4|A0A646QCH4_9MYRI:A0A4D5R926|A0A4D5R926_SCOVI:B6V746|B6V746_SCOSU:T1IIY0|T1IIY0_STRMM
FTGVIKKSS	965.555	0.6	483.786	2	17.0872	-45	1.02E5	A0A212MHU7|A0A212MHU7_SCODE
FVIQKR	789.486	0.6	395.752	2	17.4261	-45	3.19E5	T1INX9|T1INX9_STRMM
FVLQKR	789.486	0.6	395.752	2	17.4261	-45	3.19E5	T1IJ95|T1IJ95_STRMM:T1IP31|T1IP31_STRMM:T1JP41|T1JP41_STRMM
FVYAEIK	868.469	-2.5	435.242	2	29.9106	-65	2.64E5	A0A4D5R962|A0A4D5R962_SCOVI
G(+42.01)GGGR	444.208	-1.4	445.216	1	12.5583	-65	4.68E3	T1IRZ0|T1IRZ0_STRMM:T1IWK8|T1IWK8_STRMM:T1JCG4|T1JCG4_STRMM:T1J0R6|T1J0R6_STRMM:T1JK02|T1JK02_STRMM:T1J2F2|T1J2F2_STRMM:T1IXG0|T1IXG0_STRMM:T1IWF1|T1IWF1_STRMM:T1JJJ1|T1JJJ1_STRMM:T1JGC6|T1JGC6_STRMM:T1JHM7|T1JHM7_STRMM:T1JII7|T1JII7_STRMM:T1IV55|T1IV55_STRMM:T1JIJ8|T1JIJ8_STRMM:A0A4D5R9X8|A0A4D5R9X8_SCOVI:T1IZG9|T1IZG9_STRMM:T1JJI9|T1JJI9_STRMM:T1IQH2|T1IQH2_STRMM:T1JG32|T1JG32_STRMM:T1J1G2|T1J1…
G(+42.01)VMVGM(+15.99)GQKDNYVGDEAQSK	2169.97	7	543.504	4	14.7472	-65	1.7E5	T1IZI8|T1IZI8_STRMM
GAAQNIIPASTGAAK	1368.74	-1.4	685.376	2	26.636	-45	1.76E5	A0A646QFJ4|A0A646QFJ4_9MYRI:A0A4D5R9Q5|A0A4D5R9Q5_SCOVI
GAEAELAEAHDQLNE	1595.71	7.9	798.869	2	28.4972	-45	2.74E4	A0A4D5R962|A0A4D5R962_SCOVI:A0A646QCE6|A0A646QCE6_9MYRI
GAEPPVDDEESRDE	1543.63	-1.1	772.822	2	18.7945	-45		A0A646QDN4|A0A646QDN4_9MYRI
GAFTRLEDK	1035.53	1.5	518.777	2	21.1434	-45	6.7E4	T1J4Y6|T1J4Y6_STRMM
GAHLGLTDQP	1007.5	1.7	504.761	2	26.7036	-45	1.03E5	A0A646QD13|A0A646QD13_9MYRI:A0A4D5R9F0|A0A4D5R9F0_SCOVI
GAHLGLTDQPAGQE	1392.66	7.4	697.346	2	25.6192	-45	1.11E6	A0A646QD13|A0A646QD13_9MYRI:A0A4D5R9F0|A0A4D5R9F0_SCOVI
GANQSGLNFGNTR	1334.63	2.8	668.327	2	25.2117	-45	5.9E5	A0A4D5R9D5|A0A4D5R9D5_SCOVI:A0A4D5R9X9|A0A4D5R9X9_SCOVI:A0A646QFY6|A0A646QFY6_9MYRI
GANQSGLNFGNTRH	1471.69	1.6	491.573	3	21.6512	-65	2.06E5	A0A4D5R9D5|A0A4D5R9D5_SCOVI:A0A4D5R9X9|A0A4D5R9X9_SCOVI:A0A646QFY6|A0A646QFY6_9MYRI
GDITIVDVPGEGERQVK	1810.94	1.1	604.657	3	32.8391	-65	6.85E4	A0A4D5R962|A0A4D5R962_SCOVI
GDITIVDVPGEGERQVKKD	2054.06	-2.6	685.696	3	29.7876	-45	2.27E5	A0A4D5R962|A0A4D5R962_SCOVI
GDITIVDVPGEGERQVKKDL	2167.15	1.9	723.394	3	35.4214	-45	1.51E5	A0A4D5R962|A0A4D5R962_SCOVI
GDITIVDVPGEGERQVKKDLV	2266.22	0.4	756.415	3	37.2518	-45	4.3E5	A0A4D5R962|A0A4D5R962_SCOVI
GDTHSSTFDAKAGISLNK	1847.9	2.8	462.985	4	25.3167	-65	1.17E5	A0A646QFJ4|A0A646QFJ4_9MYRI:A0A4D5R9Q5|A0A4D5R9Q5_SCOVI
GEHTESEGGVY	1163.47	2.2	582.747	2	16.612	-45	3.74E5	A0A4D5R960|A0A4D5R960_SCOVI:A0A646QCM1|A0A646QCM1_9MYRI
GEHTESEGGVYDI	1391.58	0.2	696.802	2	28.7399	-45		A0A4D5R960|A0A4D5R960_SCOVI:A0A646QCM1|A0A646QCM1_9MYRI
GEHTESEGGVYDISN	1592.66	7.4	797.345	2	23.5852	-45	3.67E4	A0A4D5R960|A0A4D5R960_SCOVI:A0A646QCM1|A0A646QCM1_9MYRI
GEHTESEGGVYDISNKR	1876.86	5	939.442	2	18.907	-45	2.8E4	A0A4D5R960|A0A4D5R960_SCOVI:A0A646QCM1|A0A646QCM1_9MYRI
GEHTESEGGVYDISNKRR	2032.96	-2	509.247	4	16.7115	-65	1.29E6	A0A4D5R960|A0A4D5R960_SCOVI:A0A646QCM1|A0A646QCM1_9MYRI
GEKFSQEEID	1180.52	5.4	591.275	2	22.4628	-45	3.81E4	B6V746|B6V746_SCOSU
GETKIVELEEELR	1543.81	-3.4	515.61	3	37.6935	-65.0;-45.0	4.47E4	A5D6I1|A5D6I1_9MYRI:A0A4D5RA87|A0A4D5RA87_SCOVI:A0A646QEZ0|A0A646QEZ0_9MYRI
GFEVYGDFQNYKGGIYHHTG	2288.03	-1.2	763.685	3	36.3066	-45	7.37E4	A0A646QFX1|A0A646QFX1_9MYRI
GFM(+15.99)TPERK	980.475	3.3	491.248	2	15.0502	-45	6.46E4	T1JM14|T1JM14_STRMM:T1J8Y4|T1J8Y4_STRMM
GFMTPER	836.385	2.1	419.202	2	23.9576	-65	1.13E5	T1JM14|T1JM14_STRMM:T1J8Y4|T1J8Y4_STRMM
GGPGANVGNTAM(+15.99)DK	1303.58	0.6	652.801	2	14.7133	-45	3.99E4	T1INX9|T1INX9_STRMM
GGVKRISGLIYEETRGVLK	2074.19	1.6	519.557	4	38.4444	-45	1.88E5	T1J379|T1J379_STRMM:T1JAH4|T1JAH4_STRMM:T1IH11|T1IH11_STRMM
GGVYDISNKRRM(+15.99)GLTEYE	2103.01	4.8	702.015	3	26.3651	-65	2.45E4	A0A4D5R960|A0A4D5R960_SCOVI
GHRGLIGL	821.487	-2.1	411.751	2	29.9436	-45	1.35E4	T1IVS9|T1IVS9_STRMM
GIAM(+15.99)GSGTAVAK	1077.55	-1.6	539.782	2	16.4422	-65	2.3E5	A0A646QHU7|A0A646QHU7_9MYRI:T1IJU5|T1IJU5_STRMM:A0A4D5R9Q6|A0A4D5R9Q6_SCOVI
GIAM(+15.99)GSGTAVAKSA	1235.62	-0.2	618.818	2	18.6703	-45	2.53E4	A0A646QHU7|A0A646QHU7_9MYRI:T1IJU5|T1IJU5_STRMM:A0A4D5R9Q6|A0A4D5R9Q6_SCOVI
GILAADESTATIGK	1345.71	5.5	673.867	2	30.8921	-45	1.03E5	A0A646QGE1|A0A646QGE1_9MYRI
GILAADESTATIGKR	1501.81	-1	501.612	3	27.3833	-65	1.16E5	A0A646QGE1|A0A646QGE1_9MYRI
GIVTEVVEQKG	1157.63	-0.9	579.823	2	30.4174	-45	7.26E5	A0A4D5R9E4|A0A4D5R9E4_SCOVI
GKAEALRMKKKLESDINELEI	2414.32	1.1	805.784	3	32.1748	-45	1.54E6	T1IQ65|T1IQ65_STRMM
GKSPNFQKPKPPKPGQ	1733.96	-1.4	434.497	4	16.1373	-45	1.17E5	A0A4D5R962|A0A4D5R962_SCOVI:A0A646QCE6|A0A646QCE6_9MYRI
GKVIPDLNGK	1039.6	4.8	520.813	2	24.1964	-65	2.79E4	T1IZC8|T1IZC8_STRMM:T1IHY0|T1IHY0_STRMM:A0A646QFJ4|A0A646QFJ4_9MYRI:A0A4D5R9Q5|A0A4D5R9Q5_SCOVI
GLEAQLKEARFLAEEADRKYDEVARK	3034.58	-2.8	607.924	5	42.6302	-65	3.03E5	A5D6I1|A5D6I1_9MYRI:A0A4D5RA87|A0A4D5RA87_SCOVI
GLFRAAVPSGA	1044.57	0.8	523.295	2	33.6879	-65	6.79E4	A0A4D5R9H8|A0A4D5R9H8_SCOVI:Q9NG68|Q9NG68_SCOPO:A0A646QF10|A0A646QF10_9MYRI
GLNAADLYK	963.503	2.9	482.761	2	29.6488	-65	1.23E5	A0A4D5R962|A0A4D5R962_SCOVI:T1IQ65|T1IQ65_STRMM:A0A646QCE6|A0A646QCE6_9MYRI
GLQPGKEYQFRVK	1548.84	2.5	517.291	3	25.3135	-65	1.94E4	T1ILZ8|T1ILZ8_STRMM
GNLAVAPAVYAAPA	1283.69	-1.6	642.852	2	34.8831	-45	2.95E5	T1IUG7|T1IUG7_STRMM
GNM(+15.99)DVKKFANILTKGVEDEDDQAAA	2694.28	2.7	899.106	3	38.9858	-45	3.24E5	B6V746|B6V746_SCOSU
GPAGP	397.196	4.4	398.206	1	24.0253	-65	2.4E4	T1IZ15|T1IZ15_STRMM:T1IVS9|T1IVS9_STRMM:T1IJI2|T1IJI2_STRMM:T1IXA9|T1IXA9_STRMM:A0A646QCT7|A0A646QCT7_9MYRI:T1J295|T1J295_STRMM:T1JDU5|T1JDU5_STRMM:T1JDF5|T1JDF5_STRMM:T1IJT2|T1IJT2_STRMM:T1JIC4|T1JIC4_STRMM:T1IX65|T1IX65_STRMM:T1JAD9|T1JAD9_STRMM:A0A4D5R9P1|A0A4D5R9P1_SCOVI:T1JC20|T1JC20_STRMM:T1J8X4|T1J8X4_STRMM:T1IS86|T1IS86_STRMM
GPEGP	455.202	-0.5	456.21	1	16.1711	-65	6.89E4	T1IVS9|T1IVS9_STRMM:T1IJI2|T1IJI2_STRMM:T1IXA9|T1IXA9_STRMM
GPVLGPKLSEENRR	1550.85	2.1	388.722	4	21.2111	-45	7.63E4	A0A646QFY6|A0A646QFY6_9MYRI
GPVPRPR	777.461	1.3	389.739	2	18.7036	-45	9.46E4	A0A4D5R962|A0A4D5R962_SCOVI:A0A646QCE6|A0A646QCE6_9MYRI
GPVPRPRSKR	1148.69	1	383.905	3	14.3064	-45	8.95E5	A0A4D5R962|A0A4D5R962_SCOVI:A0A646QCE6|A0A646QCE6_9MYRI
GPVPRPRSKRLVE	1489.88	-0.8	373.479	4	16.1373	-45	9.16E4	A0A4D5R962|A0A4D5R962_SCOVI:A0A646QCE6|A0A646QCE6_9MYRI
GPVPRPRSKRLVED	1604.91	2.5	535.981	3	16.1711	-65.0;-45.0	1.7E6	A0A4D5R962|A0A4D5R962_SCOVI:A0A646QCE6|A0A646QCE6_9MYRI
GPVPRPRSKRLVEDE	1733.95	-1.9	578.992	3	16.7115	-65	3.71E5	A0A4D5R962|A0A4D5R962_SCOVI:A0A646QCE6|A0A646QCE6_9MYRI
GQVITIGNER	1085.58	5	543.803	2	25.975	-45		A0A646QHW5|A0A646QHW5_9MYRI:T1IH08|T1IH08_STRMM:A0A4D5R9C4|A0A4D5R9C4_SCOVI:A0A646QD00|A0A646QD00_9MYRI:T1JM09|T1JM09_STRMM:A0A4D5R8T8|A0A4D5R8T8_SCOVI:A0A646QGP7|A0A646QGP7_9MYRI:A0A4D5RB20|A0A4D5RB20_SCOVI
GRKFFVGGN	980.519	-2	491.267	2	23.7546	-65	8.55E4	A0A4D5R9B0|A0A4D5R9B0_SCOVI:A0A646QF27|A0A646QF27_9MYRI
GRLSPGPV	781.445	5.5	391.733	2	23.4457	-45	1E5	A0A4D5R962|A0A4D5R962_SCOVI:A0A646QCE6|A0A646QCE6_9MYRI
GRLSPGPVP	878.497	4.9	440.259	2	25.8903	-45	8.54E5	A0A4D5R962|A0A4D5R962_SCOVI:A0A646QCE6|A0A646QCE6_9MYRI
GRLSPGPVPRP	1131.65	-0.1	566.835	2	23.5512	-65.0;-45.0	1.86E6	A0A4D5R962|A0A4D5R962_SCOVI:A0A646QCE6|A0A646QCE6_9MYRI
GRLSPGPVPRPR	1287.75	6	430.262	3	19.1103	-45	1.53E6	A0A4D5R962|A0A4D5R962_SCOVI:A0A646QCE6|A0A646QCE6_9MYRI
GRLSPGPVPRPRSK	1502.88	1.2	376.729	4	16.0696	-45	8.87E5	A0A4D5R962|A0A4D5R962_SCOVI:A0A646QCE6|A0A646QCE6_9MYRI
GRLSPGPVPRPRSKR	1658.98	6.3	415.756	4	13.7012	-45	9.95E6	A0A4D5R962|A0A4D5R962_SCOVI:A0A646QCE6|A0A646QCE6_9MYRI
GRLSPGPVPRPRSKRL	1772.06	4.4	444.027	4	18.0924	-45	2.37E5	A0A4D5R962|A0A4D5R962_SCOVI:A0A646QCE6|A0A646QCE6_9MYRI
GRLSPGPVPRPRSKRLVED	2115.2	4.5	529.812	4	20.1994	-45	2.88E6	A0A4D5R962|A0A4D5R962_SCOVI:A0A646QCE6|A0A646QCE6_9MYRI
GRLSPGPVPRPRSKRLVEDE	2244.25	6.1	562.074	4	20.5336	-45.0;-65.0	1.28E6	A0A4D5R962|A0A4D5R962_SCOVI:A0A646QCE6|A0A646QCE6_9MYRI
GRPRHQGVM(+15.99)VGM(+15.99)GQKDSYVGDEAQSK	2848.33	-0.7	570.675	5	15.4258	-65	2.61E5	A0A646QHW5|A0A646QHW5_9MYRI:T1IH08|T1IH08_STRMM:A0A4D5R9C4|A0A4D5R9C4_SCOVI:A0A646QD00|A0A646QD00_9MYRI:T1JM09|T1JM09_STRMM:A0A4D5R8T8|A0A4D5R8T8_SCOVI:A0A646QGP7|A0A646QGP7_9MYRI:A0A4D5RB20|A0A4D5RB20_SCOVI
GSGTVDFDEFM(+15.99)EM(+15.99)MTGD	1899.68	-2.6	950.85	2	46.0385	-45	5.61E5	A0A646QI96|A0A646QI96_9MYRI:T1JDJ5|T1JDJ5_STRMM:T1IUH6|T1IUH6_STRMM:T1J4B7|T1J4B7_STRMM:A0A4D5RB46|A0A4D5RB46_SCOVI
GSGTVDFDEFMEM(+15.99)M(+15.99)TGD	1899.68	2.5	950.855	2	46.6444	-45	6.72E5	A0A646QI96|A0A646QI96_9MYRI:T1JDJ5|T1JDJ5_STRMM:T1IUH6|T1IUH6_STRMM:T1J4B7|T1J4B7_STRMM:A0A4D5RB46|A0A4D5RB46_SCOVI
GSSVFSM(+15.99)FSQR	1247.56	4.9	624.792	2	34.6818	-45	6.76E4	A0A646QCH4|A0A646QCH4_9MYRI:A0A4D5R926|A0A4D5R926_SCOVI:B6V746|B6V746_SCOSU
GTNKGANQSGLNFGNTR	1734.84	5.2	868.434	2	21.6903	-45		A0A4D5R9D5|A0A4D5R9D5_SCOVI:A0A4D5R9X9|A0A4D5R9X9_SCOVI:A0A646QFY6|A0A646QFY6_9MYRI
GTNKGANQSGLNFGNTRHM(+15.99)	2018.93	2	673.989	3	19.1072	-65	1.96E5	A0A4D5R9D5|A0A4D5R9D5_SCOVI:A0A4D5R9X9|A0A4D5R9X9_SCOVI:A0A646QFY6|A0A646QFY6_9MYRI
GTRGEHTESEGGVYDI	1705.75	6.1	853.892	2	24.879	-45		A0A4D5R960|A0A4D5R960_SCOVI:A0A646QCM1|A0A646QCM1_9MYRI
GTRGEHTESEGGVYDISNKR	2191.03	0.5	548.765	4	17.1602	-45	3.78E4	A0A4D5R960|A0A4D5R960_SCOVI:A0A646QCM1|A0A646QCM1_9MYRI
GTTM(+15.99)YPGIADR	1196.55	4.8	599.287	2	23.3815	-45	1.66E5	T1IZI8|T1IZI8_STRMM:A0A646QHW5|A0A646QHW5_9MYRI:T1IH08|T1IH08_STRMM:A0A4D5R9C4|A0A4D5R9C4_SCOVI:A0A646QD00|A0A646QD00_9MYRI:T1JM09|T1JM09_STRMM:A0A4D5R8T8|A0A4D5R8T8_SCOVI:A0A646QGP7|A0A646QGP7_9MYRI:A0A4D5RB20|A0A4D5RB20_SCOVI
GTYYPLTGM(+15.99)SK	1232.57	6.6	617.301	2	27.2449	-45	2.02E5	T1J6W9|T1J6W9_STRMM:A0A4D5R960|A0A4D5R960_SCOVI
GTYYPLTGM(+15.99)SKEVQQK	1844.9	5.6	615.979	3	24.568	-65	2.74E5	T1J6W9|T1J6W9_STRMM:A0A4D5R960|A0A4D5R960_SCOVI
GVEDEDDQAAA	1118.44	1.9	560.228	2	15.2217	-65.0;-45.0	3.26E5	B6V746|B6V746_SCOSU
GVM(+15.99)VGM(+15.99)GQKDSY	1302.56	4.8	652.292	2	19.4492	-45	1.72E5	A0A646QHW5|A0A646QHW5_9MYRI:T1IH08|T1IH08_STRMM:A0A4D5R9C4|A0A4D5R9C4_SCOVI:A0A646QD00|A0A646QD00_9MYRI:T1JM09|T1JM09_STRMM:A0A4D5R8T8|A0A4D5R8T8_SCOVI:A0A646QGP7|A0A646QGP7_9MYRI:A0A4D5RB20|A0A4D5RB20_SCOVI
GVNHEAYDPSQK	1343.61	0.2	448.879	3	14.3754	-65	5.9E4	A0A4D5R9Q5|A0A4D5R9Q5_SCOVI
GVSHTVPIYEG	1157.57	3.2	579.797	2	28.2955	-45	2.24E4	T1IZI8|T1IZI8_STRMM:A0A646QHW5|A0A646QHW5_9MYRI:C4PEE8|C4PEE8_SCOSU:T1IH08|T1IH08_STRMM:A0A4D5R9C4|A0A4D5R9C4_SCOVI:A0A646QD00|A0A646QD00_9MYRI:T1JM09|T1JM09_STRMM:A0A4D5R8T8|A0A4D5R8T8_SCOVI:A0A646QGP7|A0A646QGP7_9MYRI:A0A4D5RB20|A0A4D5RB20_SCOVI
GYEEAQEALEAVKR	1591.78	-1.4	531.603	3	31.8704	-65	2.73E5	A0A4D5R962|A0A4D5R962_SCOVI:A0A646QCE6|A0A646QCE6_9MYRI
GYGGGSAGGYGM(+15.99)K	1176.49	6.1	589.256	2	19.2797	-65	1.66E5	T1IUJ6|T1IUJ6_STRMM
GYSFTTTAERE	1260.56	3.6	631.293	2	25.8218	-45	1.1E5	A0A646QHW5|A0A646QHW5_9MYRI:T1IH08|T1IH08_STRMM:A0A4D5R9C4|A0A4D5R9C4_SCOVI:A0A646QD00|A0A646QD00_9MYRI:T1JM09|T1JM09_STRMM:A0A4D5R8T8|A0A4D5R8T8_SCOVI:A0A646QGP7|A0A646QGP7_9MYRI:A0A4D5RB20|A0A4D5RB20_SCOVI
GYSFTTTAEREIVR	1628.82	0	543.948	3	33.2818	-65	5.56E5	A0A646QHW5|A0A646QHW5_9MYRI:T1IH08|T1IH08_STRMM:A0A4D5R9C4|A0A4D5R9C4_SCOVI:A0A646QD00|A0A646QD00_9MYRI:T1JM09|T1JM09_STRMM:A0A4D5R8T8|A0A4D5R8T8_SCOVI:A0A646QGP7|A0A646QGP7_9MYRI:A0A4D5RB20|A0A4D5RB20_SCOVI
GYSFTTTAEREIVRDIKEK	2242.16	-1.4	1122.09	2	36.8795	-45.0;-65.0	5.34E6	A0A646QHW5|A0A646QHW5_9MYRI:T1IH08|T1IH08_STRMM:A0A4D5R9C4|A0A4D5R9C4_SCOVI:A0A646QD00|A0A646QD00_9MYRI:T1JM09|T1JM09_STRMM:A0A4D5R8T8|A0A4D5R8T8_SCOVI:A0A646QGP7|A0A646QGP7_9MYRI:A0A4D5RB20|A0A4D5RB20_SCOVI
GYSISKDRQGESDFQRI	1984.96	0.4	662.663	3	25.9595	-65	2.13E5	A0A4D5RA68|A0A4D5RA68_SCOVI:A0A646QFG2|A0A646QFG2_9MYRI
GYTTNKLKLNPGFDFTRQSTA	2358.2	4.7	787.079	3	36.4083	-65	2.17E4	A0A212MHU6|A0A212MHU6_SCODE
GYTTNKLKLNPGFDFTRQSTATVNV	2771.42	-0.8	693.865	4	40.125	-65.0;-45.0	6.03E6	A0A212MHU6|A0A212MHU6_SCODE
H(+42.01)EFDFNEQR	1262.53	-3	632.273	2	25.7548	-45	2.58E5	A0A212MHU7|A0A212MHU7_SCODE
HAVLIIRDV	1034.62	2.7	518.322	2	35.1876	-65	8.4E4	T1ILZ8|T1ILZ8_STRMM
HLGLTDQPAGQE	1264.6	7.4	633.316	2	24.127	-45	1.53E5	A0A646QD13|A0A646QD13_9MYRI:A0A4D5R9F0|A0A4D5R9F0_SCOVI
HQGVM(+15.99)VGM(+15.99)G	946.4	-2.3	474.208	2	15.0183	-65	6.62E4	T1IZI8|T1IZI8_STRMM:A0A646QHW5|A0A646QHW5_9MYRI:C4PEE8|C4PEE8_SCOSU:T1IH08|T1IH08_STRMM:A0A4D5R9C4|A0A4D5R9C4_SCOVI:A0A646QD00|A0A646QD00_9MYRI:T1JM09|T1JM09_STRMM:A0A4D5R8T8|A0A4D5R8T8_SCOVI:A0A646QGP7|A0A646QGP7_9MYRI:A0A4D5RB20|A0A4D5RB20_SCOVI
HQGVM(+15.99)VGM(+15.99)GQKDSY	1567.68	4.8	784.851	2	17.0194	-45.0;-65.0	3.38E5	A0A646QHW5|A0A646QHW5_9MYRI:T1IH08|T1IH08_STRMM:A0A4D5R9C4|A0A4D5R9C4_SCOVI:A0A646QD00|A0A646QD00_9MYRI:T1JM09|T1JM09_STRMM:A0A4D5R8T8|A0A4D5R8T8_SCOVI:A0A646QGP7|A0A646QGP7_9MYRI:A0A4D5RB20|A0A4D5RB20_SCOVI
HQGVM(+15.99)VGM(+15.99)GQKDSYVG	1723.77	5.4	862.897	2	19.792	-45.0;-65.0	9.99E5	A0A646QHW5|A0A646QHW5_9MYRI:T1IH08|T1IH08_STRMM:A0A4D5R9C4|A0A4D5R9C4_SCOVI:A0A646QD00|A0A646QD00_9MYRI:T1JM09|T1JM09_STRMM:A0A4D5R8T8|A0A4D5R8T8_SCOVI:A0A646QGP7|A0A646QGP7_9MYRI:A0A4D5RB20|A0A4D5RB20_SCOVI
HQGVM(+15.99)VGM(+15.99)GQKDSYVGDEAQ	2166.93	4.4	723.323	3	20.3224	-65		A0A646QHW5|A0A646QHW5_9MYRI:T1IH08|T1IH08_STRMM:A0A4D5R9C4|A0A4D5R9C4_SCOVI:A0A646QD00|A0A646QD00_9MYRI:T1JM09|T1JM09_STRMM:A0A4D5R8T8|A0A4D5R8T8_SCOVI:A0A646QGP7|A0A646QGP7_9MYRI:A0A4D5RB20|A0A4D5RB20_SCOVI
HQGVM(+15.99)VGM(+15.99)GQKDSYVGDEAQS	2253.96	4.1	752.334	3	20.1606	-65	3.1E5	A0A646QHW5|A0A646QHW5_9MYRI:T1IH08|T1IH08_STRMM:A0A4D5R9C4|A0A4D5R9C4_SCOVI:A0A646QD00|A0A646QD00_9MYRI:T1JM09|T1JM09_STRMM:A0A4D5R8T8|A0A4D5R8T8_SCOVI:A0A646QGP7|A0A646QGP7_9MYRI:A0A4D5RB20|A0A4D5RB20_SCOVI
HQGVM(+15.99)VGM(+15.99)GQKDSYVGDEAQSK	2382.06	0.2	596.524	4	18.2623	-65	2.59E6	A0A646QHW5|A0A646QHW5_9MYRI:T1IH08|T1IH08_STRMM:A0A4D5R9C4|A0A4D5R9C4_SCOVI:A0A646QD00|A0A646QD00_9MYRI:T1JM09|T1JM09_STRMM:A0A4D5R8T8|A0A4D5R8T8_SCOVI:A0A646QGP7|A0A646QGP7_9MYRI:A0A4D5RB20|A0A4D5RB20_SCOVI
HQGVM(+15.99)VGM(+15.99)GQKDSYVGDEAQSKRGILS	2908.38	-2.5	728.103	4	24.4851	-45		A0A646QD00|A0A646QD00_9MYRI:A0A4D5R8T8|A0A4D5R8T8_SCOVI
HQGVM(+15.99)VGMGQKDSYVGDEAQSK	2366.06	1	592.525	4	21.6467	-65	2.88E5	A0A646QHW5|A0A646QHW5_9MYRI:T1IH08|T1IH08_STRMM:A0A4D5R9C4|A0A4D5R9C4_SCOVI:A0A646QD00|A0A646QD00_9MYRI:T1JM09|T1JM09_STRMM:A0A4D5R8T8|A0A4D5R8T8_SCOVI:A0A646QGP7|A0A646QGP7_9MYRI:A0A4D5RB20|A0A4D5RB20_SCOVI
HQGVMVGMGQKDSYVGDEAQSK	2350.07	8.9	784.373	3	24.1661	-65	2.2E5	A0A646QHW5|A0A646QHW5_9MYRI:T1IH08|T1IH08_STRMM:A0A4D5R9C4|A0A4D5R9C4_SCOVI:A0A646QD00|A0A646QD00_9MYRI:T1JM09|T1JM09_STRMM:A0A4D5R8T8|A0A4D5R8T8_SCOVI:A0A646QGP7|A0A646QGP7_9MYRI:A0A4D5RB20|A0A4D5RB20_SCOVI
HRGLIGL	764.466	-0.3	383.241	2	30.282	-45	7.37E4	T1IVS9|T1IVS9_STRMM
HYAGTVPYNI	1133.55	0.8	567.785	2	33.1491	-65	1.95E5	A0A4D5R962|A0A4D5R962_SCOVI:A0A646QCE6|A0A646QCE6_9MYRI
IAENTLAK	858.481	0.1	430.249	2	17.5956	-65	8.79E4	A0A4D5R962|A0A4D5R962_SCOVI:A0A646QCE6|A0A646QCE6_9MYRI
IAKLYQGAGGAGAEPPVDDEESRDEL	2686.27	5.8	896.439	3	33.1801	-45	1.08E5	A0A646QDN4|A0A646QDN4_9MYRI
IAPPERK	809.476	1.6	405.747	2	17.1549	-45	6.29E4	T1IZI8|T1IZI8_STRMM:A0A646QHW5|A0A646QHW5_9MYRI:T1IH08|T1IH08_STRMM:A0A4D5R9C4|A0A4D5R9C4_SCOVI:A0A646QD00|A0A646QD00_9MYRI:T1JM09|T1JM09_STRMM:T1J9I3|T1J9I3_STRMM:A0A4D5R8T8|A0A4D5R8T8_SCOVI:T1JDZ1|T1JDZ1_STRMM:A0A646QGP7|A0A646QGP7_9MYRI:A0A4D5RB20|A0A4D5RB20_SCOVI
IATQKLEEA	1001.54	1.5	501.779	2	20.4997	-65	1.54E6	T1JFS6|T1JFS6_STRMM:A5D6I1|A5D6I1_9MYRI:A0A4D5RA87|A0A4D5RA87_SCOVI:A0A646QEZ0|A0A646QEZ0_9MYRI
IATQKLEEATHAADESER	1997.97	1	666.998	3	22.5322	-65	3.85E6	A5D6I1|A5D6I1_9MYRI:A0A4D5RA87|A0A4D5RA87_SCOVI:A0A646QEZ0|A0A646QEZ0_9MYRI
IATQKLEEATHAADESERM(+15.99)RK	2429.2	3.8	608.311	4	20.2962	-65	1.15E5	A5D6I1|A5D6I1_9MYRI:A0A4D5RA87|A0A4D5RA87_SCOVI:A0A646QEZ0|A0A646QEZ0_9MYRI
IFGDRISGSDEED	1438.62	1.5	720.321	2	27.5836	-45	6.23E4	A0A646QCH4|A0A646QCH4_9MYRI:A0A4D5R926|A0A4D5R926_SCOVI:B6V746|B6V746_SCOSU
IFLTYREAGLTFT	1530.81	-2.3	766.412	2	48.1671	-45	1.93E5	T1IXS4|T1IXS4_STRMM:A0A646QCL4|A0A646QCL4_9MYRI:A0A4D5R9S3|A0A4D5R9S3_SCOVI
IGGGG	359.18	5.1	360.191	1	25.6192	-45	5.35E4	T1JEK4|T1JEK4_STRMM:T1ISU6|T1ISU6_STRMM:T1JNR1|T1JNR1_STRMM:T1IZ40|T1IZ40_STRMM:T1JMY6|T1JMY6_STRMM:T1JDM3|T1JDM3_STRMM:T1J1G2|T1J1G2_STRMM:T1IM97|T1IM97_STRMM:T1IKU0|T1IKU0_STRMM:T1JBN4|T1JBN4_STRMM:T1IPU8|T1IPU8_STRMM:T1JHA3|T1JHA3_STRMM:T1IMB2|T1IMB2_STRMM
IGGIGTVPVGRVETG	1410.78	-1.1	706.4	2	34.9163	-45	3.07E4	A0A646QDA0|A0A646QDA0_9MYRI:Q9GQL2|Q9GQL2_9MYRI:Q9GQK6|Q9GQK6_9MYRI:Q6JSZ4|Q6JSZ4_9MYRI:Q6JSY9|Q6JSY9_9MYRI:T1JCY9|T1JCY9_STRMM:A0A4D5R9I9|A0A4D5R9I9_SCOVI:Q6JT03|Q6JT03_9MYRI:Q9U4V3|Q9U4V3_SCOPO:Q6JSZ0|Q6JSZ0_9MYRI:Q9GQJ2|Q9GQJ2_9MYRI:Q6JSY8|Q6JSY8_9MYRI:Q6JT02|Q6JT02_9MYRI:Q9GQJ0|Q9GQJ0_SCOVI:Q6JSY7|Q6JSY7_9MYRI:Q6JSZ3|Q6JSZ3_9MYRI
IGINGFGR	832.456	0.5	417.236	2	31.3311	-65	1.15E5	T1IZC8|T1IZC8_STRMM:T1IHY0|T1IHY0_STRMM:A0A646QFJ4|A0A646QFJ4_9MYRI:A0A4D5R9Q5|A0A4D5R9Q5_SCOVI
IGINGFGRIGR	1158.66	-0.7	387.229	3	33.8451	-65		T1IZC8|T1IZC8_STRMM:T1IHY0|T1IHY0_STRMM:A0A646QFJ4|A0A646QFJ4_9MYRI:A0A4D5R9Q5|A0A4D5R9Q5_SCOVI
IGRGKILHTKNIPGSK	1718.03	2.8	430.518	4	16.5442	-45	5.08E4	A0A646QE55|A0A646QE55_9MYRI
IHARQIYDSRGNPTVEV	1954	2.2	652.345	3	26.1952	-65	3.11E5	A0A4D5R9H8|A0A4D5R9H8_SCOVI:A0A646QF10|A0A646QF10_9MYRI
IHARQIYDSRGNPTVEVDL	2182.11	2.4	728.382	3	33.4172	-65	8.44E4	A0A4D5R9H8|A0A4D5R9H8_SCOVI:A0A646QF10|A0A646QF10_9MYRI
IHARQIYDSRGNPTVEVDLVTEK	2639.37	5.2	880.803	3	31.6346	-45	6.81E4	A0A4D5R9H8|A0A4D5R9H8_SCOVI:A0A646QF10|A0A646QF10_9MYRI
IHARQIYDSRGNPTVEVDLVTEKGLFR	3112.64	0.7	779.171	4	38.9415	-65	1.19E5	A0A4D5R9H8|A0A4D5R9H8_SCOVI:A0A646QF10|A0A646QF10_9MYRI
IHARQIYDSRGNPTVEVDLVTEKGLFRA	3183.68	0.6	796.93	4	40.0224	-65	1.05E5	A0A4D5R9H8|A0A4D5R9H8_SCOVI:A0A646QF10|A0A646QF10_9MYRI
IIEEYHGG	916.429	-0.1	459.223	2	19.2797	-65	8.62E4	A0A4D5R960|A0A4D5R960_SCOVI:A0A646QCM1|A0A646QCM1_9MYRI
IIGGTQAYPNAYPFM(+15.99)V	1756.85	-3.4	879.432	2	49.1056	-45	8.8E5	O96900|VSP1_SCOSU
IIIVKK	712.521	-0.6	357.269	2	19.5846	-45	8.7E5	T1IWH9|T1IWH9_STRMM
IINLQYGTNKGANQSGLNFGNTR	2479.26	-0.1	827.429	3	36.2057	-65	6.91E4	A0A4D5R9D5|A0A4D5R9D5_SCOVI:A0A4D5R9X9|A0A4D5R9X9_SCOVI:A0A646QFY6|A0A646QFY6_9MYRI
IKIIAPPER	1035.64	6.9	518.834	2	26.2971	-45	6.28E4	T1IZI8|T1IZI8_STRMM:A0A646QHW5|A0A646QHW5_9MYRI:T1IVM8|T1IVM8_STRMM:T1IH08|T1IH08_STRMM:A0A4D5R9C4|A0A4D5R9C4_SCOVI:A0A646QD00|A0A646QD00_9MYRI:T1JM09|T1JM09_STRMM:A0A4D5R8T8|A0A4D5R8T8_SCOVI:T1JDZ1|T1JDZ1_STRMM:A0A646QGP7|A0A646QGP7_9MYRI:A0A4D5RB20|A0A4D5RB20_SCOVI
IKIIAPPERK	1163.74	1.5	388.922	3	21.9219	-65	6.77E5	T1IZI8|T1IZI8_STRMM:A0A646QHW5|A0A646QHW5_9MYRI:T1IH08|T1IH08_STRMM:A0A4D5R9C4|A0A4D5R9C4_SCOVI:A0A646QD00|A0A646QD00_9MYRI:T1JM09|T1JM09_STRMM:A0A4D5R8T8|A0A4D5R8T8_SCOVI:T1JDZ1|T1JDZ1_STRMM:A0A646QGP7|A0A646QGP7_9MYRI:A0A4D5RB20|A0A4D5RB20_SCOVI
IKIIAPPERKY	1326.8	4.5	443.278	3	25.1104	-65	3.41E5	T1IZI8|T1IZI8_STRMM:A0A646QHW5|A0A646QHW5_9MYRI:T1IH08|T1IH08_STRMM:A0A4D5R9C4|A0A4D5R9C4_SCOVI:A0A646QD00|A0A646QD00_9MYRI:T1JM09|T1JM09_STRMM:A0A4D5R8T8|A0A4D5R8T8_SCOVI:T1JDZ1|T1JDZ1_STRMM:A0A646QGP7|A0A646QGP7_9MYRI:A0A4D5RB20|A0A4D5RB20_SCOVI
IKIIAPPERKYS	1413.83	2.2	472.288	3	24.2969	-65	1.45E5	T1IZI8|T1IZI8_STRMM:A0A646QHW5|A0A646QHW5_9MYRI:T1IH08|T1IH08_STRMM:A0A4D5R9C4|A0A4D5R9C4_SCOVI:A0A646QD00|A0A646QD00_9MYRI:T1JM09|T1JM09_STRMM:A0A4D5R8T8|A0A4D5R8T8_SCOVI:T1JDZ1|T1JDZ1_STRMM:A0A646QGP7|A0A646QGP7_9MYRI:A0A4D5RB20|A0A4D5RB20_SCOVI
IKLPKLAKDRDSLEKIASK	2152.29	1	539.083	4	28.4975	-65	6.51E4	A0A4D5R960|A0A4D5R960_SCOVI:A0A646QCM1|A0A646QCM1_9MYRI
IKTYKRQIEEAEEI	1748.93	6.6	875.481	2	24.8053	-45	1.02E5	A0A4D5R962|A0A4D5R962_SCOVI:T1IQ65|T1IQ65_STRMM:A0A646QCE6|A0A646QCE6_9MYRI
IKTYKRQIEEAEEIAA	1891.01	1.4	631.345	3	27.8199	-65	1.4E6	A0A4D5R962|A0A4D5R962_SCOVI:T1IQ65|T1IQ65_STRMM:A0A646QCE6|A0A646QCE6_9MYRI
IKTYKRQIEEAEEIAALNLAK	2430.35	-2.4	811.124	3	39.5617	-65	1.33E5	A0A4D5R962|A0A4D5R962_SCOVI:T1IQ65|T1IQ65_STRMM:A0A646QCE6|A0A646QCE6_9MYRI
IKTYKRQIEEAEEIAALNLAKFR	2733.52	-1.5	684.388	4	46.3395	-65	1.37E5	A0A4D5R962|A0A4D5R962_SCOVI:T1IQ65|T1IQ65_STRMM:A0A646QCE6|A0A646QCE6_9MYRI
IKTYKRQIEEAEEIAALNLAKFRKA	2932.65	-0.1	587.539	5	44.7191	-65	5.94E4	A0A4D5R962|A0A4D5R962_SCOVI:A0A646QCE6|A0A646QCE6_9MYRI
IKTYKRQIEEAEEIAALNLAKFRKAQ	3060.71	-1.1	613.15	5	44.2486	-65	1.03E5	A0A4D5R962|A0A4D5R962_SCOVI:A0A646QCE6|A0A646QCE6_9MYRI
IKTYKRQIEEAEEIAALNLAKFRKAQQE	3317.81	-0.7	664.571	5	44.5478	-65		A0A4D5R962|A0A4D5R962_SCOVI:A0A646QCE6|A0A646QCE6_9MYRI
IKTYKRQIEEAEEIAALNLAKFRKAQQELEESEER	4190.2	4.5	699.379	6	48.5122	-65	5.69E4	A0A646QCE6|A0A646QCE6_9MYRI
IKVGNEF	805.433	0.9	403.726	2	27.5498	-65	7.46E5	A0A4D5R962|A0A4D5R962_SCOVI:T1IQ65|T1IQ65_STRMM:A0A646QCE6|A0A646QCE6_9MYRI
IKVGNEFVTQGR	1346.73	5.2	674.378	2	25.9225	-45	7.6E4	A0A4D5R962|A0A4D5R962_SCOVI:T1IQ65|T1IQ65_STRMM:A0A646QCE6|A0A646QCE6_9MYRI
IKYM(+15.99)QSRD	1055.51	2.2	528.763	2	22.3967	-65	1.81E6	A0A646QFJ4|A0A646QFJ4_9MYRI:A0A4D5R9Q5|A0A4D5R9Q5_SCOVI
ILLVKSK	799.553	3.6	400.786	2	19.3815	-45	5.72E5	T1J702|T1J702_STRMM
ILPGELAK	839.512	3.5	420.766	2	28.9039	-65	5.52E4	T1J368|T1J368_STRMM:T1IHW1|T1IHW1_STRMM
ILTERGYSFTTTAEREIVRDIKEK	2854.52	0.6	714.64	4	39.1571	-65	1.18E6	A0A646QHW5|A0A646QHW5_9MYRI:T1IH08|T1IH08_STRMM:A0A646QD00|A0A646QD00_9MYRI:T1JM09|T1JM09_STRMM:A0A4D5R8T8|A0A4D5R8T8_SCOVI:A0A4D5RB20|A0A4D5RB20_SCOVI
ILTKGVEDEDD	1232.58	2.3	617.299	2	20.3353	-45	2.88E5	B6V746|B6V746_SCOSU
ILTKGVEDEDDQAAA	1573.75	5	787.887	2	22.2217	-45	9.13E5	B6V746|B6V746_SCOSU
INFGNTR	820.419	-0.3	411.218	2	22.4645	-65	1.13E6	A0A4D5R9H6|A0A4D5R9H6_SCOVI:A0A646QDX5|A0A646QDX5_9MYRI
INFGNTRHM(+15.99)	1104.51	7.1	553.27	2	19.1103	-45	7.36E4	A0A4D5R9H6|A0A4D5R9H6_SCOVI:A0A646QDX5|A0A646QDX5_9MYRI
IQEKEEEFENTR	1550.72	0.9	517.916	3	18.194	-65.0;-45.0	1.03E6	A0A4D5R962|A0A4D5R962_SCOVI:T1IQ65|T1IQ65_STRMM:A0A646QCE6|A0A646QCE6_9MYRI
IQLLEEDLER	1256.66	2.1	629.341	2	38.9858	-45	1.35E6	T1JFS6|T1JFS6_STRMM:A5D6I1|A5D6I1_9MYRI:A0A4D5RA87|A0A4D5RA87_SCOVI:A0A646QEZ0|A0A646QEZ0_9MYRI
IQLLEEDLERS	1343.69	2.1	672.857	2	39.087	-45	3.06E4	T1JFS6|T1JFS6_STRMM:A5D6I1|A5D6I1_9MYRI:A0A4D5RA87|A0A4D5RA87_SCOVI:A0A646QEZ0|A0A646QEZ0_9MYRI
IQLLEEDLERSEER	1757.88	-2	586.968	3	35.729	-65	9.86E6	T1JFS6|T1JFS6_STRMM:A5D6I1|A5D6I1_9MYRI:A0A4D5RA87|A0A4D5RA87_SCOVI:A0A646QEZ0|A0A646QEZ0_9MYRI
IQLLEEDLERSEERL	1870.96	-5.3	624.66	3	42.7338	-65	4.29E5	T1JFS6|T1JFS6_STRMM:A5D6I1|A5D6I1_9MYRI:A0A4D5RA87|A0A4D5RA87_SCOVI:A0A646QEZ0|A0A646QEZ0_9MYRI
IQLLEEDLERSEERLK	1999.06	-4.5	500.771	4	38.0993	-65.0;-45.0	1.81E7	T1JFS6|T1JFS6_STRMM:A5D6I1|A5D6I1_9MYRI:A0A4D5RA87|A0A4D5RA87_SCOVI:A0A646QEZ0|A0A646QEZ0_9MYRI
IQQVENDLDQ	1200.56	5	601.293	2	24.8053	-45	1.06E5	A5D6I1|A5D6I1_9MYRI:A0A4D5RA87|A0A4D5RA87_SCOVI:A0A646QEZ0|A0A646QEZ0_9MYRI
IQQVENDLDQVQE	1556.73	5.8	779.38	2	30.6875	-45	3.6E5	A5D6I1|A5D6I1_9MYRI:A0A4D5RA87|A0A4D5RA87_SCOVI:A0A646QEZ0|A0A646QEZ0_9MYRI
IQQVENDLDQVQES	1643.76	2	822.893	2	30.2143	-45	3.15E5	A5D6I1|A5D6I1_9MYRI:A0A4D5RA87|A0A4D5RA87_SCOVI:A0A646QEZ0|A0A646QEZ0_9MYRI
IQQVENDLDQVQESLAQANTKLEEKDK	3112.55	-1.6	779.146	4	43.3428	-65	1.07E5	A5D6I1|A5D6I1_9MYRI:A0A4D5RA87|A0A4D5RA87_SCOVI:A0A646QEZ0|A0A646QEZ0_9MYRI
IQQVENDLDQVQESLAQANTKLEEKDKALQNAEGEVAALNRR	4705.39	-2.2	785.24	6	48.0321	-65	4.3E5	A5D6I1|A5D6I1_9MYRI:A0A4D5RA87|A0A4D5RA87_SCOVI
IRGEPPP	764.418	2.1	383.218	2	15.4597	-45	4.09E4	T1ILZ8|T1ILZ8_STRMM
IRIHFGPLGK	1136.68	1.4	379.903	3	33.7217	-45	1.39E5	A0A4D5R962|A0A4D5R962_SCOVI:T1IQ65|T1IQ65_STRMM:A0A646QCE6|A0A646QCE6_9MYRI
IRIHFGPLGKLAGADIETYLLEK	2553.43	2	639.368	4	49.8767	-65	1.27E4	A0A4D5R962|A0A4D5R962_SCOVI:T1IQ65|T1IQ65_STRMM:A0A646QCE6|A0A646QCE6_9MYRI
IRLLQEDLETER	1513.81	3.3	505.614	3	33.581	-65	5.3E3	A0A4D5RAD0|A0A4D5RAD0_SCOVI:A0A646QEY0|A0A646QEY0_9MYRI
IRLLQEDLETEREIRQR	2196.2	-1.1	550.058	4	30.7463	-65		A0A4D5RAD0|A0A4D5RAD0_SCOVI:A0A646QEY0|A0A646QEY0_9MYRI
ISGLIYEETRGVLK	1576.88	-2.6	526.635	3	38.6135	-65	6.58E5	T1J379|T1J379_STRMM:T1JAH4|T1JAH4_STRMM:T1IH11|T1IH11_STRMM
ISVDYGK	780.402	1.7	391.21	2	21.3129	-65	2.38E4	T1JDA9|T1JDA9_STRMM
IVDVPGEGER	1069.54	3.4	535.781	2	23.2794	-65	3.63E5	A0A4D5R962|A0A4D5R962_SCOVI
IVELEEELR	1128.6	2	565.311	2	35.4244	-45	1.48E6	A5D6I1|A5D6I1_9MYRI:A0A4D5RA87|A0A4D5RA87_SCOVI:A0A646QEZ0|A0A646QEZ0_9MYRI
IVELEEELRVV	1326.74	1.3	664.38	2	47.0862	-45	7.41E4	A5D6I1|A5D6I1_9MYRI:A0A4D5RA87|A0A4D5RA87_SCOVI:A0A646QEZ0|A0A646QEZ0_9MYRI
IVELEEELRVVGN	1497.8	-1	749.911	2	44.2808	-45	3.65E5	A5D6I1|A5D6I1_9MYRI:A0A4D5RA87|A0A4D5RA87_SCOVI:A0A646QEZ0|A0A646QEZ0_9MYRI
IVGRPRHQGVM(+15.99)VGM(+15.99)GQK	1880.98	6.4	471.257	4	13.8425	-45		T1IZI8|T1IZI8_STRMM:A0A646QHW5|A0A646QHW5_9MYRI:T1IH08|T1IH08_STRMM:A0A4D5R9C4|A0A4D5R9C4_SCOVI:A0A646QD00|A0A646QD00_9MYRI:T1JM09|T1JM09_STRMM:A0A4D5R8T8|A0A4D5R8T8_SCOVI:A0A646QGP7|A0A646QGP7_9MYRI:A0A4D5RB20|A0A4D5RB20_SCOVI
IVGRPRHQGVM(+15.99)VGM(+15.99)GQKDSYVGDEAQSK	3060.49	-0.8	1021.17	3	17.5618	-45	1.24E5	A0A646QHW5|A0A646QHW5_9MYRI:T1IH08|T1IH08_STRMM:A0A4D5R9C4|A0A4D5R9C4_SCOVI:A0A646QD00|A0A646QD00_9MYRI:T1JM09|T1JM09_STRMM:A0A4D5R8T8|A0A4D5R8T8_SCOVI:A0A646QGP7|A0A646QGP7_9MYRI:A0A4D5RB20|A0A4D5RB20_SCOVI
IVGRPRHQGVM(+15.99)VGM(+15.99)GQKDSYVGDEAQSKR	3216.59	0.9	537.107	6	16.612	-45.0;-65.0	3.24E5	A0A646QHW5|A0A646QHW5_9MYRI:T1IH08|T1IH08_STRMM:A0A4D5R9C4|A0A4D5R9C4_SCOVI:A0A646QD00|A0A646QD00_9MYRI:T1JM09|T1JM09_STRMM:A0A4D5R8T8|A0A4D5R8T8_SCOVI:A0A646QGP7|A0A646QGP7_9MYRI:A0A4D5RB20|A0A4D5RB20_SCOVI
IVGRPRHQGVM(+15.99)VGM(+15.99)GQKDSYVGDEAQSKRG	3273.61	0.1	655.731	5	16.5102	-65.0;-45.0	2.88E5	A0A646QHW5|A0A646QHW5_9MYRI:T1IH08|T1IH08_STRMM:A0A4D5R9C4|A0A4D5R9C4_SCOVI:A0A646QD00|A0A646QD00_9MYRI:T1JM09|T1JM09_STRMM:A0A4D5R8T8|A0A4D5R8T8_SCOVI:A0A646QGP7|A0A646QGP7_9MYRI:A0A4D5RB20|A0A4D5RB20_SCOVI
IVGRPRHQGVM(+15.99)VGM(+15.99)GQKDSYVGDEAQSKRGI	3386.69	0.4	678.348	5	19.8197	-65	1.54E5	A0A646QHW5|A0A646QHW5_9MYRI:T1IH08|T1IH08_STRMM:A0A4D5R9C4|A0A4D5R9C4_SCOVI:A0A646QD00|A0A646QD00_9MYRI:T1JM09|T1JM09_STRMM:A0A4D5R8T8|A0A4D5R8T8_SCOVI:A0A646QGP7|A0A646QGP7_9MYRI:A0A4D5RB20|A0A4D5RB20_SCOVI
IVGRPRHQGVM(+15.99)VGM(+15.99)GQKDSYVGDEAQSKRGIL	3499.78	5.3	584.308	6	23.4486	-45	2.12E5	A0A646QHW5|A0A646QHW5_9MYRI:T1IH08|T1IH08_STRMM:A0A4D5R9C4|A0A4D5R9C4_SCOVI:A0A646QD00|A0A646QD00_9MYRI:T1JM09|T1JM09_STRMM:A0A4D5R8T8|A0A4D5R8T8_SCOVI:A0A646QGP7|A0A646QGP7_9MYRI:A0A4D5RB20|A0A4D5RB20_SCOVI
IVGRPRHQGVM(+15.99)VGM(+15.99)GQKDSYVGDEAQSKRGILS	3586.81	1.1	598.811	6	22.6338	-45	1.91E6	A0A646QD00|A0A646QD00_9MYRI:A0A4D5R8T8|A0A4D5R8T8_SCOVI
IVGRPRHQGVM(+15.99)VGMGQKDSYVGDEAQSK	3044.49	3.5	762.135	4	20.3174	-65	1.01E5	A0A646QHW5|A0A646QHW5_9MYRI:T1IH08|T1IH08_STRMM:A0A4D5R9C4|A0A4D5R9C4_SCOVI:A0A646QD00|A0A646QD00_9MYRI:T1JM09|T1JM09_STRMM:A0A4D5R8T8|A0A4D5R8T8_SCOVI:A0A646QGP7|A0A646QGP7_9MYRI:A0A4D5RB20|A0A4D5RB20_SCOVI
IVNDKDLDEM(+15.99)	1206.54	4.9	604.284	2	19.7896	-45	2.74E5	A0A4D5R926|A0A4D5R926_SCOVI:B6V746|B6V746_SCOSU
IVNDKDLDEM(+15.99)LSE	1535.7	6.3	768.866	2	29.2391	-45	5.13E4	B6V746|B6V746_SCOSU
IVNDKDLDEM(+15.99)LSEAPGPITF	2219.07	-1.8	740.697	3	47.4225	-65	7.36E4	B6V746|B6V746_SCOSU
IVNDKDLDEM(+15.99)LSEAPGPITFT	2320.11	-2.8	774.379	3	46.1401	-65	1.13E5	B6V746|B6V746_SCOSU
IVNDKDLDEM(+15.99)LSEAPGPITFTL	2433.2	-0.9	812.075	3	51.7333	-65	2.64E5	B6V746|B6V746_SCOSU
IVTNWDDM(+15.99)EK	1265.56	7.1	633.794	2	25.6869	-45	3.51E4	T1IZI8|T1IZI8_STRMM:A0A646QHW5|A0A646QHW5_9MYRI:C4PEE8|C4PEE8_SCOSU:T1IH08|T1IH08_STRMM:A0A4D5R9C4|A0A4D5R9C4_SCOVI:A0A646QD00|A0A646QD00_9MYRI:T1JM09|T1JM09_STRMM:A0A4D5R8T8|A0A4D5R8T8_SCOVI:A0A646QGP7|A0A646QGP7_9MYRI:A0A4D5RB20|A0A4D5RB20_SCOVI
IYDSRGNPTVE	1249.59	6.8	625.81	2	19.8556	-45	7.6E4	T1JBI9|T1JBI9_STRMM:A0A4D5R9H8|A0A4D5R9H8_SCOVI:A0A646QF10|A0A646QF10_9MYRI
IYDSRGNPTVEVDLVTEKGL	2204.13	0.3	735.72	3	41.5474	-65	1.21E5	A0A4D5R9H8|A0A4D5R9H8_SCOVI:A0A646QF10|A0A646QF10_9MYRI
K(+42.01)QQNPTKASQLERLGMGFGNRTSGIAH	2967.51	1.6	594.512	5	38.2648	-45		A0A646QEF5|A0A646QEF5_9MYRI
KAALENR	800.45	1.1	401.234	2	17.249	-45		T1J2R7|T1J2R7_STRMM
KAEVRKRLEESAKAK	1742.02	-0.6	436.512	4	14.066	-65	1.43E5	T1JM14|T1JM14_STRMM
KAFDM(+15.99)FDKEKKGFIHTSM(+15.99)V	2290.11	0.6	764.381	3	27.5498	-65	6.67E5	T1J4B7|T1J4B7_STRMM:A0A4D5RB46|A0A4D5RB46_SCOVI
KAGFAGDDAP	947.435	2	474.727	2	20.2623	-45	3.74E4	T1IZI8|T1IZI8_STRMM:A0A646QHW5|A0A646QHW5_9MYRI:T1IH08|T1IH08_STRMM:A0A4D5R9C4|A0A4D5R9C4_SCOVI:A0A646QD00|A0A646QD00_9MYRI:T1JM09|T1JM09_STRMM:T1J9I3|T1J9I3_STRMM:A0A4D5R8T8|A0A4D5R8T8_SCOVI:A0A646QGP7|A0A646QGP7_9MYRI:A0A4D5RB20|A0A4D5RB20_SCOVI
KAGYEEAQEALEAVKR	1790.92	2.4	597.983	3	30.4512	-65	8.81E4	A0A4D5R962|A0A4D5R962_SCOVI:A0A646QCE6|A0A646QCE6_9MYRI
KAGYEEAQEALEAVKRENK	2162.1	3.6	541.535	4	29.7841	-65	2.76E5	A0A4D5R962|A0A4D5R962_SCOVI:A0A646QCE6|A0A646QCE6_9MYRI
KAISDELDQT	1118.55	1.1	560.282	2	23.653	-45	7.97E4	A5D6I1|A5D6I1_9MYRI:A0A4D5RA87|A0A4D5RA87_SCOVI:A0A646QEZ0|A0A646QEZ0_9MYRI
KAKKGFM(+15.99)TPERKKKLRV	2060.24	4.3	413.058	5	13.5137	-45	8.12E4	T1J8Y4|T1J8Y4_STRMM
KAQQELEESEERSDIAENT	2205	4.2	736.014	3	21.8482	-65	2.28E5	A0A646QCE6|A0A646QCE6_9MYRI
KAQQELEESEERSDIAENTLAKLRAR	3013.54	0.7	603.718	5	33.1463	-65	1.77E5	A0A646QCE6|A0A646QCE6_9MYRI
KAQQELEESEERSDIAENTLAKLRARNR	3283.69	-0.1	657.747	5	30.89	-65	2.48E5	A0A646QCE6|A0A646QCE6_9MYRI
KATAKEEAYEDQLR	1650.82	0.6	551.283	3	15.4868	-65	2.08E4	A5D6I1|A5D6I1_9MYRI:A0A4D5RA87|A0A4D5RA87_SCOVI:A0A646QEZ0|A0A646QEZ0_9MYRI
KDGGP	472.228	4	473.239	1	18.6698	-65	4.13E4	T1J0Q5|T1J0Q5_STRMM:T1JKM6|T1JKM6_STRMM:A0A646QGR2|A0A646QGR2_9MYRI
KEEAYEDQL	1123.5	6.5	562.764	2	23.6189	-45	4.68E4	A5D6I1|A5D6I1_9MYRI:A0A4D5RA87|A0A4D5RA87_SCOVI:A0A646QEZ0|A0A646QEZ0_9MYRI
KEEEGGGDAAPNPGSGG	1527.64	9.1	764.838	2	13.6251	-45	1.42E4	B6V746|B6V746_SCOSU
KFANILTK	933.565	0.3	467.791	2	26.6022	-65	1.8E5	A0A646QCH4|A0A646QCH4_9MYRI:A0A4D5R926|A0A4D5R926_SCOVI:B6V746|B6V746_SCOSU
KFEGEGLARAEELEEAKRKLQAK	2629.42	-0.3	658.364	4	28.8362	-65	1.57E5	A0A4D5R962|A0A4D5R962_SCOVI:T1IQ65|T1IQ65_STRMM:A0A646QCE6|A0A646QCE6_9MYRI
KFRKAQQELEESEERSDIAENTLAKLR	3217.67	-0.8	644.542	5	33.2818	-65	4.7E5	A0A646QCE6|A0A646QCE6_9MYRI
KFRKAQQELEESEERSDIAENTLAKLRAR	3444.81	-2.1	689.969	5	33.011	-65	6.58E5	A0A646QCE6|A0A646QCE6_9MYRI
KGFIHTSM(+15.99)V	1034.52	1.1	518.27	2	21.5157	-65	7.74E4	A0A646QI96|A0A646QI96_9MYRI:T1JDJ5|T1JDJ5_STRMM:T1J4B7|T1J4B7_STRMM:A0A4D5RB46|A0A4D5RB46_SCOVI
KGFM(+15.99)TPERKKKLRVLLRK	2243.38	3.3	449.686	5	19.7854	-45	6.91E4	T1J8Y4|T1J8Y4_STRMM
KGFMTPERKKKLR	1617.95	-3.8	405.494	4	13.3406	-65	1.57E5	T1J8Y4|T1J8Y4_STRMM
KGGGG	374.191	8.9	375.203	1	18.4623	-65	1.02E4	T1ISU6|T1ISU6_STRMM:T1JCG4|T1JCG4_STRMM:T1J0S0|T1J0S0_STRMM:T1IXG0|T1IXG0_STRMM:T1JDM3|T1JDM3_STRMM:T1JDZ5|T1JDZ5_STRMM:T1JLV0|T1JLV0_STRMM:T1JII7|T1JII7_STRMM:T1J536|T1J536_STRMM:T1IMD5|T1IMD5_STRMM:T1JNB6|T1JNB6_STRMM:T1IPU8|T1IPU8_STRMM:T1JG40|T1JG40_STRMM:T1IYJ3|T1IYJ3_STRMM:T1IW49|T1IW49_STRMM:T1IYI4|T1IYI4_STRMM
KGILAADESTATIGKRFA	1848.01	-1.4	617.012	3	31.9035	-65	8.14E4	A0A646QGE1|A0A646QGE1_9MYRI
KGNLEDQVVQTNP	1440.72	5.8	721.374	2	25.5159	-45	5.17E4	A0A4D5R962|A0A4D5R962_SCOVI:A0A646QCE6|A0A646QCE6_9MYRI
KIIAPPER	922.56	1.9	462.289	2	18.4661	-65	4.94E4	T1IZI8|T1IZI8_STRMM:A0A646QHW5|A0A646QHW5_9MYRI:T1IVM8|T1IVM8_STRMM:T1IH08|T1IH08_STRMM:A0A4D5R9C4|A0A4D5R9C4_SCOVI:A0A646QD00|A0A646QD00_9MYRI:T1JM09|T1JM09_STRMM:A0A4D5R8T8|A0A4D5R8T8_SCOVI:T1JDZ1|T1JDZ1_STRMM:A0A646QGP7|A0A646QGP7_9MYRI:A0A4D5RB20|A0A4D5RB20_SCOVI
KIILLIL	824.61	4	413.315	2	52.0901	-65	5.62E3	T1J4E8|T1J4E8_STRMM
KIKIDLVPP	1021.65	1.6	511.836	2	32.2598	-45		A0A4D5R9R7|A0A4D5R9R7_SCOVI:A0A646QE55|A0A646QE55_9MYRI
KIKIIAPP	878.595	1.8	440.307	2	28.3877	-65		T1IZI8|T1IZI8_STRMM:A0A646QHW5|A0A646QHW5_9MYRI:T1IVM8|T1IVM8_STRMM:T1IH08|T1IH08_STRMM:A0A4D5R9C4|A0A4D5R9C4_SCOVI:A0A646QD00|A0A646QD00_9MYRI:T1JM09|T1JM09_STRMM:A0A4D5R8T8|A0A4D5R8T8_SCOVI:T1JDZ1|T1JDZ1_STRMM:A0A646QGP7|A0A646QGP7_9MYRI:A0A4D5RB20|A0A4D5RB20_SCOVI
KIKIIAPPERK	1291.83	3.3	431.621	3	19.347	-65	2.64E5	T1IZI8|T1IZI8_STRMM:A0A646QHW5|A0A646QHW5_9MYRI:T1IH08|T1IH08_STRMM:A0A4D5R9C4|A0A4D5R9C4_SCOVI:A0A646QD00|A0A646QD00_9MYRI:T1JM09|T1JM09_STRMM:A0A4D5R8T8|A0A4D5R8T8_SCOVI:T1JDZ1|T1JDZ1_STRMM:A0A646QGP7|A0A646QGP7_9MYRI:A0A4D5RB20|A0A4D5RB20_SCOVI
KIQQVENDLDQVQE	1684.83	8.2	843.43	2	28.4961	-45	4.29E4	A5D6I1|A5D6I1_9MYRI:A0A4D5RA87|A0A4D5RA87_SCOVI:A0A646QEZ0|A0A646QEZ0_9MYRI
KIQQVENDLDQVQESL	1884.94	5.8	943.487	2	40.1936	-45	3.96E4	A5D6I1|A5D6I1_9MYRI:A0A4D5RA87|A0A4D5RA87_SCOVI:A0A646QEZ0|A0A646QEZ0_9MYRI
KIQQVENDLDQVQESLAQANTKLEEKDKALQNAEGEVAALNRR	4833.49	-1.7	806.589	6	47.2287	-65		A5D6I1|A5D6I1_9MYRI:A0A4D5RA87|A0A4D5RA87_SCOVI
KKAEVRKRLEESAKAK	1870.11	1.3	468.537	4	13.5246	-65	8.04E4	T1JM14|T1JM14_STRMM
KKKLEADINELEI	1541.87	6.5	771.948	2	33.7894	-45	2.71E4	A0A4D5R962|A0A4D5R962_SCOVI:A0A646QCE6|A0A646QCE6_9MYRI
KKLEADINELEI	1413.77	0.5	707.895	2	37.7949	-45	5.96E5	A0A4D5R962|A0A4D5R962_SCOVI:A0A646QCE6|A0A646QCE6_9MYRI
KKLEQEISGLKK	1399.84	0.9	467.622	3	18.9408	-65	8.37E5	A0A646QCE6|A0A646QCE6_9MYRI
KKLEQEISGLKKDIEDA	1943.06	3.8	648.698	3	33.4545	-65	5.08E4	A0A646QCE6|A0A646QCE6_9MYRI
KKLEQEISGLKKDIEDAELSLQKA	2712.49	-0.8	679.131	4	46.7428	-65	7.63E4	A0A646QCE6|A0A646QCE6_9MYRI
KKLEQEISGLKKDIEDAELSLQKAEQDKATK	3512.89	0.9	586.492	6	45.7362	-65	2.38E5	A0A646QCE6|A0A646QCE6_9MYRI
KKLSVENGELQR	1399.78	-0.3	467.601	3	17.3246	-65	4.31E5	A0A4D5R962|A0A4D5R962_SCOVI:A0A646QCE6|A0A646QCE6_9MYRI
KLAM(+15.99)VEADLERAEERAESGETKIVELEEELR	3587.8	-0.8	718.569	5	48.6422	-65	1.27E6	A5D6I1|A5D6I1_9MYRI:A0A4D5RA87|A0A4D5RA87_SCOVI:A0A646QEZ0|A0A646QEZ0_9MYRI
KLEADINE	930.466	1.3	466.242	2	21.245	-65	1.07E5	A0A4D5R962|A0A4D5R962_SCOVI:A0A646QCE6|A0A646QCE6_9MYRI
KLEADINELE	1172.59	-2.6	587.304	2	32.5124	-45	3.16E5	A0A4D5R962|A0A4D5R962_SCOVI:A0A646QCE6|A0A646QCE6_9MYRI
KLEADINELEI	1285.68	-2.9	643.846	2	43.1451	-45	9.01E5	A0A4D5R962|A0A4D5R962_SCOVI:A0A646QCE6|A0A646QCE6_9MYRI
KLEGELQT	916.486	-0.7	459.252	2	21.4145	-45	2.75E5	A0A4D5R962|A0A4D5R962_SCOVI:T1IQ65|T1IQ65_STRMM:A0A646QCE6|A0A646QCE6_9MYRI
KLEGELQTL	1029.57	2.1	515.795	2	32.6377	-45	1.02E5	A0A4D5R962|A0A4D5R962_SCOVI:T1IQ65|T1IQ65_STRMM:A0A646QCE6|A0A646QCE6_9MYRI
KLEGELQTLHADLDEM(+15.99)LNEAKQSEEKAK	3212.59	4.4	643.529	5	41.0004	-65	9.52E4	A0A4D5R962|A0A4D5R962_SCOVI:A0A646QCE6|A0A646QCE6_9MYRI
KLEQEISGL	1015.55	1.5	508.787	2	31.9358	-45	5.31E4	A0A646QCE6|A0A646QCE6_9MYRI
KLEQTLDELEDSLER	1816.91	3.5	909.466	2	45.1194	-45		A0A4D5R962|A0A4D5R962_SCOVI:T1IQ65|T1IQ65_STRMM:A0A646QCE6|A0A646QCE6_9MYRI
KLEQTLDELEDSLEREK	2074.04	-2.6	692.355	3	43.3085	-65	3.06E5	A0A4D5R962|A0A4D5R962_SCOVI:T1IQ65|T1IQ65_STRMM:A0A646QCE6|A0A646QCE6_9MYRI
KLILILI	824.61	4	413.315	2	52.0901	-65	5.62E3	T1J9M8|T1J9M8_STRMM
KLKAGYEEAQEALEAVKR	2032.1	0	509.033	4	31.3304	-65	2.22E5	A0A4D5R962|A0A4D5R962_SCOVI:A0A646QCE6|A0A646QCE6_9MYRI
KLLIIII	824.61	4	413.315	2	52.0901	-65	5.62E3	T1JCB1|T1JCB1_STRMM
KLLILIL	824.61	4	413.315	2	52.0901	-65	5.62E3	T1J3Z8|T1J3Z8_STRMM
KLLILLL	824.61	4	413.315	2	52.0901	-65	5.62E3	T1JDS6|T1JDS6_STRMM:T1JEE9|T1JEE9_STRMM
KLNPGFDFTR	1193.62	0.3	597.819	2	31.8027	-65	4.31E4	A0A212MHU6|A0A212MHU6_SCODE
KLQKEVDRLEDELVHEKEKYKAISDELDQTFAELSG	4232.15	-1.6	847.438	5	50.1831	-65	3.79E5	A5D6I1|A5D6I1_9MYRI:A0A4D5RA87|A0A4D5RA87_SCOVI:A0A646QEZ0|A0A646QEZ0_9MYRI
KLQKEVDRLEDELVHEKEKYKAISDELDQTFAELSGY	4395.21	4.9	880.057	5	51.8723	-65	4.31E5	A5D6I1|A5D6I1_9MYRI:A0A4D5RA87|A0A4D5RA87_SCOVI:A0A646QEZ0|A0A646QEZ0_9MYRI
KLRARNRSSASAGRLSPGPVPRPR	2585.49	5.7	431.925	6	17.0194	-45	2.67E4	A0A4D5R962|A0A4D5R962_SCOVI:A0A646QCE6|A0A646QCE6_9MYRI
KLRRDLEEAN	1242.67	0.7	415.231	3	13.9301	-65	3.58E4	A0A4D5R962|A0A4D5R962_SCOVI:A0A646QCE6|A0A646QCE6_9MYRI
KLSVENGELQRQLEDAESQISQLSKLK	3069.63	-1.9	768.416	4	49.4775	-45		A0A4D5R962|A0A4D5R962_SCOVI
KLSVENGELQRQLEDAESQLSQLSKLK	3069.63	-1.9	768.416	4	49.4775	-45		A0A646QCE6|A0A646QCE6_9MYRI
KLVEAEEQIEQV	1413.74	0	707.877	2	31.1611	-45	1.17E5	A0A4D5R962|A0A4D5R962_SCOVI:A0A646QCE6|A0A646QCE6_9MYRI
KLVFDVYD	997.512	-1.2	499.764	2	40.8685	-45	3.57E4	A0A4D5R9T1|A0A4D5R9T1_SCOVI:T1IUY5|T1IUY5_STRMM:A0A646QEQ7|A0A646QEQ7_9MYRI
KLVFTENET	1079.55	-1.7	360.858	3	40.3185	-45		T1IRW7|T1IRW7_STRMM
KNIPGSKTNHQNI	1449.77	6.3	725.898	2	15.081	-45		A0A646QE55|A0A646QE55_9MYRI
KNNDLYKFQ	1168.59	-9.5	585.297	2	24.7669	-45		T1JIB2|T1JIB2_STRMM
KPASADVPQQSVKPKGP	1732.95	-1.7	434.245	4	15.3605	-65	3.31E4	T1J3X1|T1J3X1_STRMM
KPFEVVFV	963.543	2.5	482.781	2	46.983	-45	3.7E5	A0A4D5R909|A0A4D5R909_SCOVI
KPGGG	414.223	5.9	415.234	1	12.6636	-65	7.23E4	T1JI61|T1JI61_STRMM:T1J1F9|T1J1F9_STRMM:T1J3M6|T1J3M6_STRMM
KPKPPKPGQVEAH	1411.79	-0.7	353.956	4	12.2912	-45	3.41E4	A0A4D5R962|A0A4D5R962_SCOVI
KPSALTRPPKRGKKKKR	1975.26	5.7	396.064	5	11.4319	-45		T1JJY2|T1JJY2_STRMM
KQVYVVEEHRHEGF	1755.87	0.8	586.299	3	20.364	-65	2.85E6	A0A4D5RAD0|A0A4D5RAD0_SCOVI:A0A646QEY0|A0A646QEY0_9MYRI
KRLELEKEELQAALE	1797.98	-1	600.336	3	32.8757	-65	1.72E5	A0A4D5R962|A0A4D5R962_SCOVI:T1IQ65|T1IQ65_STRMM:A0A646QCE6|A0A646QCE6_9MYRI
KRLELEKEELQAALEE	1927.03	-1.3	643.35	3	34.1075	-65		A0A4D5R962|A0A4D5R962_SCOVI:T1IQ65|T1IQ65_STRMM:A0A646QCE6|A0A646QCE6_9MYRI
KRLELEKEELQAALEEAEAALEQEENK	3139.59	1.3	1047.54	3	50.8271	-45	2.19E5	A0A4D5R962|A0A4D5R962_SCOVI:T1IQ65|T1IQ65_STRMM:A0A646QCE6|A0A646QCE6_9MYRI
KRQIEEAEEIAAL	1498.8	4.7	750.413	2	33.1792	-45	9.56E4	A0A4D5R962|A0A4D5R962_SCOVI:T1IQ65|T1IQ65_STRMM:A0A646QCE6|A0A646QCE6_9MYRI
KRQIEEAEEIAALNLA	1796.96	-0.7	599.996	3	40.1567	-65	1.22E5	A0A4D5R962|A0A4D5R962_SCOVI:T1IQ65|T1IQ65_STRMM:A0A646QCE6|A0A646QCE6_9MYRI
KSPKPGV	711.428	0.5	356.722	2	18.2836	-65		T1IZQ7|T1IZQ7_STRMM
KTSSGSFLVNPSVLVNRQN	2046.09	1.6	512.531	4	29.5895	-65		T1IRW6|T1IRW6_STRMM
KTVTVKIPQKNS	1341.8	0.9	448.275	3	18.1942	-65.0;-45.0	1.49E6	A0A646QFS6|A0A646QFS6_9MYRI
KVIPDLNGK	982.581	2.4	492.3	2	23.143	-65	2.39E4	T1IZC8|T1IZC8_STRMM:T1IHY0|T1IHY0_STRMM:A0A646QFJ4|A0A646QFJ4_9MYRI:A0A4D5R9Q5|A0A4D5R9Q5_SCOVI
KYQNQIKELQAALEEEQRARDETREQLSISER	3887.97	-2.4	649.003	6	38.4106	-65	3.04E5	A0A4D5R962|A0A4D5R962_SCOVI
KYRNLEHDLDVM(+15.99)REQLEEEQESKNDLLR	3544.72	1.1	709.954	5	33.5506	-65	1.07E5	A0A4D5R962|A0A4D5R962_SCOVI:A0A646QCE6|A0A646QCE6_9MYRI
L(+42.01)AM(+15.99)VEADLERAEERAESGETKIVELEEELR	3501.71	6.3	701.357	5	48.997	-65		A5D6I1|A5D6I1_9MYRI:A0A4D5RA87|A0A4D5RA87_SCOVI:A0A646QEZ0|A0A646QEZ0_9MYRI
LAEAHDQLNEL	1251.61	1.4	626.815	2	30.2143	-45	1.04E5	A0A4D5R962|A0A4D5R962_SCOVI:T1IQ65|T1IQ65_STRMM:A0A646QCE6|A0A646QCE6_9MYRI
LAEEADRKYDEVAR	1663.82	0.9	832.919	2	18.6731	-45	1.13E5	T1JFS6|T1JFS6_STRMM:A5D6I1|A5D6I1_9MYRI:A0A4D5RA87|A0A4D5RA87_SCOVI:A0A646QEZ0|A0A646QEZ0_9MYRI
LAGRDLTDYLM(+15.99)KILTER	2023.08	1.5	675.369	3	52.1058	-45	3.68E4	T1IZI8|T1IZI8_STRMM:A0A646QHW5|A0A646QHW5_9MYRI:T1IH08|T1IH08_STRMM:A0A646QD00|A0A646QD00_9MYRI:T1JM09|T1JM09_STRMM:A0A4D5R8T8|A0A4D5R8T8_SCOVI:A0A4D5RB20|A0A4D5RB20_SCOVI
LAKFRKAQQELEESEERSDIAENTLAK	3132.61	2	784.162	4	30.1461	-65	8.01E4	A0A646QCE6|A0A646QCE6_9MYRI
LALYKEKKERPRS	1616.94	-1.5	539.987	3	21.751	-65	1.4E5	A0A646QG90|A0A646QG90_9MYRI:A0A4D5R8V9|A0A4D5R8V9_SCOVI
LAM(+15.99)VEADLERAEER	1646.79	-1	549.939	3	30.0437	-65	1.85E6	T1JFS6|T1JFS6_STRMM:A5D6I1|A5D6I1_9MYRI:A0A4D5RA87|A0A4D5RA87_SCOVI:A0A646QEZ0|A0A646QEZ0_9MYRI
LAM(+15.99)VEADLERAEERAES	1933.9	-1.3	645.643	3	34.341	-65	5.53E4	A5D6I1|A5D6I1_9MYRI:A0A4D5RA87|A0A4D5RA87_SCOVI:A0A646QEZ0|A0A646QEZ0_9MYRI
LAM(+15.99)VEADLERAEERAESG	1990.93	1.4	664.652	3	35.9998	-65	1.61E5	A5D6I1|A5D6I1_9MYRI:A0A4D5RA87|A0A4D5RA87_SCOVI:A0A646QEZ0|A0A646QEZ0_9MYRI
LAM(+15.99)VEADLERAEERAESGETK	2349.11	2.7	588.289	4	34.0936	-65	9.25E5	A5D6I1|A5D6I1_9MYRI:A0A4D5RA87|A0A4D5RA87_SCOVI:A0A646QEZ0|A0A646QEZ0_9MYRI
LAM(+15.99)VEADLERAEERAESGETKIVEL	2803.39	-3.5	935.47	3	45.2951	-45	9.8E5	A5D6I1|A5D6I1_9MYRI:A0A4D5RA87|A0A4D5RA87_SCOVI:A0A646QEZ0|A0A646QEZ0_9MYRI
LAM(+15.99)VEADLERAEERAESGETKIVELEEELR	3459.7	0.4	865.936	4	49.467	-65.0;-45.0	5E6	A5D6I1|A5D6I1_9MYRI:A0A4D5RA87|A0A4D5RA87_SCOVI:A0A646QEZ0|A0A646QEZ0_9MYRI
LAM(+15.99)VEADLERAEERAESGETKIVELEEELRVV	3657.84	4.8	732.581	5	52.0758	-65	7.21E4	A5D6I1|A5D6I1_9MYRI:A0A4D5RA87|A0A4D5RA87_SCOVI:A0A646QEZ0|A0A646QEZ0_9MYRI
LAM(+15.99)VEADLERAEERAESGETKIVELEEELRVVGNNM(+15.99)K	4218.08	3.2	844.628	5	49.9133	-65	8.11E5	A5D6I1|A5D6I1_9MYRI:A0A4D5RA87|A0A4D5RA87_SCOVI:A0A646QEZ0|A0A646QEZ0_9MYRI
LAMVEADLERAEERAESG	1974.93	-2.3	659.318	3	38.6488	-65	2.37E4	A5D6I1|A5D6I1_9MYRI:A0A4D5RA87|A0A4D5RA87_SCOVI:A0A646QEZ0|A0A646QEZ0_9MYRI
LEADINELEI	1157.58	1.3	579.801	2	47.8258	-65	1.72E5	A0A4D5R962|A0A4D5R962_SCOVI:A0A646QCE6|A0A646QCE6_9MYRI
LEDELVHEK	1110.56	5.3	556.29	2	20.9401	-45.0;-65.0	8.8E4	A5D6I1|A5D6I1_9MYRI:A0A4D5RA87|A0A4D5RA87_SCOVI:A0A646QEZ0|A0A646QEZ0_9MYRI
LEEDIER	902.434	-0.4	452.226	2	19.8216	-65	6.84E6	T1IIT3|T1IIT3_STRMM
LEEDLER	902.434	-0.4	452.226	2	19.8216	-65	6.84E6	T1JFS6|T1JFS6_STRMM:A5D6I1|A5D6I1_9MYRI:A0A4D5RA87|A0A4D5RA87_SCOVI:A0A646QEZ0|A0A646QEZ0_9MYRI
LEEDLERSEER	1403.65	1.1	702.837	2	18.7714	-45	1.12E5	T1JFS6|T1JFS6_STRMM:A5D6I1|A5D6I1_9MYRI:A0A4D5RA87|A0A4D5RA87_SCOVI:A0A646QEZ0|A0A646QEZ0_9MYRI
LEEGFK	721.365	3.3	361.692	2	19.686	-65	1.95E5	T1J6W9|T1J6W9_STRMM:A0A4D5R960|A0A4D5R960_SCOVI:A0A646QCM1|A0A646QCM1_9MYRI
LEHDLDVM(+15.99)REQLEEEQESKNDLLR	2983.42	1.2	746.865	4	31.2627	-65	8.23E4	A0A4D5R962|A0A4D5R962_SCOVI:A0A646QCE6|A0A646QCE6_9MYRI
LELEKEELQA	1200.62	3.8	601.323	2	31.2288	-45	1.21E5	A0A4D5R962|A0A4D5R962_SCOVI:T1IQ65|T1IQ65_STRMM:A0A646QCE6|A0A646QCE6_9MYRI
LEQTLDELEDSLER	1688.81	1.5	845.416	2	44.8195	-45	1.41E5	A0A4D5R962|A0A4D5R962_SCOVI:T1IQ65|T1IQ65_STRMM:A0A646QCE6|A0A646QCE6_9MYRI
LEQTLDELEDSLEREK	1945.95	-1.4	649.658	3	42.5626	-65	2.6E5	A0A4D5R962|A0A4D5R962_SCOVI:T1IQ65|T1IQ65_STRMM:A0A646QCE6|A0A646QCE6_9MYRI
LERAEERAESGETKIVELEEELR	2714.37	1.8	679.604	4	37.6259	-65	2.9E5	A5D6I1|A5D6I1_9MYRI:A0A4D5RA87|A0A4D5RA87_SCOVI:A0A646QEZ0|A0A646QEZ0_9MYRI
LETEKYDLEER	1423.68	4.7	475.572	3	22.8708	-65	2.05E5	T1INX9|T1INX9_STRMM
LEVSEEKATAKEEAYEDQLR	2337.13	5.8	780.059	3	26.1273	-65	4.29E5	A5D6I1|A5D6I1_9MYRI:A0A4D5RA87|A0A4D5RA87_SCOVI:A0A646QEZ0|A0A646QEZ0_9MYRI
LFIKDHA	842.465	1.5	422.242	2	22.5322	-65	1.28E5	A0A646QGE1|A0A646QGE1_9MYRI
LFIKDHAY	1005.53	5.5	503.776	2	26.4014	-65	3.43E4	A0A646QGE1|A0A646QGE1_9MYRI
LGGGG	359.18	5.1	360.191	1	25.6192	-45	5.35E4	T1J9C2|T1J9C2_STRMM:A0A0C5B177|A0A0C5B177_STRMM:T1JLD2|T1JLD2_STRMM:T1JJ77|T1JJ77_STRMM:T1JKX8|T1JKX8_STRMM:T1J382|T1J382_STRMM:T1JLF0|T1JLF0_STRMM:T1IMM5|T1IMM5_STRMM:D0ULE2|D0ULE2_SCOPO:T1ILS3|T1ILS3_STRMM:T1J2F0|T1J2F0_STRMM:T1IKD2|T1IKD2_STRMM:T1IXP6|T1IXP6_STRMM:T1IZG9|T1IZG9_STRMM:A0A4D5R9S2|A0A4D5R9S2_SCOVI:T1JHD4|T1JHD4_STRMM:T1IS72|T1IS72_STRMM:T1IYA4|T1IYA4_STRMM:T1J752|T1J752_STRMM:T1J…
LGKYRNLEHDLDVM(+15.99)REQLEEEQESKND	3332.56	-2.4	834.147	4	31.2021	-65		A0A4D5R962|A0A4D5R962_SCOVI:A0A646QCE6|A0A646QCE6_9MYRI
LHADLDEM(+15.99)LNE	1314.58	4.4	658.3	2	29.0732	-45	1.38E5	A0A4D5R962|A0A4D5R962_SCOVI:T1IQ65|T1IQ65_STRMM:A0A646QCE6|A0A646QCE6_9MYRI
LILPGELAK	952.596	-0.3	477.306	2	39.9897	-65	1.18E6	T1J368|T1J368_STRMM:T1IHW1|T1IHW1_STRMM
LIRKLPFQR	1169.74	2.6	390.923	3	27.4482	-45	7.32E4	L0CJD1|L0CJD1_9MYRI:L0CJT8|L0CJT8_9MYRI:L0CJU2|L0CJU2_9MYRI:L0CI90|L0CI90_9MYRI:L0CI95|L0CI95_9MYRI:L0CJU6|L0CJU6_9MYRI:Q9XYI8|Q9XYI8_9MYRI:L0CHZ6|L0CHZ6_9MYRI:L0CI00|L0CI00_9MYRI:Q9XYI4|Q9XYI4_9MYRI:L0CI04|L0CI04_9MYRI:A0A4D5RAQ6|A0A4D5RAQ6_SCOVI:L0CJV0|L0CJV0_9MYRI:A0A646QDE7|A0A646QDE7_9MYRI:T1JIE5|T1JIE5_STRMM:L0CJK9|L0CJK9_9MYRI:T1IYQ5|T1IYQ5_STRMM:T1IH13|T1IH13_STRMM:L0CHZ1|L0CHZ1_9MYRI:L0C…
LITEAPLNP	966.539	0.5	484.278	2	38.8843	-65	6.3E5	T1ISG9|T1ISG9_STRMM
LITEAPLNPK	1094.63	-1.8	548.325	2	30.6536	-65	4.09E4	T1ISG9|T1ISG9_STRMM
LIYEETRGVLK	1319.74	6.1	660.886	2	29.552	-45		T1J379|T1J379_STRMM:T1JAH4|T1JAH4_STRMM:T1IH11|T1IH11_STRMM
LKAGYEEAQEALEAVKRENK	2275.18	-1.4	569.803	4	33.0786	-65	3.95E5	A0A4D5R962|A0A4D5R962_SCOVI:A0A646QCE6|A0A646QCE6_9MYRI
LKLNPGFDF	1049.55	-0.1	525.786	2	46.3733	-45	9.96E4	A0A212MHU6|A0A212MHU6_SCODE
LKLNPGFDFT	1150.6	-2.3	576.309	2	44.5511	-45	5.66E4	A0A212MHU6|A0A212MHU6_SCODE
LKLNPGFDFTR	1306.7	-1.5	436.576	3	38.6811	-65.0;-45.0	5.86E5	A0A212MHU6|A0A212MHU6_SCODE
LKLNPGFDFTRQSTATVNV	2107.11	-0.3	703.378	3	42.495	-65	1.01E6	A0A212MHU6|A0A212MHU6_SCODE
LKTNHLGKSPNFQKPKPPKPGQ	2440.37	1.8	489.084	5	18.568	-45	2.07E5	A0A4D5R962|A0A4D5R962_SCOVI:A0A646QCE6|A0A646QCE6_9MYRI
LKTNHLGKSPNFQKPKPPKPGQV	2539.44	4.2	635.872	4	20.8942	-45		A0A4D5R962|A0A4D5R962_SCOVI:A0A646QCE6|A0A646QCE6_9MYRI
LKTNHLGKSPNFQKPKPPKPGQVEAH	2876.58	-0.2	480.438	6	19.5219	-45.0;-65.0	7.14E5	A0A4D5R962|A0A4D5R962_SCOVI
LKTNHLGKSPNFQKPKPPKPGQVEAHF	3023.65	4.6	605.741	5	24.7037	-65	9.33E4	A0A4D5R962|A0A4D5R962_SCOVI
LKTNHLGKSPNFQKPKPPKPGQVEAHFSLAHYAGTVPYNI	4410.34	3.1	883.08	5	35.9659	-45	1.51E5	A0A4D5R962|A0A4D5R962_SCOVI
LLEEDLER	1015.52	-1	508.768	2	37.8256	-65	1.03E5	T1JFS6|T1JFS6_STRMM:A5D6I1|A5D6I1_9MYRI:A0A4D5RA87|A0A4D5RA87_SCOVI:A0A646QEZ0|A0A646QEZ0_9MYRI
LLEQADRARRGAEAELAEAHDQLNEL	2917.46	3.9	730.378	4	41.1461	-65		A0A4D5R962|A0A4D5R962_SCOVI:A0A646QCE6|A0A646QCE6_9MYRI
LLGKYR	748.46	1.1	375.239	2	17.0872	-45	1.46E5	A0A4D5R962|A0A4D5R962_SCOVI:T1IQ65|T1IQ65_STRMM:A0A646QCE6|A0A646QCE6_9MYRI
LLIVKK	712.521	-0.6	357.269	2	19.5846	-45	8.7E5	T1J4N2|T1J4N2_STRMM
LLLPGELAK	952.596	-0.3	477.306	2	39.9897	-65	1.18E6	T1JP79|T1JP79_STRMM
LLLPGELAKHAVSEGTKAVTKYTSSK	2727.52	-0.6	682.888	4	42.5626	-65.0;-45.0	3.2E6	T1JP79|T1JP79_STRMM
LLLVKK	712.521	-0.6	357.269	2	19.5846	-45	8.7E5	T1IQC5|T1IQC5_STRMM
LLPGELAK	839.512	3.5	420.766	2	28.9039	-65	5.52E4	T1JP79|T1JP79_STRMM
LLPGELAKHAVSEGTKAVTKYTSSK	2614.43	-3.4	654.615	4	38.5481	-65	1.25E5	T1JP79|T1JP79_STRMM
LLQEDLETEREIRQR	1927.01	3.3	643.349	3	26.4669	-65	2.73E4	A0A4D5RAD0|A0A4D5RAD0_SCOVI:A0A646QEY0|A0A646QEY0_9MYRI
LLTEAPLNP	966.539	0.5	484.278	2	38.8843	-65	6.3E5	T1IZI8|T1IZI8_STRMM:A0A646QHW5|A0A646QHW5_9MYRI:C4PEE8|C4PEE8_SCOSU:T1IH08|T1IH08_STRMM:A0A4D5R9C4|A0A4D5R9C4_SCOVI:A0A646QD00|A0A646QD00_9MYRI:T1JM09|T1JM09_STRMM:T1J9I3|T1J9I3_STRMM:A0A4D5R8T8|A0A4D5R8T8_SCOVI:A0A646QGP7|A0A646QGP7_9MYRI:A0A4D5RB20|A0A4D5RB20_SCOVI
LLTEAPLNPK	1094.63	-1.8	548.325	2	30.6536	-65	4.09E4	T1IZI8|T1IZI8_STRMM:A0A646QHW5|A0A646QHW5_9MYRI:C4PEE8|C4PEE8_SCOSU:T1IH08|T1IH08_STRMM:A0A4D5R9C4|A0A4D5R9C4_SCOVI:A0A646QD00|A0A646QD00_9MYRI:T1JM09|T1JM09_STRMM:T1J9I3|T1J9I3_STRMM:A0A4D5R8T8|A0A4D5R8T8_SCOVI:A0A646QGP7|A0A646QGP7_9MYRI:A0A4D5RB20|A0A4D5RB20_SCOVI
LLTEAPLNPKA	1165.67	-0.4	583.844	2	32.1412	-45	1.58E4	T1IZI8|T1IZI8_STRMM:A0A646QHW5|A0A646QHW5_9MYRI:C4PEE8|C4PEE8_SCOSU:T1IH08|T1IH08_STRMM:A0A4D5R9C4|A0A4D5R9C4_SCOVI:A0A646QD00|A0A646QD00_9MYRI:T1JM09|T1JM09_STRMM:A0A4D5R8T8|A0A4D5R8T8_SCOVI:A0A646QGP7|A0A646QGP7_9MYRI:A0A4D5RB20|A0A4D5RB20_SCOVI
LLTEAPLNPKANR	1435.81	2.7	479.615	3	26.9404	-65.0;-45.0	1.54E5	T1IZI8|T1IZI8_STRMM:A0A646QHW5|A0A646QHW5_9MYRI:C4PEE8|C4PEE8_SCOSU:T1IH08|T1IH08_STRMM:A0A4D5R9C4|A0A4D5R9C4_SCOVI:A0A646QD00|A0A646QD00_9MYRI:T1JM09|T1JM09_STRMM:A0A4D5R8T8|A0A4D5R8T8_SCOVI:A0A646QGP7|A0A646QGP7_9MYRI:A0A4D5RB20|A0A4D5RB20_SCOVI
LLTEAPLNPKANREK	1692.95	4.7	565.329	3	23.4155	-65	2.05E5	T1IZI8|T1IZI8_STRMM:A0A646QHW5|A0A646QHW5_9MYRI:C4PEE8|C4PEE8_SCOSU:T1IH08|T1IH08_STRMM:A0A4D5R9C4|A0A4D5R9C4_SCOVI:A0A646QD00|A0A646QD00_9MYRI:T1JM09|T1JM09_STRMM:A0A4D5R8T8|A0A4D5R8T8_SCOVI:A0A646QGP7|A0A646QGP7_9MYRI:A0A4D5RB20|A0A4D5RB20_SCOVI
LLTEAPLNPKANREKM(+15.99)TQI	2182.18	4.4	728.405	3	28.0907	-65	1E6	T1IZI8|T1IZI8_STRMM:A0A646QHW5|A0A646QHW5_9MYRI:C4PEE8|C4PEE8_SCOSU:T1IH08|T1IH08_STRMM:A0A4D5R9C4|A0A4D5R9C4_SCOVI:A0A646QD00|A0A646QD00_9MYRI:T1JM09|T1JM09_STRMM:A0A4D5R8T8|A0A4D5R8T8_SCOVI:A0A646QGP7|A0A646QGP7_9MYRI:A0A4D5RB20|A0A4D5RB20_SCOVI
LLVEIFADHPG	1209.64	-1.2	605.828	2	48.2698	-45	2.86E5	A0A4D5R962|A0A4D5R962_SCOVI:A0A646QCE6|A0A646QCE6_9MYRI
LLVEIFADHPGQ	1337.7	3.1	669.86	2	46.8475	-45	8.34E4	A0A4D5R962|A0A4D5R962_SCOVI:A0A646QCE6|A0A646QCE6_9MYRI
LLVTVKSVAADPSAPNSKNQLAAAAR	2591.44	3.8	864.826	3	31.8689	-45	1.71E5	A0A646QFM5|A0A646QFM5_9MYRI:A0A4D5R8X0|A0A4D5R8X0_SCOVI
LNFGNTR	820.419	-0.3	411.218	2	22.4645	-65	1.13E6	A0A4D5R9D5|A0A4D5R9D5_SCOVI:A0A4D5R9X9|A0A4D5R9X9_SCOVI:A0A646QFY6|A0A646QFY6_9MYRI
LNFGNTRHM(+15.99)	1104.51	7.1	553.27	2	19.1103	-45	7.36E4	A0A4D5R9D5|A0A4D5R9D5_SCOVI:A0A4D5R9X9|A0A4D5R9X9_SCOVI:A0A646QFY6|A0A646QFY6_9MYRI
LNLAKFRKAQQELEESEER	2317.2	-1.6	580.309	4	32.2761	-65	3.14E5	A0A646QCE6|A0A646QCE6_9MYRI
LNLAKFRKAQQELEESEERSDIAENT	3047.52	4.2	762.892	4	36.41	-65	1.97E5	A0A646QCE6|A0A646QCE6_9MYRI
LNPGFDFTR	1065.52	-2.6	533.77	2	36.6114	-65	7.25E5	A0A212MHU6|A0A212MHU6_SCODE
LNPGFDFTRQ	1193.58	-1.6	597.8	2	36.1013	-45	2.45E4	A0A212MHU6|A0A212MHU6_SCODE
LNRRIQLLEEDLERSEER	2297.21	2.5	575.313	4	35.1876	-65	1.39E5	T1JFS6|T1JFS6_STRMM:A5D6I1|A5D6I1_9MYRI:A0A4D5RA87|A0A4D5RA87_SCOVI:A0A646QEZ0|A0A646QEZ0_9MYRI
LQAQVGPVGP	964.534	0	483.276	2	31.398	-65	5.14E4	T1IVS9|T1IVS9_STRMM
LQAQVGPVGPR	1120.64	3.6	561.329	2	24.9748	-65	3.54E5	T1IVS9|T1IVS9_STRMM
LQAVPVAAAAAAP	1148.66	-0.7	575.336	2	36.5478	-65	6.05E5	T1IYI5|T1IYI5_STRMM
LQEAESRAEFA	1249.59	4.1	625.809	2	23.3786	-45	7.73E4	A5D6I1|A5D6I1_9MYRI:A0A4D5RA87|A0A4D5RA87_SCOVI:A0A646QEZ0|A0A646QEZ0_9MYRI
LQEAESRAEFAER	1534.74	3.4	768.381	2	20.1267	-45	7.73E5	A5D6I1|A5D6I1_9MYRI:A0A4D5RA87|A0A4D5RA87_SCOVI:A0A646QEZ0|A0A646QEZ0_9MYRI
LQEAESRAEFAERTV	1734.85	7.7	868.443	2	25.6192	-45	9.73E4	A5D6I1|A5D6I1_9MYRI:A0A4D5RA87|A0A4D5RA87_SCOVI:A0A646QEZ0|A0A646QEZ0_9MYRI
LQGELEDM(+15.99)TVDVER	1648.76	5.1	825.395	2	29.0732	-45	6.45E4	A0A4D5R962|A0A4D5R962_SCOVI:A0A646QCE6|A0A646QCE6_9MYRI
LQGELEESRT	1160.57	4	581.295	2	19.3815	-45	9.33E4	A0A4D5R962|A0A4D5R962_SCOVI:A0A646QCE6|A0A646QCE6_9MYRI
LQKEVDRLED	1243.64	3.4	415.557	3	19.3158	-65	6.11E4	A5D6I1|A5D6I1_9MYRI:A0A4D5RA87|A0A4D5RA87_SCOVI:A0A646QEZ0|A0A646QEZ0_9MYRI
LQKEVDRLEDELVHEK	1979.03	1.8	660.688	3	32.7418	-65	5.86E5	A5D6I1|A5D6I1_9MYRI:A0A4D5RA87|A0A4D5RA87_SCOVI:A0A646QEZ0|A0A646QEZ0_9MYRI
LQKEVDRLEDELVHEKEK	2236.17	2.9	746.402	3	30.5233	-65	2.43E5	A5D6I1|A5D6I1_9MYRI:A0A4D5RA87|A0A4D5RA87_SCOVI:A0A646QEZ0|A0A646QEZ0_9MYRI
LQVASKYER	1092.59	3.4	365.207	3	17.5279	-65	3.17E5	T1INX9|T1INX9_STRMM
LQVASKYERR	1248.69	-0.2	417.24	3	15.4222	-65	1.07E6	T1INX9|T1INX9_STRMM
LQVASKYERRID	1476.8	1.5	493.278	3	20.6351	-65	2.33E5	T1INX9|T1INX9_STRMM
LQVASKYERRIDRR	1789.01	-0.5	358.81	5	17.5618	-45	3.98E6	T1INX9|T1INX9_STRMM
LQYGTNKGANQSGLNFGNTRHM(+15.99)	2423.14	2.1	606.795	4	24.4312	-65.0;-45.0	2.1E5	A0A4D5R9D5|A0A4D5R9D5_SCOVI:A0A4D5R9X9|A0A4D5R9X9_SCOVI:A0A646QFY6|A0A646QFY6_9MYRI
LRAGEGIINLQ	1182.67	2.4	592.346	2	37.4567	-45	7.9E4	A0A4D5R9D5|A0A4D5R9D5_SCOVI:A0A4D5R9X9|A0A4D5R9X9_SCOVI:A0A646QFY6|A0A646QFY6_9MYRI
LRAGEGIINLQY	1345.74	0	673.877	2	42.6664	-45	1.38E5	A0A4D5R9D5|A0A4D5R9D5_SCOVI:A0A4D5R9X9|A0A4D5R9X9_SCOVI:A0A646QFY6|A0A646QFY6_9MYRI
LRAGEGIINLQYGTNKGANQSG	2260.16	-0.5	754.394	3	33.8573	-65	1.86E5	A0A4D5R9D5|A0A4D5R9D5_SCOVI:A0A4D5R9X9|A0A4D5R9X9_SCOVI:A0A646QFY6|A0A646QFY6_9MYRI
LRAGEGIINLQYGTNKGANQSGLNFGNTR	3062.56	-5.3	766.647	4	38.2371	-65		A0A4D5R9D5|A0A4D5R9D5_SCOVI:A0A4D5R9X9|A0A4D5R9X9_SCOVI:A0A646QFY6|A0A646QFY6_9MYRI
LRAGEGIINLQYGTNKGANQSGLNFGNTRHM(+15.99)	3346.66	3.6	837.677	4	35.8977	-45	2.68E5	A0A4D5R9D5|A0A4D5R9D5_SCOVI:A0A4D5R9X9|A0A4D5R9X9_SCOVI:A0A646QFY6|A0A646QFY6_9MYRI
LRARNRSSASAGRLSPGPVPR	2204.24	3.5	441.857	5	16.7478	-45	5.97E4	A0A4D5R962|A0A4D5R962_SCOVI:A0A646QCE6|A0A646QCE6_9MYRI
LRARNRSSASAGRLSPGPVPRP	2301.29	6.2	461.269	5	19.8556	-45	1.24E6	A0A4D5R962|A0A4D5R962_SCOVI:A0A646QCE6|A0A646QCE6_9MYRI
LRARNRSSASAGRLSPGPVPRPR	2457.39	3.1	410.575	6	17.2228	-45	6.72E5	A0A4D5R962|A0A4D5R962_SCOVI:A0A646QCE6|A0A646QCE6_9MYRI
LRARNRSSASAGRLSPGPVPRPRSKR	2828.62	0.3	472.445	6	14.7133	-45	2.34E5	A0A4D5R962|A0A4D5R962_SCOVI:A0A646QCE6|A0A646QCE6_9MYRI
LRM(+15.99)KKKLEADINELEI	1958.09	-3.1	653.703	3	32.2086	-65	8.75E5	A0A4D5R962|A0A4D5R962_SCOVI:A0A646QCE6|A0A646QCE6_9MYRI
LRMKKKLEADINELEI	1942.09	-4	648.371	3	35.323	-65	2.13E5	A0A4D5R962|A0A4D5R962_SCOVI:A0A646QCE6|A0A646QCE6_9MYRI
LRVAPEE	812.439	7.6	407.231	2	20.7379	-45	1.95E5	T1IZI8|T1IZI8_STRMM:A0A646QHW5|A0A646QHW5_9MYRI:C4PEE8|C4PEE8_SCOSU:T1IH08|T1IH08_STRMM:A0A4D5R9C4|A0A4D5R9C4_SCOVI:A0A646QD00|A0A646QD00_9MYRI:T1JM09|T1JM09_STRMM:A0A4D5R8T8|A0A4D5R8T8_SCOVI:A0A646QGP7|A0A646QGP7_9MYRI:A0A4D5RB20|A0A4D5RB20_SCOVI
LRVAPEEHPV	1145.62	6.5	382.884	3	22.0916	-45	4.43E4	T1IZI8|T1IZI8_STRMM:A0A646QHW5|A0A646QHW5_9MYRI:C4PEE8|C4PEE8_SCOSU:T1IH08|T1IH08_STRMM:A0A4D5R9C4|A0A4D5R9C4_SCOVI:A0A646QD00|A0A646QD00_9MYRI:T1JM09|T1JM09_STRMM:A0A4D5R8T8|A0A4D5R8T8_SCOVI:A0A646QGP7|A0A646QGP7_9MYRI:A0A4D5RB20|A0A4D5RB20_SCOVI
LRVAPEEHPVLL	1371.79	-0.4	686.903	2	36.8066	-45		T1IZI8|T1IZI8_STRMM:A0A646QHW5|A0A646QHW5_9MYRI:C4PEE8|C4PEE8_SCOSU:T1IH08|T1IH08_STRMM:A0A4D5R9C4|A0A4D5R9C4_SCOVI:A0A646QD00|A0A646QD00_9MYRI:T1JM09|T1JM09_STRMM:A0A4D5R8T8|A0A4D5R8T8_SCOVI:A0A646QGP7|A0A646QGP7_9MYRI:A0A4D5RB20|A0A4D5RB20_SCOVI
LRVAPEEHPVLLT	1472.84	-2.2	737.425	2	34.4326	-45		T1IZI8|T1IZI8_STRMM:A0A646QHW5|A0A646QHW5_9MYRI:C4PEE8|C4PEE8_SCOSU:T1IH08|T1IH08_STRMM:A0A4D5R9C4|A0A4D5R9C4_SCOVI:A0A646QD00|A0A646QD00_9MYRI:T1JM09|T1JM09_STRMM:A0A4D5R8T8|A0A4D5R8T8_SCOVI:A0A646QGP7|A0A646QGP7_9MYRI:A0A4D5RB20|A0A4D5RB20_SCOVI
LSFIRAKHR	1126.67	1	376.566	3	17.0847	-45	1.46E5	A0A4D5RAD0|A0A4D5RAD0_SCOVI:A0A646QEY0|A0A646QEY0_9MYRI:T1J4Y6|T1J4Y6_STRMM
LSGGTTM(+15.99)YPGIADR	1453.69	7.7	727.859	2	26.2972	-45	4.91E5	A0A646QHW5|A0A646QHW5_9MYRI:T1IH08|T1IH08_STRMM:A0A4D5R9C4|A0A4D5R9C4_SCOVI:A0A646QD00|A0A646QD00_9MYRI:T1JM09|T1JM09_STRMM:A0A4D5R8T8|A0A4D5R8T8_SCOVI:A0A646QGP7|A0A646QGP7_9MYRI:A0A4D5RB20|A0A4D5RB20_SCOVI
LSGGTTMYPGIADR	1437.69	1.2	719.856	2	31.0619	-45	5.42E4	A0A646QHW5|A0A646QHW5_9MYRI:T1IH08|T1IH08_STRMM:A0A4D5R9C4|A0A4D5R9C4_SCOVI:A0A646QD00|A0A646QD00_9MYRI:T1JM09|T1JM09_STRMM:A0A4D5R8T8|A0A4D5R8T8_SCOVI:A0A646QGP7|A0A646QGP7_9MYRI:A0A4D5RB20|A0A4D5RB20_SCOVI
LSIFGDR	806.429	-2.2	404.222	2	35.7966	-65	1.52E5	A0A646QCH4|A0A646QCH4_9MYRI:A0A4D5R926|A0A4D5R926_SCOVI:B6V746|B6V746_SCOSU:T1IIY0|T1IIY0_STRMM
LSIFGDRISG	1063.57	-0.8	532.792	2	41.8883	-65	2.95E5	A0A646QCH4|A0A646QCH4_9MYRI:A0A4D5R926|A0A4D5R926_SCOVI:B6V746|B6V746_SCOSU:T1IIY0|T1IIY0_STRMM
LSIFGDRISGSDEE	1523.71	5	762.869	2	40.3068	-45		A0A646QCH4|A0A646QCH4_9MYRI:A0A4D5R926|A0A4D5R926_SCOVI:B6V746|B6V746_SCOSU
LSIFGDRISGSDEED	1638.74	-2	820.377	2	40.3617	-45	2.65E5	A0A646QCH4|A0A646QCH4_9MYRI:A0A4D5R926|A0A4D5R926_SCOVI:B6V746|B6V746_SCOSU
LSIFGDRISGSDEEDV	1737.81	-3.6	869.91	2	43.3102	-45	1.09E5	A0A646QCH4|A0A646QCH4_9MYRI:A0A4D5R926|A0A4D5R926_SCOVI:B6V746|B6V746_SCOSU
LSISER	703.386	0.1	352.702	2	19.8895	-65	1.71E5	A0A4D5R962|A0A4D5R962_SCOVI:T1J8T3|T1J8T3_STRMM:A0A646QCE6|A0A646QCE6_9MYRI:T1J3G4|T1J3G4_STRMM
LSLYASGR	865.466	0.5	433.742	2	25.9919	-65	5.7E5	T1IZI8|T1IZI8_STRMM:A0A646QHW5|A0A646QHW5_9MYRI:C4PEE8|C4PEE8_SCOSU:T1IH08|T1IH08_STRMM:A0A4D5R9C4|A0A4D5R9C4_SCOVI:A0A646QD00|A0A646QD00_9MYRI:T1JM09|T1JM09_STRMM:A0A4D5R8T8|A0A4D5R8T8_SCOVI:T1J8A7|T1J8A7_STRMM:A0A646QGP7|A0A646QGP7_9MYRI:A0A4D5RB20|A0A4D5RB20_SCOVI
LSLYASGRTT	1067.56	-2.3	534.788	2	26.636	-45	6.9E4	T1IZI8|T1IZI8_STRMM:A0A646QHW5|A0A646QHW5_9MYRI:C4PEE8|C4PEE8_SCOSU:T1IH08|T1IH08_STRMM:A0A4D5R9C4|A0A4D5R9C4_SCOVI:A0A646QD00|A0A646QD00_9MYRI:T1JM09|T1JM09_STRMM:A0A4D5R8T8|A0A4D5R8T8_SCOVI:T1J8A7|T1J8A7_STRMM:A0A646QGP7|A0A646QGP7_9MYRI:A0A4D5RB20|A0A4D5RB20_SCOVI
LSLYASGRTTGI	1237.67	1.4	619.843	2	35.1537	-45	2.45E5	T1IZI8|T1IZI8_STRMM:A0A646QHW5|A0A646QHW5_9MYRI:C4PEE8|C4PEE8_SCOSU:T1IH08|T1IH08_STRMM:A0A4D5R9C4|A0A4D5R9C4_SCOVI:A0A646QD00|A0A646QD00_9MYRI:T1JM09|T1JM09_STRMM:A0A4D5R8T8|A0A4D5R8T8_SCOVI:A0A646QGP7|A0A646QGP7_9MYRI:A0A4D5RB20|A0A4D5RB20_SCOVI
LSLYASGRTTGIVL	1449.82	-2.1	725.917	2	46.2443	-45	3.94E5	T1IZI8|T1IZI8_STRMM:A0A646QHW5|A0A646QHW5_9MYRI:C4PEE8|C4PEE8_SCOSU:T1IH08|T1IH08_STRMM:A0A4D5R9C4|A0A4D5R9C4_SCOVI:A0A646QD00|A0A646QD00_9MYRI:T1JM09|T1JM09_STRMM:A0A4D5R8T8|A0A4D5R8T8_SCOVI:A0A646QGP7|A0A646QGP7_9MYRI:A0A4D5RB20|A0A4D5RB20_SCOVI
LSLYASGRTTGIVLDSGDGVSHTVPIYEGY	3126.55	1.2	1043.2	3	47.0872	-45	2.7E5	T1IZI8|T1IZI8_STRMM:A0A646QHW5|A0A646QHW5_9MYRI:C4PEE8|C4PEE8_SCOSU:T1IH08|T1IH08_STRMM:A0A4D5R9C4|A0A4D5R9C4_SCOVI:A0A646QD00|A0A646QD00_9MYRI:T1JM09|T1JM09_STRMM:A0A4D5R8T8|A0A4D5R8T8_SCOVI:A0A646QGP7|A0A646QGP7_9MYRI:A0A4D5RB20|A0A4D5RB20_SCOVI
LSLYASGRTTGL	1237.67	1.4	619.843	2	35.1537	-45	2.45E5	T1J8A7|T1J8A7_STRMM
LSLYASGRTTGLVL	1449.82	-2.1	725.917	2	46.2443	-45	3.94E5	T1J8A7|T1J8A7_STRMM
LSM(+15.99)DTGAHL	959.438	1.7	480.729	2	21.7321	-65		A0A646QD13|A0A646QD13_9MYRI:A0A4D5R9F0|A0A4D5R9F0_SCOVI
LSM(+15.99)DTGAHLGL	1129.54	-1.7	565.78	2	32.2761	-65	1.67E5	A0A646QD13|A0A646QD13_9MYRI:A0A4D5R9F0|A0A4D5R9F0_SCOVI
LSM(+15.99)DTGAHLGLTD	1345.62	-3.1	673.816	2	29.7502	-45	5.28E5	A0A646QD13|A0A646QD13_9MYRI:A0A4D5R9F0|A0A4D5R9F0_SCOVI
LSM(+15.99)LYPATTGR	1224.62	-1.2	613.317	2	27.1088	-65	6.61E4	A0A646QD42|A0A646QD42_9MYRI:T1J9Z2|T1J9Z2_STRMM
LSMDTGAHLG	1000.46	-0.2	501.241	2	28.5653	-65	1.55E5	A0A646QD13|A0A646QD13_9MYRI:A0A4D5R9F0|A0A4D5R9F0_SCOVI
LSPGPVPR	821.476	1.8	411.747	2	21.245	-65	5.31E5	A0A4D5R962|A0A4D5R962_SCOVI:A0A646QCE6|A0A646QCE6_9MYRI
LSPGPVPRPR	1074.63	3	538.325	2	20.669	-45	3.19E5	A0A4D5R962|A0A4D5R962_SCOVI:A0A646QCE6|A0A646QCE6_9MYRI
LSPGPVPRPRSK	1289.76	-0.2	430.927	3	17.3246	-65	1.31E6	A0A4D5R962|A0A4D5R962_SCOVI:A0A646QCE6|A0A646QCE6_9MYRI
LSPGPVPRPRSKR	1445.86	-0.4	362.473	4	15.1878	-45	4.36E6	A0A4D5R962|A0A4D5R962_SCOVI:A0A646QCE6|A0A646QCE6_9MYRI
LSPGPVPRPRSKRL	1558.94	5.8	390.746	4	19.0401	-45	7.96E4	A0A4D5R962|A0A4D5R962_SCOVI:A0A646QCE6|A0A646QCE6_9MYRI
LSPGPVPRPRSKRLVE	1787.05	1.1	447.772	4	21.1434	-45	7.61E4	A0A4D5R962|A0A4D5R962_SCOVI:A0A646QCE6|A0A646QCE6_9MYRI
LSPGPVPRPRSKRLVED	1902.08	1.5	476.529	4	21.1434	-45.0;-65.0	4.39E6	A0A4D5R962|A0A4D5R962_SCOVI:A0A646QCE6|A0A646QCE6_9MYRI
LSPGPVPRPRSKRLVEDE	2031.12	-1.3	678.049	3	21.4483	-65.0;-45.0	4.4E6	A0A4D5R962|A0A4D5R962_SCOVI:A0A646QCE6|A0A646QCE6_9MYRI
LSPGPVPRPRSKRLVEDEE	2160.16	-2.9	541.049	4	21.6841	-45	1.39E6	A0A4D5R962|A0A4D5R962_SCOVI:A0A646QCE6|A0A646QCE6_9MYRI
LSVENGELQR	1143.59	5.3	572.806	2	24.7376	-45	8.12E5	A0A4D5R962|A0A4D5R962_SCOVI:A0A646QCE6|A0A646QCE6_9MYRI
LSVENGELQRQ	1271.65	-0.8	636.832	2	23.856	-45	3.89E4	A0A4D5R962|A0A4D5R962_SCOVI:A0A646QCE6|A0A646QCE6_9MYRI
LSVENGELQRQLED	1628.8	2.8	815.412	2	32.7066	-45	2.75E5	A0A4D5R962|A0A4D5R962_SCOVI:A0A646QCE6|A0A646QCE6_9MYRI
LTEAPLNPKA	1052.59	5.9	527.305	2	24.8393	-65	4.2E4	T1IZI8|T1IZI8_STRMM:A0A646QHW5|A0A646QHW5_9MYRI:C4PEE8|C4PEE8_SCOSU:T1IH08|T1IH08_STRMM:A0A4D5R9C4|A0A4D5R9C4_SCOVI:A0A646QD00|A0A646QD00_9MYRI:T1JM09|T1JM09_STRMM:A0A4D5R8T8|A0A4D5R8T8_SCOVI:A0A646QGP7|A0A646QGP7_9MYRI:A0A4D5RB20|A0A4D5RB20_SCOVI
LTFQSEEDR	1123.51	8.5	562.771	2	22.871	-45	1.87E4	A0A4D5R962|A0A4D5R962_SCOVI:A0A646QCE6|A0A646QCE6_9MYRI
LTFSYGRA	913.466	2.8	457.743	2	30.3807	-65	2.05E4	A0A646QGE1|A0A646QGE1_9MYRI
LTFSYGRALQASVLK	1652.92	2.1	551.985	3	41.6151	-65	7.35E4	A0A646QGE1|A0A646QGE1_9MYRI
LVEAEEQIEQV	1285.64	3.5	643.831	2	34.5107	-65	1.75E5	A0A4D5R962|A0A4D5R962_SCOVI:A0A646QCE6|A0A646QCE6_9MYRI
LVEAEEQIEQVHAK	1621.83	0.5	541.62	3	25.7886	-65	3.57E6	A0A646QCE6|A0A646QCE6_9MYRI
LVFDVYDFDGKGK	1501.75	-4	501.589	3	43.0691	-65	7.83E4	A0A4D5R9T1|A0A4D5R9T1_SCOVI:A0A646QEQ7|A0A646QEQ7_9MYRI
LVGVHKYIQATDNAEASEESVEEKLRSTDRS	3460.71	-1.5	693.15	5	33.8506	-65		A0A4D5RA31|A0A4D5RA31_SCOVI:A0A646QJA5|A0A646QJA5_9MYRI
LVNNLGTIAKSGTK	1414.81	0.8	472.614	3	25.5853	-65	2.03E4	T1IPY8|T1IPY8_STRMM
M(+15.99)AASSIANIVKSSLGPVGLDK	2073.11	2.5	692.049	3	47.6937	-65	8.16E4	A0A4D5R9I7|A0A4D5R9I7_SCOVI:A0A646QDL5|A0A646QDL5_9MYRI
M(+15.99)DTGAHLGLTDQPAGQE	1755.77	3.3	878.899	2	27.3833	-45	7.1E4	A0A646QD13|A0A646QD13_9MYRI:A0A4D5R9F0|A0A4D5R9F0_SCOVI
M(+15.99)FETFNTPAM(+15.99)YV	1481.62	-0.6	741.819	2	45.3617	-45	9.37E5	T1IZI8|T1IZI8_STRMM:A0A646QHW5|A0A646QHW5_9MYRI:C4PEE8|C4PEE8_SCOSU:T1IH08|T1IH08_STRMM:A0A4D5R9C4|A0A4D5R9C4_SCOVI:A0A646QD00|A0A646QD00_9MYRI:T1JM09|T1JM09_STRMM:A0A4D5R8T8|A0A4D5R8T8_SCOVI:A0A646QGP7|A0A646QGP7_9MYRI:A0A4D5RB20|A0A4D5RB20_SCOVI
M(+15.99)FETFNTPAM(+15.99)YVAI	1665.74	-0.9	833.88	2	50.0786	-45	8.98E5	T1IZI8|T1IZI8_STRMM:A0A646QHW5|A0A646QHW5_9MYRI:C4PEE8|C4PEE8_SCOSU:T1IH08|T1IH08_STRMM:A0A4D5R9C4|A0A4D5R9C4_SCOVI:A0A646QD00|A0A646QD00_9MYRI:T1JM09|T1JM09_STRMM:A0A4D5R8T8|A0A4D5R8T8_SCOVI:A0A646QGP7|A0A646QGP7_9MYRI:A0A4D5RB20|A0A4D5RB20_SCOVI
M(+15.99)FETFNTPAMYV	1465.63	1	733.823	2	49.4414	-45	5.65E4	T1IZI8|T1IZI8_STRMM:A0A646QHW5|A0A646QHW5_9MYRI:C4PEE8|C4PEE8_SCOSU:T1IH08|T1IH08_STRMM:A0A4D5R9C4|A0A4D5R9C4_SCOVI:A0A646QD00|A0A646QD00_9MYRI:T1JM09|T1JM09_STRMM:A0A4D5R8T8|A0A4D5R8T8_SCOVI:A0A646QGP7|A0A646QGP7_9MYRI:A0A4D5RB20|A0A4D5RB20_SCOVI
M(+15.99)GLTEYEAVKEM(+15.99)N	1545.67	4.3	773.847	2	25.8225	-45	3.75E4	A0A4D5R960|A0A4D5R960_SCOVI
M(+15.99)ITSFLFKKPY	1389.74	-0.6	695.877	2	40.9733	-45	1.79E5	A0A646QCJ4|A0A646QCJ4_9MYRI
M(+15.99)QDLVDKLQQK	1360.7	2.7	681.362	2	25.244	-45	2.7E4	A0A4D5R962|A0A4D5R962_SCOVI:T1IQ65|T1IQ65_STRMM:A0A646QCE6|A0A646QCE6_9MYRI
M(+15.99)QIFRPFFV	1199.62	2.5	600.819	2	50.793	-65	4.09E4	A0A4D5R9R7|A0A4D5R9R7_SCOVI:A0A646QE55|A0A646QE55_9MYRI
M(+15.99)QIFVKTL	994.552	-0.9	498.284	2	36.1352	-65	2.57E5	A0A4D5RAB1|A0A4D5RAB1_SCOVI:A0A646QIU4|A0A646QIU4_9MYRI:A0A4D5R9P0|A0A4D5R9P0_SCOVI:A0A646QBY3|A0A646QBY3_9MYRI
M(+15.99)QIFVKTLTGK	1280.72	0.9	427.914	3	30.2482	-65.0;-45.0	3.71E6	A0A4D5RAB1|A0A4D5RAB1_SCOVI:A0A646QIU4|A0A646QIU4_9MYRI:A0A4D5R9P0|A0A4D5R9P0_SCOVI:A0A646QBY3|A0A646QBY3_9MYRI
M(+15.99)TPERKKKLR	1301.76	0.5	434.929	3	12.935	-65	6.59E4	T1JM14|T1JM14_STRMM:T1J8Y4|T1J8Y4_STRMM
M(+15.99)VEADLERAEERAESGETKIVELEEELR	3275.58	1.5	656.127	5	46.6783	-65.0;-45.0	3E5	A5D6I1|A5D6I1_9MYRI:A0A4D5RA87|A0A4D5RA87_SCOVI:A0A646QEZ0|A0A646QEZ0_9MYRI
M(+15.99)YPGIADR	937.433	1.2	469.726	2	21.7864	-65	1.85E5	T1IZI8|T1IZI8_STRMM:A0A646QHW5|A0A646QHW5_9MYRI:T1IH08|T1IH08_STRMM:A0A4D5R9C4|A0A4D5R9C4_SCOVI:A0A646QD00|A0A646QD00_9MYRI:T1JM09|T1JM09_STRMM:A0A4D5R8T8|A0A4D5R8T8_SCOVI:A0A646QGP7|A0A646QGP7_9MYRI:A0A4D5RB20|A0A4D5RB20_SCOVI
M(+42.01)(+15.99)DAIKKKMQ	1149.59	0.7	384.205	3	17.6295	-45	1.52E5	T1JFS6|T1JFS6_STRMM:A5D6I1|A5D6I1_9MYRI:A0A4D5RA87|A0A4D5RA87_SCOVI:A0A646QEZ0|A0A646QEZ0_9MYRI
M(+42.01)(+15.99)DAIKKKMQAM(+15.99)	1367.66	1.9	684.841	2	20.3301	-45.0;-65.0	6.67E5	T1JFS6|T1JFS6_STRMM:A5D6I1|A5D6I1_9MYRI:A0A4D5RA87|A0A4D5RA87_SCOVI:A0A646QEZ0|A0A646QEZ0_9MYRI
M(+42.01)(+15.99)DKDELVQR	1190.56	-0.1	596.289	2	19.6523	-45	4.61E4	T1ITR0|T1ITR0_STRMM
M(+42.01)DAIKK	746.4	4.6	374.21	2	22.1595	-45	2.25E6	T1JFS6|T1JFS6_STRMM:T1IQ59|T1IQ59_STRMM:A5D6I1|A5D6I1_9MYRI:A0A4D5RA87|A0A4D5RA87_SCOVI:A0A646QEZ0|A0A646QEZ0_9MYRI
M(+42.01)DAIKKK	874.495	0.9	438.256	2	18.7007	-45	2.5E6	T1JFS6|T1JFS6_STRMM:A5D6I1|A5D6I1_9MYRI:A0A4D5RA87|A0A4D5RA87_SCOVI:A0A646QEZ0|A0A646QEZ0_9MYRI
M(+42.01)DALKK	746.4	4.6	374.21	2	22.1595	-45	2.25E6	T1IPU6|T1IPU6_STRMM
M(+42.01)DKAKLARV	1072.61	5.6	358.546	3	25.7548	-45	1.02E5	T1ITK6|T1ITK6_STRMM
M(+42.01)FNVLSEIRNFSSGKLRKVQTK	2623.43	-1	656.865	4	51.6689	-65	2.62E5	A0A4D5R988|A0A4D5R988_SCOVI
MAASSIANIVKSSLGPVGLDK	2057.12	-0.2	686.716	3	49.1157	-65	4.97E4	A0A4D5R9I7|A0A4D5R9I7_SCOVI:A0A646QDL5|A0A646QDL5_9MYRI
MFETFNTPAM(+15.99)YVAI	1649.75	6.1	825.888	2	52.244	-45	1.39E5	T1IZI8|T1IZI8_STRMM:A0A646QHW5|A0A646QHW5_9MYRI:C4PEE8|C4PEE8_SCOSU:T1IH08|T1IH08_STRMM:A0A4D5R9C4|A0A4D5R9C4_SCOVI:A0A646QD00|A0A646QD00_9MYRI:T1JM09|T1JM09_STRMM:A0A4D5R8T8|A0A4D5R8T8_SCOVI:A0A646QGP7|A0A646QGP7_9MYRI:A0A4D5RB20|A0A4D5RB20_SCOVI
MGQKDSYVG	983.438	3.2	492.729	2	16.8835	-45	2.75E4	A0A646QHW5|A0A646QHW5_9MYRI:T1IH08|T1IH08_STRMM:A0A4D5R9C4|A0A4D5R9C4_SCOVI:A0A646QD00|A0A646QD00_9MYRI:T1JM09|T1JM09_STRMM:A0A4D5R8T8|A0A4D5R8T8_SCOVI:A0A646QGP7|A0A646QGP7_9MYRI:A0A4D5RB20|A0A4D5RB20_SCOVI
MQIFVK	764.426	0.3	383.221	2	31.7378	-65	9.15E5	A0A4D5RAB1|A0A4D5RAB1_SCOVI:A0A646QIU4|A0A646QIU4_9MYRI:A0A4D5R9P0|A0A4D5R9P0_SCOVI:A0A646QBY3|A0A646QBY3_9MYRI
MQIFVKTLTGK	1264.72	1.7	422.583	3	35.9998	-65.0;-45.0	8.84E5	A0A4D5RAB1|A0A4D5RAB1_SCOVI:A0A646QIU4|A0A646QIU4_9MYRI:A0A4D5R9P0|A0A4D5R9P0_SCOVI:A0A646QBY3|A0A646QBY3_9MYRI
MVEADLERAEERAESGETKIVELEEELRVV	3457.72	1.7	865.442	4	50.5917	-65	3.63E4	A5D6I1|A5D6I1_9MYRI:A0A4D5RA87|A0A4D5RA87_SCOVI:A0A646QEZ0|A0A646QEZ0_9MYRI
MYPGIADR	921.438	3	461.729	2	24.9748	-65	5.57E4	T1IZI8|T1IZI8_STRMM:A0A646QHW5|A0A646QHW5_9MYRI:T1IH08|T1IH08_STRMM:A0A4D5R9C4|A0A4D5R9C4_SCOVI:A0A646QD00|A0A646QD00_9MYRI:T1JM09|T1JM09_STRMM:A0A4D5R8T8|A0A4D5R8T8_SCOVI:A0A646QGP7|A0A646QGP7_9MYRI:A0A4D5RB20|A0A4D5RB20_SCOVI
NAAIAAIKTK	999.608	5.6	500.815	2	19.8207	-45	4.05E3	A0A646QEN5|A0A646QEN5_9MYRI:A0A4D5R9W1|A0A4D5R9W1_SCOVI:A0A646QCZ1|A0A646QCZ1_9MYRI:T1JAB9|T1JAB9_STRMM:A0A4D5R995|A0A4D5R995_SCOVI
NDIFER	792.377	4.1	397.198	2	24.568	-65	6.59E4	T1J368|T1J368_STRMM:T1J4D7|T1J4D7_STRMM:T1IHW5|T1IHW5_STRMM:T1IMF1|T1IMF1_STRMM:T1IHW7|T1IHW7_STRMM:T1JP79|T1JP79_STRMM:T1IH14|T1IH14_STRMM:T1J3A7|T1J3A7_STRMM
NFQKPKPPKPGQ	1364.76	0.2	455.928	3	15.9289	-45	7.39E5	A0A4D5R962|A0A4D5R962_SCOVI:A0A646QCE6|A0A646QCE6_9MYRI
NFVIQKR	903.529	5.8	452.776	2	24.636	-65	4.24E4	T1INX9|T1INX9_STRMM
NFVLQKR	903.529	5.8	452.776	2	24.636	-65	4.24E4	T1IJ95|T1IJ95_STRMM
NILTKGVEDEDDQAAA	1687.79	4.2	844.908	2	28.3282	-45	4.16E5	B6V746|B6V746_SCOSU
NITIKVGR	899.555	-1.2	450.786	2	23.7208	-45	9.08E4	T1ILZ8|T1ILZ8_STRMM
NKEGESEELETEK	1520.68	0.6	507.904	3	14.7775	-65	1.51E4	T1ILZ8|T1ILZ8_STRMM
NLADEIK	801.423	6.4	401.723	2	24.9071	-65	9.55E4	A0A4D5R962|A0A4D5R962_SCOVI:A0A646QCE6|A0A646QCE6_9MYRI
NLADEIKD	916.45	2.7	459.235	2	25.5179	-65	1.14E5	A0A4D5R962|A0A4D5R962_SCOVI:A0A646QCE6|A0A646QCE6_9MYRI
NLADEIKDLTDQLGEGGR	1942.96	-2.4	648.661	3	50.2508	-65	1.45E6	A0A4D5R962|A0A4D5R962_SCOVI:A0A646QCE6|A0A646QCE6_9MYRI
NLADEIKDLTDQLGEGGRSVHELEK	2765.38	1.6	922.806	3	49.6762	-45	1.22E5	A0A4D5R962|A0A4D5R962_SCOVI:A0A646QCE6|A0A646QCE6_9MYRI
NLADELK	801.423	6.4	401.723	2	24.9071	-65	9.55E4	T1IQD9|T1IQD9_STRMM
NLAKFRKAQQELEESEER	2204.12	6.1	735.72	3	25.2681	-65		A0A646QCE6|A0A646QCE6_9MYRI
NLAKFRKAQQELEESEERSDIAENTLAKLR	3515.83	-1.8	704.175	5	38.4086	-65	1.97E5	A0A646QCE6|A0A646QCE6_9MYRI
NLAKFRKAQQELEESEERSDIAENTLAKLRAR	3742.97	-0.9	624.837	6	37.8287	-65	4.48E5	A0A646QCE6|A0A646QCE6_9MYRI
NLEHDLDVM(+15.99)REQLEEEQESK	2486.12	-0.7	829.717	3	32.4747	-65	9.06E5	A0A4D5R962|A0A4D5R962_SCOVI:A0A646QCE6|A0A646QCE6_9MYRI
NLEHDLDVM(+15.99)REQLEEEQESKNDL	2828.28	3.5	708.081	4	36.4079	-65	7.34E4	A0A4D5R962|A0A4D5R962_SCOVI:A0A646QCE6|A0A646QCE6_9MYRI
NLEHDLDVM(+15.99)REQLEEEQESKNDLLRQM(+15.99)SK	3587.68	3.2	718.548	5	34.9193	-65	2.83E5	A0A4D5R962|A0A4D5R962_SCOVI:A0A646QCE6|A0A646QCE6_9MYRI
NLEHDLDVMREQLEEEQESK	2470.13	0.5	824.386	3	44.8534	-65	2.48E5	A0A4D5R962|A0A4D5R962_SCOVI:A0A646QCE6|A0A646QCE6_9MYRI
NLSFIRAKHR	1240.72	6.4	414.583	3	19.0425	-45	7.39E4	A0A4D5RAD0|A0A4D5RAD0_SCOVI:A0A646QEY0|A0A646QEY0_9MYRI:T1J4Y6|T1J4Y6_STRMM
NM(+15.99)KSLEVSEEKATAKEEAYEDQLR	2813.34	0.9	704.345	4	26.0463	-65.0;-45.0	1.8E5	A5D6I1|A5D6I1_9MYRI:A0A4D5RA87|A0A4D5RA87_SCOVI:A0A646QEZ0|A0A646QEZ0_9MYRI
NNM(+15.99)KSLEVSEEKATAKEEAYEDQLR	2927.38	5.2	732.859	4	26.2939	-65	8.64E4	A5D6I1|A5D6I1_9MYRI:A0A4D5RA87|A0A4D5RA87_SCOVI:A0A646QEZ0|A0A646QEZ0_9MYRI
NPGFDFTR	952.44	-1.5	477.228	2	31.1949	-65	2.53E5	A0A212MHU6|A0A212MHU6_SCODE
NQVNPPKYEK	1215.62	1.6	608.822	2	15.4641	-45	1.23E5	A0A4D5R962|A0A4D5R962_SCOVI:A0A646QCE6|A0A646QCE6_9MYRI
NRRIQLLEEDLERSEER	2184.12	0.3	547.04	4	31.7017	-65	2.11E5	T1JFS6|T1JFS6_STRMM:A5D6I1|A5D6I1_9MYRI:A0A4D5RA87|A0A4D5RA87_SCOVI:A0A646QEZ0|A0A646QEZ0_9MYRI
NRRIQLLEEDLERSEERLK	2425.3	1	607.336	4	36.476	-65	3.31E5	T1JFS6|T1JFS6_STRMM:A5D6I1|A5D6I1_9MYRI:A0A4D5RA87|A0A4D5RA87_SCOVI:A0A646QEZ0|A0A646QEZ0_9MYRI
NRRIQLLEEDLERSEERLKIAT	2710.47	-1.1	543.103	5	42.5301	-65	3.62E4	T1JFS6|T1JFS6_STRMM:A5D6I1|A5D6I1_9MYRI:A0A4D5RA87|A0A4D5RA87_SCOVI:A0A646QEZ0|A0A646QEZ0_9MYRI
NRSSASAGRLSPGP	1355.69	5.1	678.858	2	16.4084	-45.0;-65.0	1.13E6	A0A4D5R962|A0A4D5R962_SCOVI:A0A646QCE6|A0A646QCE6_9MYRI
NRSSASAGRLSPGPVP	1551.81	-1.2	776.914	2	23.7207	-45.0;-65.0	1.35E6	A0A4D5R962|A0A4D5R962_SCOVI:A0A646QCE6|A0A646QCE6_9MYRI
NRSSASAGRLSPGPVPR	1707.91	0.8	570.314	3	19.0085	-65	1.81E5	A0A4D5R962|A0A4D5R962_SCOVI:A0A646QCE6|A0A646QCE6_9MYRI
NRSSASAGRLSPGPVPRP	1804.97	4.7	602.667	3	22.4984	-45	2.54E6	A0A4D5R962|A0A4D5R962_SCOVI:A0A646QCE6|A0A646QCE6_9MYRI
NRSSASAGRLSPGPVPRPR	1961.07	4.1	393.223	5	18.9746	-45	6.14E4	A0A4D5R962|A0A4D5R962_SCOVI:A0A646QCE6|A0A646QCE6_9MYRI
NRSSASAGRLSPGPVPRPRSK	2176.19	-0.1	545.057	4	16.3066	-65.0;-45.0	2.07E6	A0A4D5R962|A0A4D5R962_SCOVI:A0A646QCE6|A0A646QCE6_9MYRI
NRSSASAGRLSPGPVPRPRSKR	2332.29	-0.1	467.468	5	14.9141	-45.0;-65.0	2.53E6	A0A4D5R962|A0A4D5R962_SCOVI:A0A646QCE6|A0A646QCE6_9MYRI
NRSSASAGRLSPGPVPRPRSKRLVED	2788.52	2.4	558.714	5	19.9912	-45.0;-65.0	8.76E6	A0A4D5R962|A0A4D5R962_SCOVI:A0A646QCE6|A0A646QCE6_9MYRI
NRSSASAGRLSPGPVPRPRSKRLVEDE	2917.56	3.4	730.402	4	20.2962	-65.0;-45.0	6.74E6	A0A4D5R962|A0A4D5R962_SCOVI:A0A646QCE6|A0A646QCE6_9MYRI
NRSSASAGRLSPGPVPRPRSKRLVEDEE	3046.6	4.5	610.332	5	20.3979	-45.0;-65.0	2.38E6	A0A4D5R962|A0A4D5R962_SCOVI:A0A646QCE6|A0A646QCE6_9MYRI
NRVSELTTINVNI	1471.8	0.8	736.91	2	42.5964	-45	3.38E5	T1J4Y6|T1J4Y6_STRMM
NYSTEVFK	986.471	3.7	494.246	2	26.399	-65	2.23E5	A0A4D5R962|A0A4D5R962_SCOVI:T1IQ65|T1IQ65_STRMM:A0A646QCE6|A0A646QCE6_9MYRI
NYSTEVFKLK	1227.65	4.5	614.837	2	31.6346	-45	7.03E4	A0A4D5R962|A0A4D5R962_SCOVI:A0A646QCE6|A0A646QCE6_9MYRI
NYTFKRFEGLTQRGALRPSKK	2496.37	0.4	625.102	4	27.1798	-65	9.07E4	A0A646QIH5|A0A646QIH5_9MYRI
P(+42.01)SLYHALVVIFL	1412.81	-1.6	707.412	2	50.8271	-45	6.81E4	T1JE98|T1JE98_STRMM
PAAAVATYAAPAVAAVA	1483.8	1.1	742.912	2	44.0738	-45	4.02E4	T1JKE7|T1JKE7_STRMM
PAAPP	451.243	6.4	452.255	1	17.3246	-65	4.39E4	T1IZL9|T1IZL9_STRMM:A0A646QCS0|A0A646QCS0_9MYRI:T1JJF2|T1JJF2_STRMM:T1J6X5|T1J6X5_STRMM:T1IYV4|T1IYV4_STRMM
PAGQE	500.223	0.2	501.232	1	15.9003	-65	4.15E4	A0A646QD13|A0A646QD13_9MYRI:T1ITF2|T1ITF2_STRMM:T1IRE0|T1IRE0_STRMM:A0A4D5R9F0|A0A4D5R9F0_SCOVI
PAVAAVAAPAVGY	1155.63	0.9	578.824	2	41.1075	-65	1.79E4	T1JKE7|T1JKE7_STRMM
PAVASYAAPAIAAAPAVA	1580.86	-3.2	791.435	2	44.4837	-45	1.74E5	T1IUH0|T1IUH0_STRMM
PAVGYAGHL	883.455	2.6	442.737	2	26.5346	-65	4.26E4	T1JKE7|T1JKE7_STRMM
PAVYAAPAAAAVVAAPAV	1578.88	-1.6	790.447	2	46.2415	-45	6.53E6	T1IUG7|T1IUG7_STRMM
PDGAR	514.25	1	515.259	1	18.9408	-65	1.88E5	T1JKJ7|T1JKJ7_STRMM:T1ITW6|T1ITW6_STRMM:T1IH18|T1IH18_STRMM
PEDPDPTE	898.356	-0.3	450.186	2	15.7987	-45	3.67E5	A0A4D5R962|A0A4D5R962_SCOVI:A0A646QCE6|A0A646QCE6_9MYRI
PEGGFIISTR	1075.57	0.6	538.792	2	33.214	-65	3.69E5	A0A4D5R960|A0A4D5R960_SCOVI:A0A646QCM1|A0A646QCM1_9MYRI
PFKPVEH	852.449	1	427.234	2	19.5484	-65	3.16E5	A0A646QD13|A0A646QD13_9MYRI
PFKPVEHP	949.502	0.9	475.76	2	22.5322	-65	8.85E5	A0A646QD13|A0A646QD13_9MYRI
PGATKQVYVVEEHRHEG	1934.96	1.6	645.997	3	29.9282	-65		A0A4D5RAD0|A0A4D5RAD0_SCOVI:A0A646QEY0|A0A646QEY0_9MYRI
PGATKQVYVVEEHRHEGF	2082.03	-1.2	695.018	3	33.8908	-65	2.44E6	A0A4D5RAD0|A0A4D5RAD0_SCOVI:A0A646QEY0|A0A646QEY0_9MYRI
PGLEGRQGP	909.467	2	455.743	2	16.2389	-65	1.12E5	T1IJI2|T1IJI2_STRMM
PGPVPRP	718.413	3.9	719.425	1	26.4669	-65.0;-45.0	1.78E6	A0A4D5R962|A0A4D5R962_SCOVI:A0A646QCE6|A0A646QCE6_9MYRI
PGPVPRPR	874.514	2.7	438.267	2	20.669	-45	2.38E5	A0A4D5R962|A0A4D5R962_SCOVI:A0A646QCE6|A0A646QCE6_9MYRI
PGPVPRPRSK	1089.64	-0.3	545.829	2	17.3208	-65	3.04E5	A0A4D5R962|A0A4D5R962_SCOVI:A0A646QCE6|A0A646QCE6_9MYRI
PGPVPRPRSKR	1245.74	0.1	416.256	3	14.7133	-45	4.75E6	A0A4D5R962|A0A4D5R962_SCOVI:A0A646QCE6|A0A646QCE6_9MYRI
PGPVPRPRSKRLVED	1701.96	1.6	568.331	3	21.1434	-45	2.57E5	A0A4D5R962|A0A4D5R962_SCOVI:A0A646QCE6|A0A646QCE6_9MYRI
PIPDPRAV	863.486	3.3	432.753	2	28.0229	-65	2.39E5	A0A4D5R9Q6|A0A4D5R9Q6_SCOVI
PIQKIHARQIYDSRGNPTVEV	2420.29	-3.7	1211.15	2	26.8407	-45.0;-65.0	1.13E6	A0A4D5R9H8|A0A4D5R9H8_SCOVI:A0A646QF10|A0A646QF10_9MYRI
PIQKIHARQIYDSRGNPTVEVD	2535.32	-0.4	634.839	4	25.8654	-65		A0A4D5R9H8|A0A4D5R9H8_SCOVI:A0A646QF10|A0A646QF10_9MYRI
PIQKIHARQIYDSRGNPTVEVDLV	2747.47	3.2	687.879	4	34.5062	-65	4.19E5	A0A4D5R9H8|A0A4D5R9H8_SCOVI:A0A646QF10|A0A646QF10_9MYRI
PIQKIHARQIYDSRGNPTVEVDLVTEK	3105.66	0.2	777.424	4	31.4656	-65.0;-45.0	1.09E7	A0A4D5R9H8|A0A4D5R9H8_SCOVI:A0A646QF10|A0A646QF10_9MYRI
PIQKIHARQIYDSRGNPTVEVDLVTEKGL	3275.76	-0.9	819.95	4	36.1352	-65.0;-45.0	6.19E6	A0A4D5R9H8|A0A4D5R9H8_SCOVI:A0A646QF10|A0A646QF10_9MYRI
PIQKIHARQIYDSRGNPTVEVDLVTEKGLFR	3578.93	-0.9	716.795	5	37.8287	-65.0;-45.0	4.78E6	A0A4D5R9H8|A0A4D5R9H8_SCOVI:A0A646QF10|A0A646QF10_9MYRI
PIQKIHARQIYDSRGNPTVEVDLVTEKGLFRA	3649.97	-1.7	731.002	5	38.7489	-65.0;-45.0	1.16E6	A0A4D5R9H8|A0A4D5R9H8_SCOVI:A0A646QF10|A0A646QF10_9MYRI
PIQKIHARQIYDSRGNPTVEVDLVTEKGLFRAA	3721.01	1.9	621.178	6	38.9181	-45.0;-65.0	7.54E5	A0A4D5R9H8|A0A4D5R9H8_SCOVI:A0A646QF10|A0A646QF10_9MYRI
PIQKIHARQIYDSRGNPTVEVDLVTEKGLFRAAVPS	4004.16	2.9	668.371	6	41.2421	-45	1.49E5	A0A4D5R9H8|A0A4D5R9H8_SCOVI:A0A646QF10|A0A646QF10_9MYRI
PIQKIHARQIYDSRGNPTVEVDLVTEKGLFRAAVPSGA	4132.22	4.7	689.716	6	41.3778	-45.0;-65.0	8.57E5	A0A4D5R9H8|A0A4D5R9H8_SCOVI:A0A646QF10|A0A646QF10_9MYRI
PKPKGPP	719.433	0.6	360.725	2	15.6292	-65	4.12E4	T1IMS1|T1IMS1_STRMM
PPAAP	451.243	6.4	452.255	1	17.3246	-65	4.39E4	T1IKR9|T1IKR9_STRMM:T1JD47|T1JD47_STRMM:T1ITL3|T1ITL3_STRMM:T1JJF2|T1JJF2_STRMM:T1IQ22|T1IQ22_STRMM:T1II54|T1II54_STRMM:T1J0U5|T1J0U5_STRMM:T1IK71|T1IK71_STRMM:T1JD46|T1JD46_STRMM:T1IJJ7|T1IJJ7_STRMM:T1IS28|T1IS28_STRMM:T1IKT3|T1IKT3_STRMM:T1IYG0|T1IYG0_STRMM:T1J4M1|T1J4M1_STRMM:T1JD48|T1JD48_STRMM:T1JNU3|T1JNU3_STRMM:T1IKJ8|T1IKJ8_STRMM:T1IT85|T1IT85_STRMM:T1IPS2|T1IPS2_STRMM:T1JER2|T1JER2_STRMM…
PSIVGRP	724.423	-2.3	363.219	2	37.4229	-65	1.47E5	T1IZI8|T1IZI8_STRMM:A0A646QHW5|A0A646QHW5_9MYRI:T1IH08|T1IH08_STRMM:A0A4D5R9C4|A0A4D5R9C4_SCOVI:A0A646QD00|A0A646QD00_9MYRI:T1JM09|T1JM09_STRMM:A0A4D5R8T8|A0A4D5R8T8_SCOVI:A0A646QGP7|A0A646QGP7_9MYRI:A0A4D5RB20|A0A4D5RB20_SCOVI
PSIVGRPR	880.524	0.1	441.271	2	30.5524	-45	7.11E5	T1IZI8|T1IZI8_STRMM:A0A646QHW5|A0A646QHW5_9MYRI:T1IH08|T1IH08_STRMM:A0A4D5R9C4|A0A4D5R9C4_SCOVI:A0A646QD00|A0A646QD00_9MYRI:T1JM09|T1JM09_STRMM:A0A4D5R8T8|A0A4D5R8T8_SCOVI:A0A646QGP7|A0A646QGP7_9MYRI:A0A4D5RB20|A0A4D5RB20_SCOVI
PSLVGRP	724.423	-2.3	363.219	2	37.4229	-65	1.47E5	T1JCP7|T1JCP7_STRMM
PVIDSM(+15.99)VEFFHE	1464.66	9.2	733.346	2	43.2538	-65		T1J495|T1J495_STRMM
PVPRPRSKR	1091.67	1	364.898	3	14.3064	-45	4.02E5	A0A4D5R962|A0A4D5R962_SCOVI:A0A646QCE6|A0A646QCE6_9MYRI
PVPRPRSKRLVEDE	1676.93	-0.3	559.986	3	15.9693	-65	2.03E5	A0A4D5R962|A0A4D5R962_SCOVI:A0A646QCE6|A0A646QCE6_9MYRI
Q(+42.01)PGESGPPGP	963.43	2.3	482.725	2	15.731	-45	4.18E5	T1IJI2|T1IJI2_STRMM
QAVLSLYASGR	1163.63	-0.9	582.823	2	34.026	-65	5.38E5	T1IZI8|T1IZI8_STRMM:A0A646QHW5|A0A646QHW5_9MYRI:C4PEE8|C4PEE8_SCOSU:T1IH08|T1IH08_STRMM:A0A4D5R9C4|A0A4D5R9C4_SCOVI:A0A646QD00|A0A646QD00_9MYRI:T1JM09|T1JM09_STRMM:A0A4D5R8T8|A0A4D5R8T8_SCOVI:T1J8A7|T1J8A7_STRMM:A0A646QGP7|A0A646QGP7_9MYRI:A0A4D5RB20|A0A4D5RB20_SCOVI
QAVLSLYASGRTTGI	1535.83	5.8	768.929	2	41.1064	-45	1.46E5	T1IZI8|T1IZI8_STRMM:A0A646QHW5|A0A646QHW5_9MYRI:C4PEE8|C4PEE8_SCOSU:T1IH08|T1IH08_STRMM:A0A4D5R9C4|A0A4D5R9C4_SCOVI:A0A646QD00|A0A646QD00_9MYRI:T1JM09|T1JM09_STRMM:A0A4D5R8T8|A0A4D5R8T8_SCOVI:A0A646QGP7|A0A646QGP7_9MYRI:A0A4D5RB20|A0A4D5RB20_SCOVI
QAVLSLYASGRTTGL	1535.83	5.8	768.929	2	41.1064	-45	1.46E5	T1J8A7|T1J8A7_STRMM
QFTGVIKKSS	1093.61	-0.8	365.546	3	19.5846	-45	1.67E6	A0A212MHU7|A0A212MHU7_SCODE
QLIVGVNK	869.533	-1.9	435.774	2	26.6698	-65	3.58E4	A0A646QDA0|A0A646QDA0_9MYRI:Q9GQL2|Q9GQL2_9MYRI:Q9GQK6|Q9GQK6_9MYRI:Q6JSZ4|Q6JSZ4_9MYRI:Q6JSY9|Q6JSY9_9MYRI:T1JCY9|T1JCY9_STRMM:A0A4D5R9I9|A0A4D5R9I9_SCOVI:Q6JT03|Q6JT03_9MYRI:Q9U4V3|Q9U4V3_SCOPO:Q6JSZ0|Q6JSZ0_9MYRI:Q9GQJ2|Q9GQJ2_9MYRI:Q6JSY8|Q6JSY8_9MYRI:Q6JT02|Q6JT02_9MYRI:Q9GQJ0|Q9GQJ0_SCOVI:Q6JSY7|Q6JSY7_9MYRI:Q6JSZ5|Q6JSZ5_9MYRI:Q6JSZ3|Q6JSZ3_9MYRI
QVASKYERRIDRR	1675.92	-1.1	559.649	3	17.5618	-45	1.74E4	T1INX9|T1INX9_STRMM
QVYVVEEHRHEGF	1627.77	-1.9	407.951	4	23.7577	-65.0;-45.0	6.77E5	A0A4D5RAD0|A0A4D5RAD0_SCOVI:A0A646QEY0|A0A646QEY0_9MYRI
QWYWSYEYSDFM(+15.99)NIEFDSYM(+15.99)LNQDDMEEGMFRLLDVDNRMVI	5369.27	-5.7	1343.32	4	58.107	-45		A0A4D5R925|A0A4D5R925_SCOVI:A0A4D5R9V8|A0A4D5R9V8_SCOVI
RAEHAESNLSFIRAKHR	2021.07	4.2	405.224	5	17.8331	-45	1.47E5	A0A4D5RAD0|A0A4D5RAD0_SCOVI:A0A646QEY0|A0A646QEY0_9MYRI:T1J4Y6|T1J4Y6_STRMM
RAKFEGEGL	1005.52	1.4	503.772	2	21.2122	-65	4.58E4	A0A4D5R962|A0A4D5R962_SCOVI:T1IQ65|T1IQ65_STRMM:A0A646QCE6|A0A646QCE6_9MYRI
RAKFEGEGLAR	1232.66	0.5	411.896	3	17.121	-65	1.75E5	A0A4D5R962|A0A4D5R962_SCOVI:T1IQ65|T1IQ65_STRMM:A0A646QCE6|A0A646QCE6_9MYRI
RAKFEGEGLARAEELEEAKRKLQAK	2856.56	1.3	572.321	5	28.0282	-65		A0A4D5R962|A0A4D5R962_SCOVI:T1IQ65|T1IQ65_STRMM:A0A646QCE6|A0A646QCE6_9MYRI
RAQISVGSSSEV	1218.62	-0.3	610.319	2	23.856	-45	4.87E4	T1JI99|T1JI99_STRMM
RARNRSSASAGRLSPGPVPRP	2188.2	1	438.65	5	19.1781	-45	5.67E4	A0A4D5R962|A0A4D5R962_SCOVI:A0A646QCE6|A0A646QCE6_9MYRI
RATALQGELEE	1215.61	5.2	608.817	2	25.8903	-45	7.41E4	A0A4D5R962|A0A4D5R962_SCOVI:A0A646QCE6|A0A646QCE6_9MYRI
RATALQGELEESR	1458.74	1	730.382	2	22.6338	-45.0;-65.0	4.33E6	A0A4D5R962|A0A4D5R962_SCOVI:A0A646QCE6|A0A646QCE6_9MYRI
RDLEEANVQHESTLSNLR	2110.04	3.4	704.359	3	25.3135	-65	9.43E4	A0A4D5R962|A0A4D5R962_SCOVI
RFLAEEA	834.423	2.5	418.221	2	25.2117	-45	8.45E4	T1JFS6|T1JFS6_STRMM:A5D6I1|A5D6I1_9MYRI:A0A4D5RA87|A0A4D5RA87_SCOVI:A0A646QEZ0|A0A646QEZ0_9MYRI
RFLAEEAD	949.451	3.5	475.736	2	24.5367	-45	9.46E4	T1JFS6|T1JFS6_STRMM:A5D6I1|A5D6I1_9MYRI:A0A4D5RA87|A0A4D5RA87_SCOVI:A0A646QEZ0|A0A646QEZ0_9MYRI
RFLAEEADR	1105.55	0.7	553.785	2	20.4402	-65		T1JFS6|T1JFS6_STRMM:A5D6I1|A5D6I1_9MYRI:A0A4D5RA87|A0A4D5RA87_SCOVI:A0A646QEZ0|A0A646QEZ0_9MYRI
RFLAEEADRKYD	1511.74	-1.1	504.921	3	21.4507	-65	2.97E5	T1JFS6|T1JFS6_STRMM:A5D6I1|A5D6I1_9MYRI:A0A4D5RA87|A0A4D5RA87_SCOVI:A0A646QEZ0|A0A646QEZ0_9MYRI
RFLAEEADRKYDEV	1739.85	0.7	580.959	3	26.5007	-45	9.33E4	T1JFS6|T1JFS6_STRMM:A5D6I1|A5D6I1_9MYRI:A0A4D5RA87|A0A4D5RA87_SCOVI:A0A646QEZ0|A0A646QEZ0_9MYRI
RFLAEEADRKYDEVAR	1966.99	-0.6	656.671	3	23.8551	-65.0;-45.0	4.91E5	T1JFS6|T1JFS6_STRMM:A5D6I1|A5D6I1_9MYRI:A0A4D5RA87|A0A4D5RA87_SCOVI:A0A646QEZ0|A0A646QEZ0_9MYRI
RFLAEEADRKYDEVARK	2095.08	1.2	524.78	4	22.0576	-65.0;-45.0	9.23E6	T1JFS6|T1JFS6_STRMM:A5D6I1|A5D6I1_9MYRI:A0A4D5RA87|A0A4D5RA87_SCOVI:A0A646QEZ0|A0A646QEZ0_9MYRI
RFQRELEAAEDRAEHAESNLSFIR	2873.42	-1.9	575.691	5	38.6811	-65	1.62E5	A0A4D5RAD0|A0A4D5RAD0_SCOVI:A0A646QEY0|A0A646QEY0_9MYRI
RFQRELEAAEDRAEHAESNLSFIRAKHR	3365.71	1.2	561.961	6	34.6459	-65	7.99E5	A0A4D5RAD0|A0A4D5RAD0_SCOVI:A0A646QEY0|A0A646QEY0_9MYRI
RGAEAELAEAHDQLNEL	1864.89	-1.5	933.454	2	34.9169	-45	1.49E5	A0A4D5R962|A0A4D5R962_SCOVI:A0A646QCE6|A0A646QCE6_9MYRI
RGGVKRISGLIYEETRGVLK	2230.29	-2.2	447.066	5	37.7611	-65	4.38E5	T1J379|T1J379_STRMM:T1JAH4|T1JAH4_STRMM:T1IH11|T1IH11_STRMM
RGILSLKY	948.576	1.1	475.297	2	32.8086	-65	4.9E4	T1IZI8|T1IZI8_STRMM:C4PEE8|C4PEE8_SCOSU:A0A646QD00|A0A646QD00_9MYRI:A0A4D5R8T8|A0A4D5R8T8_SCOVI
RGILSLKYP	1045.63	0.6	523.823	2	36.1013	-45	3.44E5	T1IZI8|T1IZI8_STRMM:C4PEE8|C4PEE8_SCOSU:A0A646QD00|A0A646QD00_9MYRI:A0A4D5R8T8|A0A4D5R8T8_SCOVI
RGILSLKYPI	1158.71	2	580.366	2	42.0552	-45	4.2E5	T1IZI8|T1IZI8_STRMM:C4PEE8|C4PEE8_SCOSU:A0A646QD00|A0A646QD00_9MYRI:A0A4D5R8T8|A0A4D5R8T8_SCOVI
RGILSLKYPIE	1287.76	-3.5	644.884	2	39.7914	-65		T1IZI8|T1IZI8_STRMM:C4PEE8|C4PEE8_SCOSU:A0A646QD00|A0A646QD00_9MYRI:A0A4D5R8T8|A0A4D5R8T8_SCOVI
RGILTLKYPI	1172.73	2.7	587.375	2	42.1229	-45	1.54E5	A0A646QHW5|A0A646QHW5_9MYRI:T1IH08|T1IH08_STRMM:A0A4D5R9C4|A0A4D5R9C4_SCOVI:T1JM09|T1JM09_STRMM:A0A646QGP7|A0A646QGP7_9MYRI:A0A4D5RB20|A0A4D5RB20_SCOVI
RGLLLLLL	909.638	0.2	455.827	2	52.6096	-65	4.44E3	A0A646QFK0|A0A646QFK0_9MYRI:A0A646QID6|A0A646QID6_9MYRI
RGTRGEHTESEGGVYDI	1861.86	1.5	621.629	3	21.9553	-65	1.34E5	A0A4D5R960|A0A4D5R960_SCOVI:A0A646QCM1|A0A646QCM1_9MYRI
RGTRGEHTESEGGVYDISNKRRM(+15.99)GLTEY	3213.52	6.4	643.718	5	22.0728	-65	7.34E4	A0A4D5R960|A0A4D5R960_SCOVI:A0A646QCM1|A0A646QCM1_9MYRI
RHQGVM(+15.99)VGM(+15.99)GQKDSYVGDEAQSK	2538.16	-0.3	635.549	4	16.3381	-65	9.8E4	A0A646QHW5|A0A646QHW5_9MYRI:T1IH08|T1IH08_STRMM:A0A4D5R9C4|A0A4D5R9C4_SCOVI:A0A646QD00|A0A646QD00_9MYRI:T1JM09|T1JM09_STRMM:A0A4D5R8T8|A0A4D5R8T8_SCOVI:A0A646QGP7|A0A646QGP7_9MYRI:A0A4D5RB20|A0A4D5RB20_SCOVI
RIIQKLEQK	1154.71	-0.2	385.913	3	15.968	-65	5.38E4	A0A4D5R962|A0A4D5R962_SCOVI:A0A646QCE6|A0A646QCE6_9MYRI
RIQEKEEEFENTR	1706.82	3.5	854.424	2	16.8835	-45	1.14E5	A0A4D5R962|A0A4D5R962_SCOVI:T1IQ65|T1IQ65_STRMM:A0A646QCE6|A0A646QCE6_9MYRI
RIQEKEEEFENTRKNHQR	2370.18	-2.6	475.043	5	13.4084	-65	7.51E5	A0A4D5R962|A0A4D5R962_SCOVI:T1IQ65|T1IQ65_STRMM:A0A646QCE6|A0A646QCE6_9MYRI
RIQLLEEDLER	1412.76	0	707.391	2	35.3568	-45.0;-65.0	6.02E5	T1JFS6|T1JFS6_STRMM:A5D6I1|A5D6I1_9MYRI:A0A4D5RA87|A0A4D5RA87_SCOVI:A0A646QEZ0|A0A646QEZ0_9MYRI
RIQLLEEDLERSEER	1913.98	1.5	639.004	3	33.0448	-45.0;-65.0	4.91E5	T1JFS6|T1JFS6_STRMM:A5D6I1|A5D6I1_9MYRI:A0A4D5RA87|A0A4D5RA87_SCOVI:A0A646QEZ0|A0A646QEZ0_9MYRI
RIQLLEEDLERSEERLK	2155.16	-0.7	719.395	3	36.2367	-45.0;-65.0	7.58E5	T1JFS6|T1JFS6_STRMM:A5D6I1|A5D6I1_9MYRI:A0A4D5RA87|A0A4D5RA87_SCOVI:A0A646QEZ0|A0A646QEZ0_9MYRI
RKLEGELQT	1072.59	3.6	537.305	2	18.4322	-45	2.82E5	A0A4D5R962|A0A4D5R962_SCOVI:T1IQ65|T1IQ65_STRMM:A0A646QCE6|A0A646QCE6_9MYRI
RKLEGELQTL	1185.67	3.4	593.847	2	27.7922	-45		A0A4D5R962|A0A4D5R962_SCOVI:T1IQ65|T1IQ65_STRMM:A0A646QCE6|A0A646QCE6_9MYRI
RLADELR	871.487	0.7	436.753	2	19.6185	-65	6.96E4	A0A4D5R962|A0A4D5R962_SCOVI:T1IQ65|T1IQ65_STRMM:A0A646QCE6|A0A646QCE6_9MYRI
RLEDELVHEKEKYKAISDELDQTFAELSG	3391.68	4.2	848.933	4	49.3713	-65	2.12E5	A5D6I1|A5D6I1_9MYRI:A0A4D5RA87|A0A4D5RA87_SCOVI:A0A646QEZ0|A0A646QEZ0_9MYRI
RLEDELVHEKEKYKAISDELDQTFAELSGY	3554.74	-1.9	711.956	5	51.4219	-65	3.21E5	A5D6I1|A5D6I1_9MYRI:A0A4D5RA87|A0A4D5RA87_SCOVI:A0A646QEZ0|A0A646QEZ0_9MYRI
RLELEKEELQAALEEAEAALEQEENK	3011.49	1.1	1004.84	3	52.7161	-45		A0A4D5R962|A0A4D5R962_SCOVI:T1IQ65|T1IQ65_STRMM:A0A646QCE6|A0A646QCE6_9MYRI
RLILPGEL	909.565	-0.3	455.791	2	44.1802	-45	2.22E4	T1J368|T1J368_STRMM:T1J4D7|T1J4D7_STRMM:T1IHW1|T1IHW1_STRMM
RLILPGELAK	1108.7	2.5	555.359	2	34.7887	-65		T1J368|T1J368_STRMM:T1IHW1|T1IHW1_STRMM
RLILPGELAKHALSEGTKAVSK	2317.35	5.4	580.349	4	35.3437	-65		T1J368|T1J368_STRMM
RLLLPGEL	909.565	-0.3	455.791	2	44.1802	-45	2.22E4	T1JP79|T1JP79_STRMM
RLLLPGELAK	1108.7	2.5	555.359	2	34.7887	-65		T1JP79|T1JP79_STRMM
RLLLPGELAKHAVSEGTKAVTKYTSSK	2883.62	-0.3	577.732	5	40.3955	-65.0;-45.0	3.15E6	T1JP79|T1JP79_STRMM
RLQEAESRAEFAER	1690.84	2	564.623	3	19.0764	-65	1.17E5	A5D6I1|A5D6I1_9MYRI:A0A4D5RA87|A0A4D5RA87_SCOVI:A0A646QEZ0|A0A646QEZ0_9MYRI
RLSPGPVPRP	1074.63	3.3	538.326	2	23.143	-65	1.2E6	A0A4D5R962|A0A4D5R962_SCOVI:A0A646QCE6|A0A646QCE6_9MYRI
RLSPGPVPRPR	1230.73	1.1	411.253	3	18.7036	-45	1.06E6	A0A4D5R962|A0A4D5R962_SCOVI:A0A646QCE6|A0A646QCE6_9MYRI
RLSPGPVPRPRSK	1445.86	2	362.474	4	15.7321	-45	3.68E5	A0A4D5R962|A0A4D5R962_SCOVI:A0A646QCE6|A0A646QCE6_9MYRI
RLSPGPVPRPRSKR	1601.96	0.6	401.498	4	14.3008	-45	4.08E6	A0A4D5R962|A0A4D5R962_SCOVI:A0A646QCE6|A0A646QCE6_9MYRI
RLSPGPVPRPRSKRLVED	2058.18	2.5	515.555	4	19.9912	-45	2.53E6	A0A4D5R962|A0A4D5R962_SCOVI:A0A646QCE6|A0A646QCE6_9MYRI
RNLEHDLDVM(+15.99)REQLEEEQESKNDLLR	3253.56	3.1	651.724	5	33.5526	-65	3.83E5	A0A4D5R962|A0A4D5R962_SCOVI:A0A646QCE6|A0A646QCE6_9MYRI
RNLEHDLDVMREQLEEEQESK	2626.23	-4.8	657.563	4	38.3125	-65	9.18E4	A0A4D5R962|A0A4D5R962_SCOVI:A0A646QCE6|A0A646QCE6_9MYRI
RNLEHDLDVMREQLEEEQESKNDLLR	3237.57	-2	648.522	5	42.2921	-65	1.22E5	A0A4D5R962|A0A4D5R962_SCOVI:A0A646QCE6|A0A646QCE6_9MYRI
RNLGDFD	835.382	4.7	418.702	2	24.6306	-45		A0A4D5R962|A0A4D5R962_SCOVI:A0A646QCE6|A0A646QCE6_9MYRI
RNPDDISQEEYGE	1550.65	2.1	776.335	2	21.5826	-45	1.82E4	A0A646QIZ9|A0A646QIZ9_9MYRI:T1IPY8|T1IPY8_STRMM
RNRSSASAGRLSPGPVPRPRSKR	2488.4	3.4	415.743	6	14.2364	-45	7.41E4	A0A4D5R962|A0A4D5R962_SCOVI:A0A646QCE6|A0A646QCE6_9MYRI
RPRHQGVM(+15.99)VGM(+15.99)GQKDNYVGDEAQSK	2818.32	-8.1	705.585	4	20.0377	-65		T1IZI8|T1IZI8_STRMM
RPRHQGVMVGM(+15.99)GQKDSYVGDEAQSK	2775.32	0.8	694.839	4	17.0149	-65	9.71E4	A0A646QHW5|A0A646QHW5_9MYRI:T1IH08|T1IH08_STRMM:A0A4D5R9C4|A0A4D5R9C4_SCOVI:A0A646QD00|A0A646QD00_9MYRI:T1JM09|T1JM09_STRMM:A0A4D5R8T8|A0A4D5R8T8_SCOVI:A0A646QGP7|A0A646QGP7_9MYRI:A0A4D5RB20|A0A4D5RB20_SCOVI
RPRSSSTLELFTNV	1605.85	2.7	536.293	3	40.8693	-65	2.13E5	A0A0E4B804|A0A0E4B804_9MYRI:A0A646QE55|A0A646QE55_9MYRI
RQEIDRRIQEKEEEFENTR	2504.24	2.7	627.07	4	24.2659	-65	1.03E5	A0A4D5R962|A0A4D5R962_SCOVI:T1IQ65|T1IQ65_STRMM:A0A646QCE6|A0A646QCE6_9MYRI
RQEIDRRIQEKEEEFENTRKNHQR	3167.59	-0.3	528.941	6	21.1773	-65	1.39E6	A0A4D5R962|A0A4D5R962_SCOVI:T1IQ65|T1IQ65_STRMM:A0A646QCE6|A0A646QCE6_9MYRI
RQIEEAEEI	1115.55	2	558.783	2	23.9902	-45	1.42E5	A0A4D5R962|A0A4D5R962_SCOVI:T1IQ65|T1IQ65_STRMM:A0A646QCE6|A0A646QCE6_9MYRI
RQIEEAEEIAA	1257.62	-1.5	629.818	2	24.907	-45	8.37E4	A0A4D5R962|A0A4D5R962_SCOVI:T1IQ65|T1IQ65_STRMM:A0A646QCE6|A0A646QCE6_9MYRI
RQIEEAEEIAAL	1370.7	-0.7	686.361	2	37.3208	-45	1.69E5	A0A4D5R962|A0A4D5R962_SCOVI:T1IQ65|T1IQ65_STRMM:A0A646QCE6|A0A646QCE6_9MYRI
RQIEEAEEIAALN	1484.75	2.9	743.385	2	32.9772	-45	6.16E4	A0A4D5R962|A0A4D5R962_SCOVI:T1IQ65|T1IQ65_STRMM:A0A646QCE6|A0A646QCE6_9MYRI
RQIEEAEEIAALNLA	1668.87	1.8	835.445	2	44.1455	-45	1.28E5	A0A4D5R962|A0A4D5R962_SCOVI:T1IQ65|T1IQ65_STRMM:A0A646QCE6|A0A646QCE6_9MYRI
RQIYDSRGNPTVE	1533.75	5.4	767.89	2	19.7199	-45	3.53E4	T1JBI9|T1JBI9_STRMM:A0A4D5R9H8|A0A4D5R9H8_SCOVI:A0A646QF10|A0A646QF10_9MYRI
RRIQLLEEDLERSEERLK	2311.26	-0.9	463.26	5	33.7243	-65	2.33E5	T1JFS6|T1JFS6_STRMM:A5D6I1|A5D6I1_9MYRI:A0A4D5RA87|A0A4D5RA87_SCOVI:A0A646QEZ0|A0A646QEZ0_9MYRI
RSSASAGRLSPGP	1241.65	2.2	414.892	3	16.2412	-65	2.52E5	A0A4D5R962|A0A4D5R962_SCOVI:A0A646QCE6|A0A646QCE6_9MYRI
RSSASAGRLSPGPVPRP	1690.92	6.4	423.742	4	22.2951	-45.0;-65.0	2.85E6	A0A4D5R962|A0A4D5R962_SCOVI:A0A646QCE6|A0A646QCE6_9MYRI
RSSASAGRLSPGPVPRPR	1847.02	2.7	462.766	4	18.8414	-45	2.44E5	A0A4D5R962|A0A4D5R962_SCOVI:A0A646QCE6|A0A646QCE6_9MYRI
RSSASAGRLSPGPVPRPRSKR	2218.25	-0.8	444.659	5	14.7809	-45.0;-65.0	9.75E5	A0A4D5R962|A0A4D5R962_SCOVI:A0A646QCE6|A0A646QCE6_9MYRI
RSSASAGRLSPGPVPRPRSKRLVED	2674.47	6.1	535.907	5	19.9235	-45	8.33E5	A0A4D5R962|A0A4D5R962_SCOVI:A0A646QCE6|A0A646QCE6_9MYRI
RSSASAGRLSPGPVPRPRSKRLVEDE	2803.52	4.2	561.715	5	20.1945	-45	7.77E5	A0A4D5R962|A0A4D5R962_SCOVI:A0A646QCE6|A0A646QCE6_9MYRI
RSSASAGRLSPGPVPRPRSKRLVEDEE	2932.56	3.7	587.523	5	20.3979	-45	1.67E5	A0A4D5R962|A0A4D5R962_SCOVI:A0A646QCE6|A0A646QCE6_9MYRI
RSSGTSSGGELSM(+15.99)EY	1562.65	2.5	782.337	2	21.5495	-45	4.77E4	A0A4D5RAD0|A0A4D5RAD0_SCOVI
RTLYGFGG	869.439	-2	435.727	2	31.3642	-45	5.44E4	T1J379|T1J379_STRMM:T1JAH4|T1JAH4_STRMM:T1IH11|T1IH11_STRMM
RTVKKDLVQQVNPPKYEK	2169.23	-0.4	543.315	4	20.9401	-45	7.71E4	T1IQ65|T1IQ65_STRMM
RVADPDNTYGEDNGAM(+15.99)	1739.71	0.3	870.863	2	17.5618	-45	7.25E4	A0A212MHU7|A0A212MHU7_SCODE
RVADPDNTYGEDNGAM(+15.99)Y	1902.77	3.1	952.398	2	22.8645	-45		A0A212MHU7|A0A212MHU7_SCODE
RVPILR	752.502	3.2	377.261	2	21.8542	-65	8.15E4	A0A4D5R9J2|A0A4D5R9J2_SCOVI:A0A646QFP9|A0A646QFP9_9MYRI:A0A646QFG5|A0A646QFG5_9MYRI
RVPLIR	752.502	3.2	377.261	2	21.8542	-65	8.15E4	T1J1P0|T1J1P0_STRMM
RYQKSTELLIRKLPFQR	2175.26	0.9	436.062	5	33.0448	-45	5.25E4	L0CJD1|L0CJD1_9MYRI:L0CJT8|L0CJT8_9MYRI:L0CJU2|L0CJU2_9MYRI:L0CI90|L0CI90_9MYRI:L0CI95|L0CI95_9MYRI:L0CJU6|L0CJU6_9MYRI:Q9XYI8|Q9XYI8_9MYRI:L0CHZ6|L0CHZ6_9MYRI:L0CI00|L0CI00_9MYRI:Q9XYI4|Q9XYI4_9MYRI:L0CI04|L0CI04_9MYRI:A0A4D5RAQ6|A0A4D5RAQ6_SCOVI:L0CJV0|L0CJV0_9MYRI:A0A646QDE7|A0A646QDE7_9MYRI:T1JIE5|T1JIE5_STRMM:L0CJK9|L0CJK9_9MYRI:T1IYQ5|T1IYQ5_STRMM:T1IH13|T1IH13_STRMM:L0CJM0|L0CJM0_9MYRI:L0C…
S(+42.01)ESHLDEYDRYNFEYDK	2250.93	1.7	751.322	3	33.4172	-65	2.24E5	F5CIR2|F5CIR2_SCOSU:A0A4D5R9U5|A0A4D5R9U5_SCOVI:A0A646QC68|A0A646QC68_9MYRI
S(+42.01)KIGINGFGR	1089.59	1.3	545.806	2	33.0448	-45	5.04E5	T1IZC8|T1IZC8_STRMM:T1IHY0|T1IHY0_STRMM:A0A646QFJ4|A0A646QFJ4_9MYRI:A0A4D5R9Q5|A0A4D5R9Q5_SCOVI
S(+42.01)KIGINGFGRIG	1259.7	2.4	630.86	2	40.0912	-45	9.79E5	T1IZC8|T1IZC8_STRMM:T1IHY0|T1IHY0_STRMM:A0A646QFJ4|A0A646QFJ4_9MYRI:A0A4D5R9Q5|A0A4D5R9Q5_SCOVI
S(+42.01)KIGINGFGRIGR	1415.8	1.2	472.942	3	35.1265	-65.0;-45.0	1.55E6	T1IZC8|T1IZC8_STRMM:T1IHY0|T1IHY0_STRMM:A0A646QFJ4|A0A646QFJ4_9MYRI:A0A4D5R9Q5|A0A4D5R9Q5_SCOVI
S(+42.01)KIGINGFGRIGRLVL	1741.04	-1.3	581.354	3	48.7775	-65	2.03E5	T1IZC8|T1IZC8_STRMM:T1IHY0|T1IHY0_STRMM:A0A646QFJ4|A0A646QFJ4_9MYRI:A0A4D5R9Q5|A0A4D5R9Q5_SCOVI
S(+42.01)KIGINGFGRIGRLVLR	1897.14	-2.5	633.387	3	44.6187	-45.0;-65.0	6.01E7	T1IZC8|T1IZC8_STRMM:T1IHY0|T1IHY0_STRMM:A0A646QFJ4|A0A646QFJ4_9MYRI:A0A4D5R9Q5|A0A4D5R9Q5_SCOVI
S(+42.01)KIGINGFGRIGRLVLRA	1968.17	-1.7	657.066	3	46.4411	-45	8.09E6	T1IZC8|T1IZC8_STRMM:T1IHY0|T1IHY0_STRMM:A0A646QFJ4|A0A646QFJ4_9MYRI:A0A4D5R9Q5|A0A4D5R9Q5_SCOVI
S(+42.01)KIGINGFGRIGRLVLRAALD	2267.32	6.7	756.789	3	51.0666	-45	2.17E5	A0A646QFJ4|A0A646QFJ4_9MYRI:A0A4D5R9Q5|A0A4D5R9Q5_SCOVI
S(+42.01)KIGINGFGRIGRLVLRAALDKG	2452.44	-3.4	614.117	4	49.981	-65	2.79E6	A0A646QFJ4|A0A646QFJ4_9MYRI:A0A4D5R9Q5|A0A4D5R9Q5_SCOVI
S(+42.01)KIGINGFGRIGRLVLRAALDKGAEV	2751.59	-0.8	688.906	4	51.0642	-65	4.28E5	A0A646QFJ4|A0A646QFJ4_9MYRI:A0A4D5R9Q5|A0A4D5R9Q5_SCOVI
S(+42.01)KIGINGFGRIGRLVLRAALDKGAEVVAVN	3134.8	0.4	784.711	4	52.6096	-65	2.33E5	A0A646QFJ4|A0A646QFJ4_9MYRI:A0A4D5R9Q5|A0A4D5R9Q5_SCOVI
S(+42.01)KIGINGFGRIGRLVLRAALDKGAEVVAVND	3249.83	0	813.467	4	52.7794	-45	1.56E6	A0A646QFJ4|A0A646QFJ4_9MYRI:A0A4D5R9Q5|A0A4D5R9Q5_SCOVI
S(+42.01)LAGLKKQFNKANQY	1750.94	6	584.658	3	34.4429	-65	8.63E4	T1JL31|T1JL31_STRMM
S(+42.01)PDDCDE	821.239	5	411.63	2	18.3654	-45	8.5E3	T1IR83|T1IR83_STRMM
S(+42.01)TPKLDSIPDVEIDHGRFK	2195.12	7.7	549.794	4	37.9158	-65		A0A4D5R9R1|A0A4D5R9R1_SCOVI:A0A646QD68|A0A646QD68_9MYRI
S(+42.01)WVTSSQVPGATKQVYVVEEHRHEG	2851.39	6.9	713.862	4	29.617	-65	1.71E5	A0A4D5RAD0|A0A4D5RAD0_SCOVI:A0A646QEY0|A0A646QEY0_9MYRI
S(+42.01)WVTSSQVPGATKQVYVVEEHRHEGF	2998.46	4.3	600.703	5	33.8205	-65	8.36E5	A0A4D5RAD0|A0A4D5RAD0_SCOVI:A0A646QEY0|A0A646QEY0_9MYRI
SAGRLSPGP	840.445	0.9	421.232	2	18.065	-65	6.78E4	A0A4D5R962|A0A4D5R962_SCOVI:A0A646QCE6|A0A646QCE6_9MYRI
SAGRLSPGPVPR	1192.67	4.4	398.566	3	20.0929	-65	6.09E4	A0A4D5R962|A0A4D5R962_SCOVI:A0A646QCE6|A0A646QCE6_9MYRI
SAGRLSPGPVPRP	1289.72	3	430.917	3	24.2594	-45	8.91E5	A0A4D5R962|A0A4D5R962_SCOVI:A0A646QCE6|A0A646QCE6_9MYRI
SAGRLSPGPVPRPR	1445.82	2.5	482.95	3	20.6351	-65	3.88E4	A0A4D5R962|A0A4D5R962_SCOVI:A0A646QCE6|A0A646QCE6_9MYRI
SAGRLSPGPVPRPRSKR	1817.05	2.8	364.419	5	15.0523	-45	1.11E6	A0A4D5R962|A0A4D5R962_SCOVI:A0A646QCE6|A0A646QCE6_9MYRI
SAGRLSPGPVPRPRSKRLVE	2158.24	0.3	540.57	4	20.5675	-65	1.92E5	A0A4D5R962|A0A4D5R962_SCOVI:A0A646QCE6|A0A646QCE6_9MYRI
SAGRLSPGPVPRPRSKRLVED	2273.27	0.9	569.327	4	20.6013	-45	1.42E6	A0A4D5R962|A0A4D5R962_SCOVI:A0A646QCE6|A0A646QCE6_9MYRI
SAGRLSPGPVPRPRSKRLVEDE	2402.31	5.6	481.474	5	20.9437	-45.0;-65.0	4.05E5	A0A4D5R962|A0A4D5R962_SCOVI:A0A646QCE6|A0A646QCE6_9MYRI
SAM(+15.99)DRADLAEQQ	1349.59	4.3	675.806	2	16.3657	-45	3.58E4	A5D6I1|A5D6I1_9MYRI:A0A4D5RA87|A0A4D5RA87_SCOVI:A0A646QEZ0|A0A646QEZ0_9MYRI
SASAGRLSPGPVPRPRSK	1819.02	2.5	455.764	4	17.8025	-65	3.1E5	A0A4D5R962|A0A4D5R962_SCOVI:A0A646QCE6|A0A646QCE6_9MYRI
SASAGRLSPGPVPRPRSKR	1975.12	-1.5	494.788	4	15.8356	-65.0;-45.0	8.56E5	A0A4D5R962|A0A4D5R962_SCOVI:A0A646QCE6|A0A646QCE6_9MYRI
SASAGRLSPGPVPRPRSKRLVED	2431.34	3.2	608.846	4	21.1096	-65	9.06E5	A0A4D5R962|A0A4D5R962_SCOVI:A0A646QCE6|A0A646QCE6_9MYRI
SASAGRLSPGPVPRPRSKRLVEDE	2560.38	2	641.106	4	21.3818	-65	8.83E5	A0A4D5R962|A0A4D5R962_SCOVI:A0A646QCE6|A0A646QCE6_9MYRI
SASAGRLSPGPVPRPRSKRLVEDEE	2689.43	2.1	673.367	4	21.5834	-65	4.69E5	A0A4D5R962|A0A4D5R962_SCOVI:A0A646QCE6|A0A646QCE6_9MYRI
SASGKGIAVLQV	1128.65	0.5	565.334	2	37.5244	-45	1.59E5	A0A0E4B9P8|A0A0E4B9P8_9MYRI
SDIAENTLAKLR	1329.73	3.2	444.252	3	33.5526	-65	4.65E4	A0A4D5R962|A0A4D5R962_SCOVI:A0A646QCE6|A0A646QCE6_9MYRI
SDIAENTLAKLRAR	1556.86	-0.5	519.963	3	32.3774	-65	8.77E4	A0A4D5R962|A0A4D5R962_SCOVI:A0A646QCE6|A0A646QCE6_9MYRI
SEEKATAKEEAYEDQL	1839.84	3.5	614.29	3	22.9389	-65	5.86E5	A5D6I1|A5D6I1_9MYRI:A0A4D5RA87|A0A4D5RA87_SCOVI:A0A646QEZ0|A0A646QEZ0_9MYRI
SEEKATAKEEAYEDQLRQSTSRLQEAESR	3368.61	1.2	674.732	5	29.5135	-65	5.71E4	A5D6I1|A5D6I1_9MYRI:A0A4D5RA87|A0A4D5RA87_SCOVI:A0A646QEZ0|A0A646QEZ0_9MYRI
SEEKATAKEEAYEDQLRQSTSRLQEAESRAEF	3715.76	4.7	744.164	5	36.4083	-65	6.33E4	A5D6I1|A5D6I1_9MYRI:A0A4D5RA87|A0A4D5RA87_SCOVI:A0A646QEZ0|A0A646QEZ0_9MYRI
SEERSDIAENTL	1362.63	5.1	682.326	2	25.4346	-45		A0A646QCE6|A0A646QCE6_9MYRI
SEERSDIAENTLAKLRAR	2058.08	-3.3	515.528	4	30.5186	-65	4.67E5	A0A646QCE6|A0A646QCE6_9MYRI
SEERSDIAENTLAKLRARNR	2328.23	3.1	583.067	4	28.0229	-65	1.07E5	A0A646QCE6|A0A646QCE6_9MYRI
SFIEASSYSTVNRAQ	1658.79	1	830.406	2	30.6282	-45		A0A0E4B804|A0A0E4B804_9MYRI
SFTTTAEREIVRDIKEK	2022.07	4.5	675.037	3	33.6203	-65.0;-45.0	8.24E5	A0A646QHW5|A0A646QHW5_9MYRI:T1IH08|T1IH08_STRMM:A0A4D5R9C4|A0A4D5R9C4_SCOVI:A0A646QD00|A0A646QD00_9MYRI:T1JM09|T1JM09_STRMM:A0A4D5R8T8|A0A4D5R8T8_SCOVI:A0A646QGP7|A0A646QGP7_9MYRI:A0A4D5RB20|A0A4D5RB20_SCOVI
SGASTGVHEALEL	1269.62	5.3	635.823	2	34.7159	-45	1.05E4	A0A4D5R9H8|A0A4D5R9H8_SCOVI:Q9NG68|Q9NG68_SCOPO:A0A646QF10|A0A646QF10_9MYRI
SGETKIVELEEEL	1474.74	5.5	738.384	2	43.5722	-45	3.76E4	A5D6I1|A5D6I1_9MYRI:A0A4D5RA87|A0A4D5RA87_SCOVI:A0A646QEZ0|A0A646QEZ0_9MYRI
SGETKIVELEEELR	1630.84	0.5	544.623	3	38.8843	-65	3.1E5	A5D6I1|A5D6I1_9MYRI:A0A4D5RA87|A0A4D5RA87_SCOVI:A0A646QEZ0|A0A646QEZ0_9MYRI
SGINFGNTR	964.473	0.1	483.245	2	25.653	-65	1.92E5	A0A4D5R9H6|A0A4D5R9H6_SCOVI:A0A646QDX5|A0A646QDX5_9MYRI
SGLIYEETRGVLK	1463.8	3	488.943	3	34.0936	-65	8.09E5	T1J379|T1J379_STRMM:T1JAH4|T1JAH4_STRMM:T1IH11|T1IH11_STRMM
SGLNFGNTR	964.473	0.1	483.245	2	25.653	-65	1.92E5	A0A4D5R9D5|A0A4D5R9D5_SCOVI:A0A4D5R9X9|A0A4D5R9X9_SCOVI:A0A646QFY6|A0A646QFY6_9MYRI
SGRTTGIVLDSG	1161.6	6.1	581.812	2	26.3956	-45	1.71E4	T1IZI8|T1IZI8_STRMM:A0A646QHW5|A0A646QHW5_9MYRI:C4PEE8|C4PEE8_SCOSU:T1IH08|T1IH08_STRMM:A0A4D5R9C4|A0A4D5R9C4_SCOVI:A0A646QD00|A0A646QD00_9MYRI:T1JM09|T1JM09_STRMM:A0A4D5R8T8|A0A4D5R8T8_SCOVI:A0A646QGP7|A0A646QGP7_9MYRI:A0A4D5RB20|A0A4D5RB20_SCOVI
SGRTTGIVLDSGD	1276.63	2.1	639.323	2	26.7036	-45	4.12E4	T1IZI8|T1IZI8_STRMM:A0A646QHW5|A0A646QHW5_9MYRI:C4PEE8|C4PEE8_SCOSU:T1IH08|T1IH08_STRMM:A0A4D5R9C4|A0A4D5R9C4_SCOVI:A0A646QD00|A0A646QD00_9MYRI:T1JM09|T1JM09_STRMM:A0A4D5R8T8|A0A4D5R8T8_SCOVI:A0A646QGP7|A0A646QGP7_9MYRI:A0A4D5RB20|A0A4D5RB20_SCOVI
SGRTTGLVLDSG	1161.6	6.1	581.812	2	26.3956	-45	1.71E4	T1J8A7|T1J8A7_STRMM
SGRTTGLVLDSGD	1276.63	2.1	639.323	2	26.7036	-45	4.12E4	T1J8A7|T1J8A7_STRMM
SGTVDFDEFM(+15.99)EM(+15.99)MTGD	1842.66	-0.8	922.341	2	46.1063	-45	8.84E5	A0A646QI96|A0A646QI96_9MYRI:T1JDJ5|T1JDJ5_STRMM:T1IUH6|T1IUH6_STRMM:T1J4B7|T1J4B7_STRMM:A0A4D5RB46|A0A4D5RB46_SCOVI
SGTVDFDEFM(+15.99)EMM(+15.99)TGD	1842.66	-1.4	922.34	2	44.5511	-45	4.49E5	A0A646QI96|A0A646QI96_9MYRI:T1JDJ5|T1JDJ5_STRMM:T1IUH6|T1IUH6_STRMM:T1J4B7|T1J4B7_STRMM:A0A4D5RB46|A0A4D5RB46_SCOVI
SGTVDFDEFMEM(+15.99)M(+15.99)TGD	1842.66	-1.6	922.34	2	46.7798	-45	7.2E5	A0A646QI96|A0A646QI96_9MYRI:T1JDJ5|T1JDJ5_STRMM:T1IUH6|T1IUH6_STRMM:T1J4B7|T1J4B7_STRMM:A0A4D5RB46|A0A4D5RB46_SCOVI
SIFGDRISG	950.482	-2.9	476.248	2	32.2411	-65	1.11E5	A0A646QCH4|A0A646QCH4_9MYRI:A0A4D5R926|A0A4D5R926_SCOVI:B6V746|B6V746_SCOSU:T1IIY0|T1IIY0_STRMM
SIFGDRISGSDEEDV	1624.72	1.6	813.372	2	36.1013	-45	2.66E5	A0A646QCH4|A0A646QCH4_9MYRI:A0A4D5R926|A0A4D5R926_SCOVI:B6V746|B6V746_SCOSU
SIGYSISKDRQGESDFQRI	2185.08	1.2	729.369	3	30.1127	-65	1.36E5	A0A4D5RA68|A0A4D5RA68_SCOVI:A0A646QFG2|A0A646QFG2_9MYRI
SIQFTGVIKK	1119.67	-3.1	560.84	2	29.7502	-45	3.41E6	A0A212MHU7|A0A212MHU7_SCODE
SIQFTGVIKKS	1206.7	-2.7	403.24	3	29.9106	-65	6.8E5	A0A212MHU7|A0A212MHU7_SCODE
SIQFTGVIKKSS	1293.73	-4.8	647.871	2	29.6826	-45.0;-65.0	6.59E7	A0A212MHU7|A0A212MHU7_SCODE
SLAHYAGTVPYNI	1404.7	2.1	703.363	2	38.6793	-45	1.02E5	A0A4D5R962|A0A4D5R962_SCOVI:A0A646QCE6|A0A646QCE6_9MYRI
SLELGGKSPLVIFA	1429.82	5.7	715.922	2	51.4688	-45	5.45E4	A0A4D5R9U2|A0A4D5R9U2_SCOVI:A0A646QFS6|A0A646QFS6_9MYRI
SLEVSEEKA	990.487	0	496.252	2	19.8216	-65	8.6E5	T1JFS6|T1JFS6_STRMM:A5D6I1|A5D6I1_9MYRI:A0A4D5RA87|A0A4D5RA87_SCOVI:A0A646QEZ0|A0A646QEZ0_9MYRI
SLEVSEEKATAK	1290.67	1.6	646.344	2	17.1563	-45	1.46E5	A5D6I1|A5D6I1_9MYRI:A0A4D5RA87|A0A4D5RA87_SCOVI:A0A646QEZ0|A0A646QEZ0_9MYRI
SLEVSEEKATAKEEAYE	1911.89	6.9	638.312	3	23.2112	-65	2.99E5	A5D6I1|A5D6I1_9MYRI:A0A4D5RA87|A0A4D5RA87_SCOVI:A0A646QEZ0|A0A646QEZ0_9MYRI
SLEVSEEKATAKEEAYEDQLR	2424.17	-2	809.063	3	27.6174	-65	1.4E7	A5D6I1|A5D6I1_9MYRI:A0A4D5RA87|A0A4D5RA87_SCOVI:A0A646QEZ0|A0A646QEZ0_9MYRI
SLEVSEEKATAKEEAYEDQLRQSTSR	2983.44	3.6	746.871	4	29.0441	-65		A5D6I1|A5D6I1_9MYRI:A0A4D5RA87|A0A4D5RA87_SCOVI:A0A646QEZ0|A0A646QEZ0_9MYRI
SLEVSEEKATAKEEAYEDQLRQSTSRLQEAESR	3796.84	4.1	760.38	5	34.5154	-65.0;-45.0	4.56E5	A5D6I1|A5D6I1_9MYRI:A0A4D5RA87|A0A4D5RA87_SCOVI:A0A646QEZ0|A0A646QEZ0_9MYRI
SLLALYKEKKERPR	1730.02	3.6	433.515	4	21.9897	-65	6.17E5	A0A646QG90|A0A646QG90_9MYRI:A0A4D5R8V9|A0A4D5R8V9_SCOVI:T1IUW0|T1IUW0_STRMM
SLLALYKEKKERPRS	1817.05	-1.7	455.271	4	21.7188	-65.0;-45.0	1.86E7	A0A646QG90|A0A646QG90_9MYRI:A0A4D5R8V9|A0A4D5R8V9_SCOVI
SLLSINR	801.471	1.3	401.744	2	30.789	-65	6.64E4	A0A212MHU6|A0A212MHU6_SCODE
SLNDEIAH	897.419	3	449.72	2	21.1079	-65	1.31E5	A0A4D5R962|A0A4D5R962_SCOVI:A0A646QCE6|A0A646QCE6_9MYRI
SLNDEIAHQ	1025.48	4.4	513.75	2	21.6915	-45		A0A4D5R962|A0A4D5R962_SCOVI:A0A646QCE6|A0A646QCE6_9MYRI
SLNDEIAHQD	1140.5	4.6	571.264	2	21.8921	-45	1.85E5	A0A4D5R962|A0A4D5R962_SCOVI:A0A646QCE6|A0A646QCE6_9MYRI
SLNDEIAHQDE	1269.55	8.2	635.788	2	22.9015	-45	2.24E4	A0A4D5R962|A0A4D5R962_SCOVI:A0A646QCE6|A0A646QCE6_9MYRI
SLNDEIAHQDEL	1382.63	-3.5	692.323	2	32.4445	-45	7.85E5	A0A4D5R962|A0A4D5R962_SCOVI:A0A646QCE6|A0A646QCE6_9MYRI
SLNDEIAHQDELIN	1609.76	2.3	805.891	2	35.1537	-45	4.85E5	A0A4D5R962|A0A4D5R962_SCOVI:A0A646QCE6|A0A646QCE6_9MYRI
SLRVAEYAFKYAKANGR	1943.04	-1	648.688	3	31.3636	-65	1.18E5	A0A646QDN5|A0A646QDN5_9MYRI
SLSIAKRKLEGELQTLHA	1993.13	-1.1	665.386	3	34.309	-65	3.53E5	A0A4D5R962|A0A4D5R962_SCOVI:T1IQ65|T1IQ65_STRMM:A0A646QCE6|A0A646QCE6_9MYRI
SM(+15.99)DTGAHLGLTDQPAGQE	1842.81	3.7	922.416	2	27.1772	-45	6.69E5	A0A646QD13|A0A646QD13_9MYRI:A0A4D5R9F0|A0A4D5R9F0_SCOVI
SM(+15.99)QASLEAEAKGK	1364.66	5.4	455.898	3	16.4422	-65	3.69E5	A0A4D5R962|A0A4D5R962_SCOVI:T1IQ65|T1IQ65_STRMM:A0A646QCE6|A0A646QCE6_9MYRI
SM(+15.99)SDEERM(+15.99)DGL	1300.49	2.7	651.257	2	16.8835	-45	4.2E5	T1JFS6|T1JFS6_STRMM:A5D6I1|A5D6I1_9MYRI:A0A4D5RA87|A0A4D5RA87_SCOVI
SM(+15.99)SDEERM(+15.99)DGLE	1429.53	5.4	715.78	2	16.8158	-45	1.49E5	T1JFS6|T1JFS6_STRMM:A5D6I1|A5D6I1_9MYRI:A0A4D5RA87|A0A4D5RA87_SCOVI
SM(+15.99)SDEERM(+15.99)DGLEAQLK	1869.81	-2.5	935.912	2	23.7884	-45	1.84E5	A5D6I1|A5D6I1_9MYRI:A0A4D5RA87|A0A4D5RA87_SCOVI
SM(+15.99)VSSKLLVTVK	1306.75	2.1	436.594	3	29.1749	-65	3.67E4	A0A646QFM5|A0A646QFM5_9MYRI:A0A4D5R8X0|A0A4D5R8X0_SCOVI
SMDTGAHLGLTDQPAGQE	1826.81	0.1	914.415	2	30.5526	-45	1.41E5	A0A646QD13|A0A646QD13_9MYRI:A0A4D5R9F0|A0A4D5R9F0_SCOVI
SNLSFIRAKHR	1327.75	5.9	443.594	3	18.9746	-45	2.76E5	A0A4D5RAD0|A0A4D5RAD0_SCOVI:A0A646QEY0|A0A646QEY0_9MYRI:T1J4Y6|T1J4Y6_STRMM
SPGPVPRP	805.445	-3.6	403.729	2	26.6698	-65	1.59E5	A0A4D5R962|A0A4D5R962_SCOVI:A0A646QCE6|A0A646QCE6_9MYRI
SPGPVPRPR	961.546	0.2	481.782	2	15.7649	-65	1.57E5	A0A4D5R962|A0A4D5R962_SCOVI:A0A646QCE6|A0A646QCE6_9MYRI
SPGPVPRPRSKR	1332.77	-0.3	445.266	3	15.1878	-45	1.24E5	A0A4D5R962|A0A4D5R962_SCOVI:A0A646QCE6|A0A646QCE6_9MYRI
SPGPVPRPRSKRLVE	1673.97	1.6	419.501	4	17.7991	-65	2.19E5	A0A4D5R962|A0A4D5R962_SCOVI:A0A646QCE6|A0A646QCE6_9MYRI
SPGPVPRPRSKRLVEDE	1918.04	3.4	480.52	4	18.4322	-45	4.73E5	A0A4D5R962|A0A4D5R962_SCOVI:A0A646QCE6|A0A646QCE6_9MYRI
SPGPVPRPRSKRLVEDEE	2047.08	4.1	683.372	3	18.7386	-65.0;-45.0	4.25E5	A0A4D5R962|A0A4D5R962_SCOVI:A0A646QCE6|A0A646QCE6_9MYRI
SPNFQKPKPPKP	1363.76	3	455.597	3	19.3815	-45	1.51E5	A0A4D5R962|A0A4D5R962_SCOVI:A0A646QCE6|A0A646QCE6_9MYRI
SPNFQKPKPPKPGQ	1548.84	4.7	517.292	3	18.1603	-45	8.98E5	A0A4D5R962|A0A4D5R962_SCOVI:A0A646QCE6|A0A646QCE6_9MYRI
SPNFQKPKPPKPGQV	1647.91	1.1	412.986	4	21.7864	-65	5.53E5	A0A4D5R962|A0A4D5R962_SCOVI:A0A646QCE6|A0A646QCE6_9MYRI
SPNFQKPKPPKPGQVEAHF	2132.12	-0.1	534.038	4	26.6022	-65	1.86E5	A0A4D5R962|A0A4D5R962_SCOVI
SPNFQKPKPPKPGQVEAHFSLAHYAGTVPYNI	3518.81	0.7	880.713	4	39.1886	-45	4.35E5	A0A4D5R962|A0A4D5R962_SCOVI
SQRQVQEFKEAF	1495.74	-2	499.588	3	23.7546	-65	3.12E5	A0A646QCH4|A0A646QCH4_9MYRI:A0A4D5R926|A0A4D5R926_SCOVI:B6V746|B6V746_SCOSU:T1IIY0|T1IIY0_STRMM
SQRQVQEFKEAFQLM(+15.99)	1883.92	-2.1	628.981	3	36.6839	-65	2.81E4	A0A646QCH4|A0A646QCH4_9MYRI:A0A4D5R926|A0A4D5R926_SCOVI:B6V746|B6V746_SCOSU:T1IIY0|T1IIY0_STRMM
SQVPGATKQVYVVEEHRHEGF	2396.19	-2.8	799.737	3	26.5684	-45.0;-65.0	9.54E5	A0A4D5RAD0|A0A4D5RAD0_SCOVI:A0A646QEY0|A0A646QEY0_9MYRI
SRKRLELEKEELQAALEEAEAALEQEENK	3382.72	3.2	846.693	4	50.4542	-65	3.2E5	A0A4D5R962|A0A4D5R962_SCOVI:T1IQ65|T1IQ65_STRMM:A0A646QCE6|A0A646QCE6_9MYRI
SRLFSRVEPAHKSK	1640.91	2.5	411.237	4	15.8664	-45	5.96E4	A0A646QHU7|A0A646QHU7_9MYRI:T1IJU5|T1IJU5_STRMM
SRLQEAESRAEFAER	1777.87	2.1	593.634	3	22.329	-65	8.6E5	A5D6I1|A5D6I1_9MYRI:A0A4D5RA87|A0A4D5RA87_SCOVI:A0A646QEZ0|A0A646QEZ0_9MYRI
SRNLGDF	807.388	5.5	404.704	2	25.8903	-45	2.67E5	A0A4D5R962|A0A4D5R962_SCOVI:A0A646QCE6|A0A646QCE6_9MYRI
SRNLGDFD	922.414	0	462.216	2	24.4668	-45	1.08E6	A0A4D5R962|A0A4D5R962_SCOVI:A0A646QCE6|A0A646QCE6_9MYRI
SSASAGRLSPGP	1085.55	5	543.785	2	19.1781	-45	2.03E5	A0A4D5R962|A0A4D5R962_SCOVI:A0A646QCE6|A0A646QCE6_9MYRI
SSASAGRLSPGPVP	1281.67	2.6	641.845	2	27.4482	-45	5.18E5	A0A4D5R962|A0A4D5R962_SCOVI:A0A646QCE6|A0A646QCE6_9MYRI
SSASAGRLSPGPVPR	1437.77	1.1	480.265	3	21.1773	-65	1.36E4	A0A4D5R962|A0A4D5R962_SCOVI:A0A646QCE6|A0A646QCE6_9MYRI
SSASAGRLSPGPVPRPR	1690.92	3.5	423.741	4	20.7028	-65	2.03E6	A0A4D5R962|A0A4D5R962_SCOVI:A0A646QCE6|A0A646QCE6_9MYRI
SSASAGRLSPGPVPRPRSK	1906.05	-0.9	477.521	4	18.0023	-65	6.28E6	A0A4D5R962|A0A4D5R962_SCOVI:A0A646QCE6|A0A646QCE6_9MYRI
SSASAGRLSPGPVPRPRSKR	2062.15	-1.6	516.546	4	15.9972	-45	5.23E6	A0A4D5R962|A0A4D5R962_SCOVI:A0A646QCE6|A0A646QCE6_9MYRI
SSASAGRLSPGPVPRPRSKRL	2175.23	3.1	544.819	4	19.3475	-65	1.5E5	A0A4D5R962|A0A4D5R962_SCOVI:A0A646QCE6|A0A646QCE6_9MYRI
SSASAGRLSPGPVPRPRSKRLVE	2403.35	-0.2	601.845	4	21.1773	-65	1.87E6	A0A4D5R962|A0A4D5R962_SCOVI:A0A646QCE6|A0A646QCE6_9MYRI
SSASAGRLSPGPVPRPRSKRLVED	2518.37	-0.7	630.602	4	21.1796	-65.0;-45.0	2.17E7	A0A4D5R962|A0A4D5R962_SCOVI:A0A646QCE6|A0A646QCE6_9MYRI
SSASAGRLSPGPVPRPRSKRLVEDE	2647.42	0.7	662.864	4	21.5157	-65.0;-45.0	1.47E7	A0A4D5R962|A0A4D5R962_SCOVI:A0A646QCE6|A0A646QCE6_9MYRI
SSASAGRLSPGPVPRPRSKRLVEDEE	2776.46	2	695.125	4	21.6512	-65.0;-45.0	9.03E6	A0A4D5R962|A0A4D5R962_SCOVI:A0A646QCE6|A0A646QCE6_9MYRI
SSLEKSYELPDGQVITIGNER	2334.17	0.5	779.067	3	41.1369	-65	3.82E4	A0A646QHW5|A0A646QHW5_9MYRI:T1IH08|T1IH08_STRMM:A0A4D5R9C4|A0A4D5R9C4_SCOVI:A0A646QD00|A0A646QD00_9MYRI:T1JM09|T1JM09_STRMM:A0A4D5R8T8|A0A4D5R8T8_SCOVI:A0A646QGP7|A0A646QGP7_9MYRI:A0A4D5RB20|A0A4D5RB20_SCOVI
SSLLGKY	766.423	-3.8	384.218	2	29.3748	-65	2.84E5	A0A4D5R962|A0A4D5R962_SCOVI:T1IQ65|T1IQ65_STRMM:A0A646QCE6|A0A646QCE6_9MYRI
SSLLGKYR	922.524	4.6	462.273	2	22.2239	-45	4.9E5	A0A4D5R962|A0A4D5R962_SCOVI:T1IQ65|T1IQ65_STRMM:A0A646QCE6|A0A646QCE6_9MYRI
SSLLGKYRNLEHDLDVM(+15.99)REQLEEEQESK	3390.64	-2.8	679.135	5	39.7717	-65		A0A4D5R962|A0A4D5R962_SCOVI:A0A646QCE6|A0A646QCE6_9MYRI
SSLLGKYRNLEHDLDVM(+15.99)REQLEEEQESKNDLLR	4001.98	-2.2	668.004	6	42.2921	-65	8.1E5	A0A4D5R962|A0A4D5R962_SCOVI:A0A646QCE6|A0A646QCE6_9MYRI
SSLSKDGVLTVEAPLPVAIEGERLIPIDKS	3132.73	-2.2	784.19	4	50.5199	-45	1.39E5	A0A646QFP9|A0A646QFP9_9MYRI:A0A646QFG5|A0A646QFG5_9MYRI
SSQVPGATKQVYVVEEHRHEGF	2483.22	1.9	828.751	3	26.7579	-45	7.03E5	A0A4D5RAD0|A0A4D5RAD0_SCOVI:A0A646QEY0|A0A646QEY0_9MYRI
SSSSLEKSYELPDGQVITIGNER	2508.23	3.9	837.091	3	41.0725	-65	2.56E5	A0A646QHW5|A0A646QHW5_9MYRI:T1IH08|T1IH08_STRMM:A0A4D5R9C4|A0A4D5R9C4_SCOVI:A0A646QD00|A0A646QD00_9MYRI:T1JM09|T1JM09_STRMM:A0A4D5R8T8|A0A4D5R8T8_SCOVI:A0A646QGP7|A0A646QGP7_9MYRI:A0A4D5RB20|A0A4D5RB20_SCOVI
STLSNLR	789.434	1.7	395.726	2	20.6351	-65	6.53E4	A0A4D5R962|A0A4D5R962_SCOVI
STSRLQEAESRAEFAER	1965.95	1.9	656.327	3	23.9915	-45.0;-65.0	9.43E5	A5D6I1|A5D6I1_9MYRI:A0A4D5RA87|A0A4D5RA87_SCOVI:A0A646QEZ0|A0A646QEZ0_9MYRI
STSRLQEAESRAEFAERTVQK	2422.22	1.3	606.565	4	27.8199	-65	5.3E5	A5D6I1|A5D6I1_9MYRI:A0A4D5RA87|A0A4D5RA87_SCOVI:A0A646QEZ0|A0A646QEZ0_9MYRI
STSRLQEAESRAEFAERTVQKLQKEVDRLE	3532.82	3	589.815	6	45.1265	-65	8.39E4	A5D6I1|A5D6I1_9MYRI:A0A4D5RA87|A0A4D5RA87_SCOVI:A0A646QEZ0|A0A646QEZ0_9MYRI
STYDSLGR	897.419	3.3	449.72	2	19.3475	-65	1.01E5	B6V746|B6V746_SCOSU
STYDSLGRIVNDKDLDEM(+15.99)LSEAPGPIT	2951.41	-2.5	984.81	3	45.0907	-45	6.88E4	B6V746|B6V746_SCOSU
SVENGELQR	1030.5	3.1	516.263	2	16.68	-45	4.05E5	A0A4D5R962|A0A4D5R962_SCOVI:A0A646QCE6|A0A646QCE6_9MYRI
SVENGELQRQLE	1400.69	3.5	701.357	2	25.958	-45	8.77E4	A0A4D5R962|A0A4D5R962_SCOVI:A0A646QCE6|A0A646QCE6_9MYRI
SVHIKLP	792.486	0.4	397.252	2	30.2814	-45	4.61E5	T1J6W9|T1J6W9_STRMM:A0A4D5R960|A0A4D5R960_SCOVI:A0A646QCM1|A0A646QCM1_9MYRI
SVHIKLPKLAKDR	1503.92	4.3	502.319	3	25.2456	-65	4.35E5	A0A4D5R960|A0A4D5R960_SCOVI:A0A646QCM1|A0A646QCM1_9MYRI
SVHIKLPKLAKDRDSLEK	2076.21	0.3	520.06	4	26.6022	-65	4.82E5	A0A4D5R960|A0A4D5R960_SCOVI:A0A646QCM1|A0A646QCM1_9MYRI
SVHIKLPKLAKDRDSLEKI	2189.29	-3.1	548.33	4	31.5331	-65	8.68E5	A0A4D5R960|A0A4D5R960_SCOVI:A0A646QCM1|A0A646QCM1_9MYRI
SVHIKLPKLAKDRDSLEKIASK	2475.45	1	496.1	5	30.045	-65.0;-45.0	3.44E6	A0A4D5R960|A0A4D5R960_SCOVI:A0A646QCM1|A0A646QCM1_9MYRI
SVHIKLPKLAKDRDSLEKIASKF	2622.52	-0.9	525.513	5	38.8843	-65	1.4E5	A0A4D5R960|A0A4D5R960_SCOVI:A0A646QCM1|A0A646QCM1_9MYRI
SVNLDAINK	972.524	-2.4	487.27	2	26.6698	-65	7.29E4	A0A646QGE1|A0A646QGE1_9MYRI
SWVTSSQVPGATKQVYVVEEHRHEGF	2956.45	3.8	592.301	5	34.7086	-65.0;-45.0	1.23E6	A0A4D5RAD0|A0A4D5RAD0_SCOVI:A0A646QEY0|A0A646QEY0_9MYRI
SYELPDGQVIT	1220.59	5.8	611.309	2	41.1742	-45	2.64E5	A0A646QHW5|A0A646QHW5_9MYRI:T1IH08|T1IH08_STRMM:A0A4D5R9C4|A0A4D5R9C4_SCOVI:A0A646QD00|A0A646QD00_9MYRI:T1JM09|T1JM09_STRMM:A0A4D5R8T8|A0A4D5R8T8_SCOVI:A0A646QGP7|A0A646QGP7_9MYRI:A0A4D5RB20|A0A4D5RB20_SCOVI
SYELPDGQVITIGNER	1789.88	0.4	895.953	2	42.6624	-45.0;-65.0	5.18E5	A0A646QHW5|A0A646QHW5_9MYRI:T1IH08|T1IH08_STRMM:A0A4D5R9C4|A0A4D5R9C4_SCOVI:A0A646QD00|A0A646QD00_9MYRI:T1JM09|T1JM09_STRMM:A0A4D5R8T8|A0A4D5R8T8_SCOVI:A0A646QGP7|A0A646QGP7_9MYRI:A0A4D5RB20|A0A4D5RB20_SCOVI
T(+42.01)LSISPTTVTNK	1302.7	0.3	652.361	2	31.9718	-45	1.9E6	A0A646QE73|A0A646QE73_9MYRI:A0A4D5R9S0|A0A4D5R9S0_SCOVI
T(+42.01)SVKTSKY	954.502	-2.1	478.259	2	16.7138	-65	1.41E6	A0A4D5RAD0|A0A4D5RAD0_SCOVI
T(+42.01)SVKTSKYV	1053.57	5.6	527.797	2	22.6	-65	6.01E5	A0A4D5RAD0|A0A4D5RAD0_SCOVI
T(+42.01)SVKTSKYVY	1216.63	3.9	609.328	2	25.8225	-45	8.84E5	A0A4D5RAD0|A0A4D5RAD0_SCOVI
T(+42.01)SVKTSKYVYR	1372.74	-0.2	458.587	3	18.3303	-65.0;-45.0	8.45E6	A0A4D5RAD0|A0A4D5RAD0_SCOVI
T(+42.01)SVKTSKYVYRS	1459.77	-6.7	730.888	2	20.669	-45	1.42E5	A0A4D5RAD0|A0A4D5RAD0_SCOVI
T(+42.01)SVKTSKYVYRSSGTSSGGEL	2235.1	1.2	746.044	3	25.7558	-65	1.61E5	A0A4D5RAD0|A0A4D5RAD0_SCOVI
T(+42.01)SVKTSKYVYRSSGTSSGGELSM(+15.99)EYGTDI	3147.46	2.7	1050.17	3	32.639	-45	2.78E5	A0A4D5RAD0|A0A4D5RAD0_SCOVI
TAIEKAGYTGKIEI	1492.81	0.7	747.417	2	32.2052	-45.0;-65.0	6.99E5	A0A4D5R9H8|A0A4D5R9H8_SCOVI:Q9NG68|Q9NG68_SCOPO:A0A646QF10|A0A646QF10_9MYRI
TAKEEAYEDQLR	1451.69	0.1	726.854	2	19.6523	-45	6.15E5	A5D6I1|A5D6I1_9MYRI:A0A4D5RA87|A0A4D5RA87_SCOVI:A0A646QEZ0|A0A646QEZ0_9MYRI
TALAPSTM(+15.99)K	934.479	2.3	468.249	2	16.1697	-65	5.18E5	T1IZI8|T1IZI8_STRMM:A0A646QHW5|A0A646QHW5_9MYRI:T1IH08|T1IH08_STRMM:A0A4D5R9C4|A0A4D5R9C4_SCOVI:A0A646QD00|A0A646QD00_9MYRI:T1JM09|T1JM09_STRMM:A0A4D5R8T8|A0A4D5R8T8_SCOVI:A0A646QGP7|A0A646QGP7_9MYRI:A0A4D5RB20|A0A4D5RB20_SCOVI
TALAPSTM(+15.99)KIKI	1288.74	0.9	645.381	2	30.0112	-45	8.21E4	T1IZI8|T1IZI8_STRMM:A0A646QHW5|A0A646QHW5_9MYRI:T1IH08|T1IH08_STRMM:A0A4D5R9C4|A0A4D5R9C4_SCOVI:A0A646QD00|A0A646QD00_9MYRI:T1JM09|T1JM09_STRMM:A0A4D5R8T8|A0A4D5R8T8_SCOVI:A0A646QGP7|A0A646QGP7_9MYRI:A0A4D5RB20|A0A4D5RB20_SCOVI
TALQGELEESR	1231.6	4.9	616.814	2	24.6699	-45	1.57E6	A0A4D5R962|A0A4D5R962_SCOVI:A0A646QCE6|A0A646QCE6_9MYRI
TARSKTAGDAILKKLLVKAEGK	2297.38	-1.8	575.353	4	34.309	-65	3.63E4	A0A0E4B9P8|A0A0E4B9P8_9MYRI
TARSKTAGDAILKKLLVKAEGKTVYETR	3046.75	4.4	610.362	5	35.1876	-65	4.4E4	A0A0E4B9P8|A0A0E4B9P8_9MYRI
TEITRIKKKFQVQI	1731.04	0.4	578.023	3	29.7164	-65	3.02E5	A0A646QEY0|A0A646QEY0_9MYRI
TEITRIKKKFQVQITELEM(+15.99)SLDVANK	3077.68	-1.6	770.428	4	47.1469	-65	1.19E5	A0A646QEY0|A0A646QEY0_9MYRI
TFEDKIK	879.47	4.7	440.746	2	19.4492	-45	1.4E5	T1IS65|T1IS65_STRMM
TFEDKLK	879.47	4.7	440.746	2	19.4492	-45	1.4E5	A0A4D5R962|A0A4D5R962_SCOVI:A0A646QCE6|A0A646QCE6_9MYRI
TFYNELR	941.461	0	471.739	2	28.7467	-45		T1IZI8|T1IZI8_STRMM:A0A646QHW5|A0A646QHW5_9MYRI:C4PEE8|C4PEE8_SCOSU:T1IH08|T1IH08_STRMM:A0A4D5R9C4|A0A4D5R9C4_SCOVI:A0A646QD00|A0A646QD00_9MYRI:T1JM09|T1JM09_STRMM:A0A4D5R8T8|A0A4D5R8T8_SCOVI:A0A646QGP7|A0A646QGP7_9MYRI:A0A4D5RB20|A0A4D5RB20_SCOVI
TGAHLGLTDQPAGQE	1493.71	4.7	747.869	2	26.0902	-45	7.49E5	A0A646QD13|A0A646QD13_9MYRI:A0A4D5R9F0|A0A4D5R9F0_SCOVI
TGSSVFSM(+15.99)FSQRQ	1476.67	-7.8	739.337	2	34.6459	-45	3.26E4	A0A646QCH4|A0A646QCH4_9MYRI:A0A4D5R926|A0A4D5R926_SCOVI:B6V746|B6V746_SCOSU
TGSSVFSM(+15.99)FSQRQVQE	1832.84	3.4	917.431	2	36.5098	-45	2.1E5	A0A646QCH4|A0A646QCH4_9MYRI:A0A4D5R926|A0A4D5R926_SCOVI:B6V746|B6V746_SCOSU
TGSSVFSMFSQR	1332.61	3.4	667.318	2	44.8872	-45	7.27E4	A0A646QCH4|A0A646QCH4_9MYRI:A0A4D5R926|A0A4D5R926_SCOVI:B6V746|B6V746_SCOSU
THAADESERMRKVLENR	2041.01	0.5	511.262	4	21.5157	-65	5.09E4	A5D6I1|A5D6I1_9MYRI:A0A4D5RA87|A0A4D5RA87_SCOVI
TIKIPQKNS	1027.6	3.4	514.812	2	18.0363	-45	1.97E5	A0A646QD58|A0A646QD58_9MYRI
TISNLR	702.402	-0.1	352.209	2	18.3282	-65	9.55E4	T1JA93|T1JA93_STRMM:T1J4T3|T1J4T3_STRMM
TKQVYVVEEHRHEGF	1856.92	0.6	465.238	4	21.0418	-65	3.32E6	A0A4D5RAD0|A0A4D5RAD0_SCOVI:A0A646QEY0|A0A646QEY0_9MYRI
TLLEALDSIIPPTRPTDKPLRLP	2555.47	-3.7	852.83	3	53.084	-65	8.22E4	A0A646QDA0|A0A646QDA0_9MYRI:Q6JT02|Q6JT02_9MYRI:Q9GQJ0|Q9GQJ0_SCOVI:Q9GQK6|Q9GQK6_9MYRI:Q6JSZ4|Q6JSZ4_9MYRI:A0A4D5R9I9|A0A4D5R9I9_SCOVI:Q9U4V3|Q9U4V3_SCOPO
TLLEALDSIIPPTRPTDKPLRLPLQDVYK	3301.86	0.7	826.476	4	52.6096	-65	4.61E5	A0A646QDA0|A0A646QDA0_9MYRI:Q6JT02|Q6JT02_9MYRI:Q9GQJ0|Q9GQJ0_SCOVI:Q9GQK6|Q9GQK6_9MYRI:Q6JSZ4|Q6JSZ4_9MYRI:A0A4D5R9I9|A0A4D5R9I9_SCOVI:Q9U4V3|Q9U4V3_SCOPO
TLLEQADRAR	1171.63	3.5	586.827	2	21.888	-45.0;-65.0	5.71E5	A0A4D5R962|A0A4D5R962_SCOVI:A0A646QCE6|A0A646QCE6_9MYRI
TLLEQADRARRGAEAELA	1969.03	1	657.355	3	34.2505	-65	3.88E5	A0A4D5R962|A0A4D5R962_SCOVI:A0A646QCE6|A0A646QCE6_9MYRI
TLSNLR	702.402	-0.1	352.209	2	18.3282	-65	9.55E4	A0A4D5R962|A0A4D5R962_SCOVI
TM(+15.99)KIKIIAPPERKYS	1790.01	5.7	448.514	4	22.8371	-45	6.61E4	T1IZI8|T1IZI8_STRMM:A0A646QHW5|A0A646QHW5_9MYRI:T1IH08|T1IH08_STRMM:A0A4D5R9C4|A0A4D5R9C4_SCOVI:A0A646QD00|A0A646QD00_9MYRI:T1JM09|T1JM09_STRMM:A0A4D5R8T8|A0A4D5R8T8_SCOVI:A0A646QGP7|A0A646QGP7_9MYRI:A0A4D5RB20|A0A4D5RB20_SCOVI
TREQLSISER	1217.64	-0.5	609.827	2	19.6843	-45	5.5E4	A0A4D5R962|A0A4D5R962_SCOVI
TSRLQEAESRAEFAER	1878.92	2.7	470.74	4	23.9826	-65	6.39E4	A5D6I1|A5D6I1_9MYRI:A0A4D5RA87|A0A4D5RA87_SCOVI:A0A646QEZ0|A0A646QEZ0_9MYRI
TSRLQEAESRAEFAERTV	2079.03	-0.1	694.021	3	30.1327	-65		A5D6I1|A5D6I1_9MYRI:A0A4D5RA87|A0A4D5RA87_SCOVI:A0A646QEZ0|A0A646QEZ0_9MYRI
TSSQVPGATKQVYVVEEHRHEG	2437.2	1.5	610.31	4	21.6391	-65	1.81E5	A0A4D5RAD0|A0A4D5RAD0_SCOVI:A0A646QEY0|A0A646QEY0_9MYRI
TSSQVPGATKQVYVVEEHRHEGF	2584.27	-0.6	647.076	4	27.0757	-65.0;-45.0	1.69E7	A0A4D5RAD0|A0A4D5RAD0_SCOVI:A0A646QEY0|A0A646QEY0_9MYRI
TTM(+15.99)YPGIADR	1139.53	3.6	570.775	2	23.2794	-65	5.32E5	T1IZI8|T1IZI8_STRMM:A0A646QHW5|A0A646QHW5_9MYRI:T1IH08|T1IH08_STRMM:A0A4D5R9C4|A0A4D5R9C4_SCOVI:A0A646QD00|A0A646QD00_9MYRI:T1JM09|T1JM09_STRMM:A0A4D5R8T8|A0A4D5R8T8_SCOVI:A0A646QGP7|A0A646QGP7_9MYRI:A0A4D5RB20|A0A4D5RB20_SCOVI
TTMYPGIADR	1123.53	0.5	562.776	2	27.8877	-65	8.02E4	T1IZI8|T1IZI8_STRMM:A0A646QHW5|A0A646QHW5_9MYRI:T1IH08|T1IH08_STRMM:A0A4D5R9C4|A0A4D5R9C4_SCOVI:A0A646QD00|A0A646QD00_9MYRI:T1JM09|T1JM09_STRMM:A0A4D5R8T8|A0A4D5R8T8_SCOVI:A0A646QGP7|A0A646QGP7_9MYRI:A0A4D5RB20|A0A4D5RB20_SCOVI
TTTAEREIVRDIKEK	1787.97	1.5	597.001	3	22.2611	-65	5.44E5	A0A646QHW5|A0A646QHW5_9MYRI:T1IH08|T1IH08_STRMM:A0A4D5R9C4|A0A4D5R9C4_SCOVI:A0A646QD00|A0A646QD00_9MYRI:T1JM09|T1JM09_STRMM:A0A4D5R8T8|A0A4D5R8T8_SCOVI:A0A646QGP7|A0A646QGP7_9MYRI:A0A4D5RB20|A0A4D5RB20_SCOVI
TVDFDEFM(+15.99)EM(+15.99)MTGD	1698.61	-1	850.314	2	46.2415	-45	9.28E5	A0A646QI96|A0A646QI96_9MYRI:T1JDJ5|T1JDJ5_STRMM:T1IUH6|T1IUH6_STRMM:T1J4B7|T1J4B7_STRMM:A0A4D5RB46|A0A4D5RB46_SCOVI
TVDFDEFM(+15.99)EMM(+15.99)TGD	1698.61	-0.1	850.315	2	44.7517	-45	7.7E5	A0A646QI96|A0A646QI96_9MYRI:T1JDJ5|T1JDJ5_STRMM:T1IUH6|T1IUH6_STRMM:T1J4B7|T1J4B7_STRMM:A0A4D5RB46|A0A4D5RB46_SCOVI
TVDFDEFMEM(+15.99)M(+15.99)TGD	1698.61	1.7	850.316	2	47.0518	-45	8.07E5	A0A646QI96|A0A646QI96_9MYRI:T1JDJ5|T1JDJ5_STRMM:T1IUH6|T1IUH6_STRMM:T1J4B7|T1J4B7_STRMM:A0A4D5RB46|A0A4D5RB46_SCOVI
TVKIPQKN	926.555	3.7	464.288	2	21.6952	-45		A0A646QFS6|A0A646QFS6_9MYRI
TVKIPQKNS	1013.59	-2.5	507.801	2	21.4818	-45	1.89E6	A0A646QFS6|A0A646QFS6_9MYRI
TVLSGGTTM(+15.99)YPGIADR	1653.8	8.2	827.918	2	31.7024	-45	3.13E5	A0A646QHW5|A0A646QHW5_9MYRI:T1IH08|T1IH08_STRMM:A0A4D5R9C4|A0A4D5R9C4_SCOVI:A0A646QD00|A0A646QD00_9MYRI:T1JM09|T1JM09_STRMM:A0A4D5R8T8|A0A4D5R8T8_SCOVI:A0A646QGP7|A0A646QGP7_9MYRI:A0A4D5RB20|A0A4D5RB20_SCOVI
TVQKLQKEVDRLE	1584.88	2.2	529.304	3	23.9576	-65	2.32E5	A5D6I1|A5D6I1_9MYRI:A0A4D5RA87|A0A4D5RA87_SCOVI:A0A646QEZ0|A0A646QEZ0_9MYRI
TVQKLQKEVDRLEDELVHEKEKYK	2983.6	-2.1	597.727	5	37.7611	-65	2.72E5	A5D6I1|A5D6I1_9MYRI:A0A4D5RA87|A0A4D5RA87_SCOVI:A0A646QEZ0|A0A646QEZ0_9MYRI
TVTIKIPQKN	1140.69	3.1	571.354	2	25.0996	-45		A0A646QD58|A0A646QD58_9MYRI
TVTIKIPQKNS	1227.72	-1.5	614.867	2	24.8731	-45	1.3E7	A0A646QD58|A0A646QD58_9MYRI
TVTVKIPQKN	1126.67	4.3	564.347	2	21.6934	-45		A0A646QFS6|A0A646QFS6_9MYRI
TVTVKIPQKNS	1213.7	-2.7	405.575	3	21.4818	-45	2.64E7	A0A646QFS6|A0A646QFS6_9MYRI
TVVDITTIR	1016.59	1.8	509.303	2	33.8232	-65	5.79E4	A0A646QEY0|A0A646QEY0_9MYRI
TYKRQIEEAEEIAAL	1762.91	0.2	588.646	3	37.9641	-65.0;-45.0	1.05E5	A0A4D5R962|A0A4D5R962_SCOVI:T1IQ65|T1IQ65_STRMM:A0A646QCE6|A0A646QCE6_9MYRI
TYKRQIEEAEEIAALNLA	2061.07	-2.4	688.032	3	43.9085	-65	5.19E5	A0A4D5R962|A0A4D5R962_SCOVI:T1IQ65|T1IQ65_STRMM:A0A646QCE6|A0A646QCE6_9MYRI
V(+42.01)EADLERAEERAESGETKIVELEEELR	3170.56	-5.3	793.645	4	51.1688	-65	1.23E5	A5D6I1|A5D6I1_9MYRI:A0A4D5RA87|A0A4D5RA87_SCOVI:A0A646QEZ0|A0A646QEZ0_9MYRI
VAAAPAVGLGYAAGPA	1354.72	-3.1	678.369	2	37.1186	-45	4.99E6	T1IUH0|T1IUH0_STRMM
VAAAPVAAYAAP	1070.58	3.8	536.299	2	33.4849	-65	2.55E5	T1IUH0|T1IUH0_STRMM
VAAAPVAAYAAPAVA	1311.72	2	656.87	2	38.5797	-45	3.53E5	T1IUH0|T1IUH0_STRMM
VAAAPVAAYAAPAVAA	1382.76	-3	692.385	2	39.2562	-45	3.79E5	T1IUH0|T1IUH0_STRMM
VAAAPVAAYAAPAVAAAP	1550.85	2.1	776.434	2	39.9585	-45	1.45E5	T1IUH0|T1IUH0_STRMM
VADPDNTYGEDNGAM(+15.99)	1583.6	4	792.815	2	19.2435	-45	4.07E4	A0A212MHU7|A0A212MHU7_SCODE
VALLVIQR	910.596	3.7	456.308	2	38.7459	-45	1.51E4	A0A4D5R962|A0A4D5R962_SCOVI:T1IQ65|T1IQ65_STRMM:A0A646QCE6|A0A646QCE6_9MYRI
VALTGLTVAEYFRDQEGQDV	2210.09	-0.1	737.705	3	49.8453	-65	1.61E6	A0A646QEZ5|A0A646QEZ5_9MYRI:A0A4D5RA33|A0A4D5RA33_SCOVI:T1JAM8|T1JAM8_STRMM
VALVYGQM(+15.99)NEPPGARAR	1843.94	2.4	615.656	3	25.5175	-65	1.21E7	A0A646QEZ5|A0A646QEZ5_9MYRI:A0A4D5RA33|A0A4D5RA33_SCOVI:T1JAM8|T1JAM8_STRMM
VALVYGQMNEPPGARAR	1827.94	0.6	610.323	3	30.1127	-65	3.06E6	A0A646QEZ5|A0A646QEZ5_9MYRI:A0A4D5RA33|A0A4D5RA33_SCOVI:T1JAM8|T1JAM8_STRMM
VAPEEHPVL	989.518	1.6	495.769	2	27.3467	-65	8.67E5	T1IZI8|T1IZI8_STRMM:A0A646QHW5|A0A646QHW5_9MYRI:C4PEE8|C4PEE8_SCOSU:T1IH08|T1IH08_STRMM:A0A4D5R9C4|A0A4D5R9C4_SCOVI:A0A646QD00|A0A646QD00_9MYRI:T1JM09|T1JM09_STRMM:A0A4D5R8T8|A0A4D5R8T8_SCOVI:A0A646QGP7|A0A646QGP7_9MYRI:A0A4D5RB20|A0A4D5RB20_SCOVI
VAPEEHPVLLT	1203.65	4.1	602.836	2	33.1801	-45	5.54E5	T1IZI8|T1IZI8_STRMM:A0A646QHW5|A0A646QHW5_9MYRI:C4PEE8|C4PEE8_SCOSU:T1IH08|T1IH08_STRMM:A0A4D5R9C4|A0A4D5R9C4_SCOVI:A0A646QD00|A0A646QD00_9MYRI:T1JM09|T1JM09_STRMM:A0A4D5R8T8|A0A4D5R8T8_SCOVI:A0A646QGP7|A0A646QGP7_9MYRI:A0A4D5RB20|A0A4D5RB20_SCOVI
VAPEEHPVLLTEAPLNPKANREK	2551.38	0.5	638.853	4	30.8896	-65	6.01E4	T1IZI8|T1IZI8_STRMM:A0A646QHW5|A0A646QHW5_9MYRI:C4PEE8|C4PEE8_SCOSU:T1IH08|T1IH08_STRMM:A0A4D5R9C4|A0A4D5R9C4_SCOVI:A0A646QD00|A0A646QD00_9MYRI:T1JM09|T1JM09_STRMM:A0A4D5R8T8|A0A4D5R8T8_SCOVI:A0A646QGP7|A0A646QGP7_9MYRI:A0A4D5RB20|A0A4D5RB20_SCOVI
VASM(+15.99)DVELTVEER	1492.71	3.5	747.366	2	29.2414	-45	9.24E3	A0A646QDV4|A0A646QDV4_9MYRI:A0A4D5R978|A0A4D5R978_SCOVI:T1II32|T1II32_STRMM
VASYAAPAVAAP	1086.57	1.8	544.295	2	32.5383	-65	1.28E6	T1IUH0|T1IUH0_STRMM
VAVSPVVTVEPRRRKFHKPI	2314.38	4.5	463.886	5	25.426	-45.0;-65.0	7.02E4	T1J7N3|T1J7N3_STRMM
VDVPGEGER	956.456	1.9	479.238	2	19.4831	-65	3.46E5	A0A4D5R962|A0A4D5R962_SCOVI:A0A646QCE6|A0A646QCE6_9MYRI
VEADLERAEERAESGETK	2017.96	3.5	673.663	3	23.2794	-65	2.8E5	A5D6I1|A5D6I1_9MYRI:A0A4D5RA87|A0A4D5RA87_SCOVI:A0A646QEZ0|A0A646QEZ0_9MYRI
VEADLERAEERAESGETKIVELEEELR	3128.55	-2.4	783.145	4	45.5987	-65	6.38E6	A5D6I1|A5D6I1_9MYRI:A0A4D5RA87|A0A4D5RA87_SCOVI:A0A646QEZ0|A0A646QEZ0_9MYRI
VEADLERAEERAESGETKIVELEEELRV	3227.62	-0.7	807.913	4	48.1675	-65	7.9E5	A5D6I1|A5D6I1_9MYRI:A0A4D5RA87|A0A4D5RA87_SCOVI:A0A646QEZ0|A0A646QEZ0_9MYRI
VEADLERAEERAESGETKIVELEEELRVVGNNM(+15.99)KSLEV	4315.15	2.3	864.042	5	48.8603	-65	1.63E5	A5D6I1|A5D6I1_9MYRI:A0A4D5RA87|A0A4D5RA87_SCOVI:A0A646QEZ0|A0A646QEZ0_9MYRI
VEDEDDQAAA	1061.41	0.4	531.716	2	13.8922	-65	3.31E4	B6V746|B6V746_SCOSU
VEEHRHEG	991.447	0.8	496.733	2	23.9946	-65	3.44E4	A0A4D5RAD0|A0A4D5RAD0_SCOVI:A0A646QEY0|A0A646QEY0_9MYRI
VEEHRHEGF	1138.52	-3.4	570.265	2	32.2084	-65	1.55E5	A0A4D5RAD0|A0A4D5RAD0_SCOVI:A0A646QEY0|A0A646QEY0_9MYRI
VELEEELRV	1114.59	0.6	558.303	2	39.121	-45	5.85E4	A5D6I1|A5D6I1_9MYRI:A0A4D5RA87|A0A4D5RA87_SCOVI:A0A646QEZ0|A0A646QEZ0_9MYRI
VELEEELRVVGNNM(+15.99)K	1773.89	7.5	887.963	2	34.6798	-45	3.55E4	A5D6I1|A5D6I1_9MYRI:A0A4D5RA87|A0A4D5RA87_SCOVI:A0A646QEZ0|A0A646QEZ0_9MYRI
VETGVLKPGM(+15.99)	1045.55	-0.7	523.782	2	22.4645	-65	1.35E5	Q6JSY8|Q6JSY8_9MYRI:A0A646QDA0|A0A646QDA0_9MYRI:Q9GQL2|Q9GQL2_9MYRI:Q6JT02|Q6JT02_9MYRI:Q9GQJ0|Q9GQJ0_SCOVI:Q6JSZ4|Q6JSZ4_9MYRI:A0A4D5R9I9|A0A4D5R9I9_SCOVI:Q9U4V3|Q9U4V3_SCOPO
VFLENVIRD	1103.6	-2.4	552.806	2	40.8692	-45	5.87E4	T1J379|T1J379_STRMM:T1JAH4|T1JAH4_STRMM:T1IH11|T1IH11_STRMM
VFPSIVGRP	970.56	-2.6	486.287	2	37.4229	-65	1.84E6	T1IZI8|T1IZI8_STRMM:A0A646QHW5|A0A646QHW5_9MYRI:T1IH08|T1IH08_STRMM:A0A4D5R9C4|A0A4D5R9C4_SCOVI:A0A646QD00|A0A646QD00_9MYRI:T1JM09|T1JM09_STRMM:A0A4D5R8T8|A0A4D5R8T8_SCOVI:A0A646QGP7|A0A646QGP7_9MYRI:A0A4D5RB20|A0A4D5RB20_SCOVI
VFPSIVGRPR	1126.66	0.1	376.562	3	30.5524	-45	1.4E5	T1IZI8|T1IZI8_STRMM:A0A646QHW5|A0A646QHW5_9MYRI:T1IH08|T1IH08_STRMM:A0A4D5R9C4|A0A4D5R9C4_SCOVI:A0A646QD00|A0A646QD00_9MYRI:T1JM09|T1JM09_STRMM:A0A4D5R8T8|A0A4D5R8T8_SCOVI:A0A646QGP7|A0A646QGP7_9MYRI:A0A4D5RB20|A0A4D5RB20_SCOVI
VFPSIVGRPRHQGV	1547.87	-2.7	516.964	3	27.7196	-65	3.66E4	T1IZI8|T1IZI8_STRMM:A0A646QHW5|A0A646QHW5_9MYRI:T1IH08|T1IH08_STRMM:A0A4D5R9C4|A0A4D5R9C4_SCOVI:A0A646QD00|A0A646QD00_9MYRI:T1JM09|T1JM09_STRMM:A0A4D5R8T8|A0A4D5R8T8_SCOVI:A0A646QGP7|A0A646QGP7_9MYRI:A0A4D5RB20|A0A4D5RB20_SCOVI
VGDEAQSKRGIL	1271.68	0.3	636.851	2	21.852	-45	1.58E4	T1IZI8|T1IZI8_STRMM:A0A646QHW5|A0A646QHW5_9MYRI:C4PEE8|C4PEE8_SCOSU:T1IH08|T1IH08_STRMM:A0A4D5R9C4|A0A4D5R9C4_SCOVI:A0A646QD00|A0A646QD00_9MYRI:T1JM09|T1JM09_STRMM:A0A4D5R8T8|A0A4D5R8T8_SCOVI:A0A646QGP7|A0A646QGP7_9MYRI:A0A4D5RB20|A0A4D5RB20_SCOVI
VGM(+15.99)GQKDSYV	1098.5	6.5	550.263	2	18.4997	-45	5.28E4	A0A646QHW5|A0A646QHW5_9MYRI:T1IH08|T1IH08_STRMM:A0A4D5R9C4|A0A4D5R9C4_SCOVI:A0A646QD00|A0A646QD00_9MYRI:T1JM09|T1JM09_STRMM:A0A4D5R8T8|A0A4D5R8T8_SCOVI:A0A646QGP7|A0A646QGP7_9MYRI:A0A4D5RB20|A0A4D5RB20_SCOVI
VGM(+15.99)GQKDSYVG	1155.52	-1.3	578.77	2	16.0018	-45	8.33E4	A0A646QHW5|A0A646QHW5_9MYRI:T1IH08|T1IH08_STRMM:A0A4D5R9C4|A0A4D5R9C4_SCOVI:A0A646QD00|A0A646QD00_9MYRI:T1JM09|T1JM09_STRMM:A0A4D5R8T8|A0A4D5R8T8_SCOVI:A0A646QGP7|A0A646QGP7_9MYRI:A0A4D5RB20|A0A4D5RB20_SCOVI
VGM(+15.99)GQKDSYVGD	1270.55	3.4	636.286	2	16.5442	-45	2.05E5	A0A646QHW5|A0A646QHW5_9MYRI:T1IH08|T1IH08_STRMM:A0A4D5R9C4|A0A4D5R9C4_SCOVI:A0A646QD00|A0A646QD00_9MYRI:T1JM09|T1JM09_STRMM:A0A4D5R8T8|A0A4D5R8T8_SCOVI:A0A646QGP7|A0A646QGP7_9MYRI:A0A4D5RB20|A0A4D5RB20_SCOVI
VGM(+15.99)GQKDSYVGDEAQSK	1813.82	6.6	907.924	2	15.392	-45	1.45E5	A0A646QHW5|A0A646QHW5_9MYRI:T1IH08|T1IH08_STRMM:A0A4D5R9C4|A0A4D5R9C4_SCOVI:A0A646QD00|A0A646QD00_9MYRI:T1JM09|T1JM09_STRMM:A0A4D5R8T8|A0A4D5R8T8_SCOVI:A0A646QGP7|A0A646QGP7_9MYRI:A0A4D5RB20|A0A4D5RB20_SCOVI
VGM(+15.99)GQKDSYVGDEAQSKRGIL	2253.11	4.2	564.288	4	25.1104	-65	8.48E4	A0A646QHW5|A0A646QHW5_9MYRI:T1IH08|T1IH08_STRMM:A0A4D5R9C4|A0A4D5R9C4_SCOVI:A0A646QD00|A0A646QD00_9MYRI:T1JM09|T1JM09_STRMM:A0A4D5R8T8|A0A4D5R8T8_SCOVI:A0A646QGP7|A0A646QGP7_9MYRI:A0A4D5RB20|A0A4D5RB20_SCOVI
VGM(+15.99)GQKDSYVGDEAQSKRGILS	2340.14	-2.2	586.042	4	23.7546	-65	4.14E5	A0A646QD00|A0A646QD00_9MYRI:A0A4D5R8T8|A0A4D5R8T8_SCOVI
VGMGQKDSY	983.438	0.5	492.728	2	18.0591	-65	3.59E5	A0A646QHW5|A0A646QHW5_9MYRI:T1IH08|T1IH08_STRMM:A0A4D5R9C4|A0A4D5R9C4_SCOVI:A0A646QD00|A0A646QD00_9MYRI:T1JM09|T1JM09_STRMM:A0A4D5R8T8|A0A4D5R8T8_SCOVI:A0A646QGP7|A0A646QGP7_9MYRI:A0A4D5RB20|A0A4D5RB20_SCOVI
VGNEFVTQGR	1105.55	2	553.786	2	22.2306	-65	7.76E4	A0A4D5R962|A0A4D5R962_SCOVI:T1IQ65|T1IQ65_STRMM:A0A646QCE6|A0A646QCE6_9MYRI
VGNNM(+15.99)KSLEVSEEKATAKEEAYEDQLR	3083.47	1.3	771.878	4	27.2111	-65	8.22E5	A5D6I1|A5D6I1_9MYRI:A0A4D5RA87|A0A4D5RA87_SCOVI:A0A646QEZ0|A0A646QEZ0_9MYRI
VGPVGPRG	737.418	-1.6	369.717	2	16.9173	-65	4.83E4	T1IVS9|T1IVS9_STRMM
VIDLDGGDIYK	1206.61	1.5	604.317	2	34.375	-65	6.74E4	A0A646QDM4|A0A646QDM4_9MYRI
VIIEEKF	876.496	0.9	439.257	2	36.476	-65	8.79E4	T1IXL2|T1IXL2_STRMM
VIPDLNGK	854.486	0.2	428.252	2	25.653	-65	9.25E5	T1IZC8|T1IZC8_STRMM:T1IHY0|T1IHY0_STRMM:A0A646QFJ4|A0A646QFJ4_9MYRI:A0A4D5R9Q5|A0A4D5R9Q5_SCOVI
VIPDLNGKL	967.57	-1.1	484.793	2	37.2201	-65	2.18E5	T1IZC8|T1IZC8_STRMM:T1IHY0|T1IHY0_STRMM:A0A646QFJ4|A0A646QFJ4_9MYRI:A0A4D5R9Q5|A0A4D5R9Q5_SCOVI
VIPDLNGKLTGM(+15.99)	1272.67	-2.1	637.345	2	34.9571	-45	4.5E5	T1IZC8|T1IZC8_STRMM:T1IHY0|T1IHY0_STRMM:A0A646QFJ4|A0A646QFJ4_9MYRI:A0A4D5R9Q5|A0A4D5R9Q5_SCOVI
VKIPQKNS	912.539	-3.3	457.277	2	21.5132	-45	2.33E4	A0A646QFS6|A0A646QFS6_9MYRI
VLAEKLNPFQVSKSGLSRR	2128.21	0.7	533.062	4	32.8081	-65	5.69E4	A0A4D5R9Q6|A0A4D5R9Q6_SCOVI
VLRAQLELSQ	1155.66	4.7	578.842	2	31.6355	-45	1.09E5	A0A4D5R962|A0A4D5R962_SCOVI:T1IQ65|T1IQ65_STRMM:A0A646QCE6|A0A646QCE6_9MYRI
VLRAQLELSQV	1254.73	3.1	628.376	2	38.5121	-45	2.57E5	A0A4D5R962|A0A4D5R962_SCOVI:T1IQ65|T1IQ65_STRMM:A0A646QCE6|A0A646QCE6_9MYRI
VLRAQLELSQVR	1410.83	5	706.428	2	31.6359	-45	2.68E5	A0A4D5R962|A0A4D5R962_SCOVI:T1IQ65|T1IQ65_STRMM:A0A646QCE6|A0A646QCE6_9MYRI
VLSGGTTM(+15.99)YPGIADR	1552.76	2.7	777.389	2	29.0041	-45	9.73E5	A0A646QHW5|A0A646QHW5_9MYRI:T1IH08|T1IH08_STRMM:A0A4D5R9C4|A0A4D5R9C4_SCOVI:A0A646QD00|A0A646QD00_9MYRI:T1JM09|T1JM09_STRMM:A0A4D5R8T8|A0A4D5R8T8_SCOVI:A0A646QGP7|A0A646QGP7_9MYRI:A0A4D5RB20|A0A4D5RB20_SCOVI
VLSLYASGRTT	1166.63	7.5	584.328	2	30.2264	-45		T1IZI8|T1IZI8_STRMM:A0A646QHW5|A0A646QHW5_9MYRI:C4PEE8|C4PEE8_SCOSU:T1IH08|T1IH08_STRMM:A0A4D5R9C4|A0A4D5R9C4_SCOVI:A0A646QD00|A0A646QD00_9MYRI:T1JM09|T1JM09_STRMM:A0A4D5R8T8|A0A4D5R8T8_SCOVI:T1J8A7|T1J8A7_STRMM:A0A646QGP7|A0A646QGP7_9MYRI:A0A4D5RB20|A0A4D5RB20_SCOVI
VLSLYASGRTTG	1223.65	-2.8	612.833	2	29.9436	-45	7.42E4	T1IZI8|T1IZI8_STRMM:A0A646QHW5|A0A646QHW5_9MYRI:C4PEE8|C4PEE8_SCOSU:T1IH08|T1IH08_STRMM:A0A4D5R9C4|A0A4D5R9C4_SCOVI:A0A646QD00|A0A646QD00_9MYRI:T1JM09|T1JM09_STRMM:A0A4D5R8T8|A0A4D5R8T8_SCOVI:T1J8A7|T1J8A7_STRMM:A0A646QGP7|A0A646QGP7_9MYRI:A0A4D5RB20|A0A4D5RB20_SCOVI
VLSLYASGRTTGI	1336.73	0.9	669.377	2	38.254	-45	4.11E5	T1IZI8|T1IZI8_STRMM:A0A646QHW5|A0A646QHW5_9MYRI:C4PEE8|C4PEE8_SCOSU:T1IH08|T1IH08_STRMM:A0A4D5R9C4|A0A4D5R9C4_SCOVI:A0A646QD00|A0A646QD00_9MYRI:T1JM09|T1JM09_STRMM:A0A4D5R8T8|A0A4D5R8T8_SCOVI:A0A646QGP7|A0A646QGP7_9MYRI:A0A4D5RB20|A0A4D5RB20_SCOVI
VLSLYASGRTTGL	1336.73	0.9	669.377	2	38.254	-45	4.11E5	T1J8A7|T1J8A7_STRMM
VM(+15.99)VGM(+15.99)GQKDSY	1245.54	4.5	623.78	2	18.0924	-45	5.5E5	A0A646QHW5|A0A646QHW5_9MYRI:T1IH08|T1IH08_STRMM:A0A4D5R9C4|A0A4D5R9C4_SCOVI:A0A646QD00|A0A646QD00_9MYRI:T1JM09|T1JM09_STRMM:A0A4D5R8T8|A0A4D5R8T8_SCOVI:A0A646QGP7|A0A646QGP7_9MYRI:A0A4D5RB20|A0A4D5RB20_SCOVI
VM(+15.99)VGM(+15.99)GQKDSYVGDEAQSK	2059.92	4.3	687.652	3	19.1127	-65	9.59E4	A0A646QHW5|A0A646QHW5_9MYRI:T1IH08|T1IH08_STRMM:A0A4D5R9C4|A0A4D5R9C4_SCOVI:A0A646QD00|A0A646QD00_9MYRI:T1JM09|T1JM09_STRMM:A0A4D5R8T8|A0A4D5R8T8_SCOVI:A0A646QGP7|A0A646QGP7_9MYRI:A0A4D5RB20|A0A4D5RB20_SCOVI
VM(+15.99)VGM(+15.99)GQKDSYVGDEAQSKRG	2273.04	0.2	758.69	3	17.3931	-45	2.54E4	A0A646QHW5|A0A646QHW5_9MYRI:T1IH08|T1IH08_STRMM:A0A4D5R9C4|A0A4D5R9C4_SCOVI:A0A646QD00|A0A646QD00_9MYRI:T1JM09|T1JM09_STRMM:A0A4D5R8T8|A0A4D5R8T8_SCOVI:A0A646QGP7|A0A646QGP7_9MYRI:A0A4D5RB20|A0A4D5RB20_SCOVI
VM(+15.99)VGM(+15.99)GQKDSYVGDEAQSKRGIL	2499.21	8.3	834.087	3	27.3347	-45		A0A646QHW5|A0A646QHW5_9MYRI:T1IH08|T1IH08_STRMM:A0A4D5R9C4|A0A4D5R9C4_SCOVI:A0A646QD00|A0A646QD00_9MYRI:T1JM09|T1JM09_STRMM:A0A4D5R8T8|A0A4D5R8T8_SCOVI:A0A646QGP7|A0A646QGP7_9MYRI:A0A4D5RB20|A0A4D5RB20_SCOVI
VM(+15.99)VGM(+15.99)GQKDSYVGDEAQSKRGILS	2586.24	0.7	647.57	4	26.0568	-65.0;-45.0	9.22E5	A0A646QD00|A0A646QD00_9MYRI:A0A4D5R8T8|A0A4D5R8T8_SCOVI
VM(+15.99)VGMGQK	864.42	1.4	433.219	2	17.7346	-65	1.61E5	T1IZI8|T1IZI8_STRMM:A0A646QHW5|A0A646QHW5_9MYRI:C4PEE8|C4PEE8_SCOSU:T1IH08|T1IH08_STRMM:A0A4D5R9C4|A0A4D5R9C4_SCOVI:A0A646QD00|A0A646QD00_9MYRI:T1JM09|T1JM09_STRMM:A0A4D5R8T8|A0A4D5R8T8_SCOVI:A0A646QGP7|A0A646QGP7_9MYRI:A0A4D5RB20|A0A4D5RB20_SCOVI
VM(+15.99)VGMGQKDSY	1229.54	4.5	615.783	2	23.3496	-45	3.4E4	A0A646QHW5|A0A646QHW5_9MYRI:T1IH08|T1IH08_STRMM:A0A4D5R9C4|A0A4D5R9C4_SCOVI:A0A646QD00|A0A646QD00_9MYRI:T1JM09|T1JM09_STRMM:A0A4D5R8T8|A0A4D5R8T8_SCOVI:A0A646QGP7|A0A646QGP7_9MYRI:A0A4D5RB20|A0A4D5RB20_SCOVI
VNLGDVFPNFK	1248.65	-1	625.334	2	48.4729	-45	1.32E5	A0A646QD42|A0A646QD42_9MYRI:T1J9Z2|T1J9Z2_STRMM
VPAAYAGLALAYAAQ	1448.77	-1.8	725.391	2	49.3376	-45	3.11E5	T1J568|T1J568_STRMM
VPAAYCQIAAAPQAQPEPFRRFNNGYVSAEAPKM(+15.99)PVDANKCPP	4629.24	5.6	772.553	6	41.4589	-45		T1JBC3|T1JBC3_STRMM
VPGATKQVYVVEEHRHEGF	2181.1	4.4	546.285	4	25.1104	-65	1.57E5	A0A4D5RAD0|A0A4D5RAD0_SCOVI:A0A646QEY0|A0A646QEY0_9MYRI
VPGPP	465.259	-9.5	466.263	1	22.2611	-65	2.18E5	T1JF76|T1JF76_STRMM:T1J197|T1J197_STRMM:T1IIC3|T1IIC3_STRMM:T1JB61|T1JB61_STRMM:T1IXJ0|T1IXJ0_STRMM:T1JC20|T1JC20_STRMM:T1JE98|T1JE98_STRMM:T1IWF0|T1IWF0_STRMM:T1ILZ8|T1ILZ8_STRMM
VPSGASTGVHEALEL	1465.74	-0.6	733.88	2	37.2538	-45	8.74E4	A0A4D5R9H8|A0A4D5R9H8_SCOVI:Q9NG68|Q9NG68_SCOPO:A0A646QF10|A0A646QF10_9MYRI
VQIYKGKRRNEVPP	1682.96	-1.5	561.994	3	15.8326	-65	2.25E6	A0A4D5R962|A0A4D5R962_SCOVI:A0A646QCE6|A0A646QCE6_9MYRI
VQIYKGKRRNEVPPHIF	2080.17	0.3	694.399	3	25.9919	-65	1.65E6	A0A4D5R962|A0A4D5R962_SCOVI:A0A646QCE6|A0A646QCE6_9MYRI
VQIYKGKRRNEVPPHIFA	2151.21	0.8	538.811	4	25.5853	-65	7.38E6	A0A4D5R962|A0A4D5R962_SCOVI:A0A646QCE6|A0A646QCE6_9MYRI
VQIYKGKRRNEVPPHIFAISDGAYN	2871.51	0.4	718.888	4	31.8802	-65	2.3E5	A0A4D5R962|A0A4D5R962_SCOVI:A0A646QCE6|A0A646QCE6_9MYRI
VQIYKGKRRNEVPPHIFAISDGAYNDM(+15.99)	3133.58	1.6	784.405	4	32.0733	-65	8.94E5	A0A4D5R962|A0A4D5R962_SCOVI:A0A646QCE6|A0A646QCE6_9MYRI
VQTDKPIYLPNQR	1570.85	1.8	524.625	3	26.0595	-65	2.71E4	A0A0E4B905|A0A0E4B905_9MYRI
VRASVHIKLP	1118.69	5.6	373.908	3	28.8023	-45	2.57E5	A0A4D5R960|A0A4D5R960_SCOVI:A0A646QCM1|A0A646QCM1_9MYRI
VRASVHIKLPK	1246.79	5	416.606	3	22.4661	-45	4.8E3	A0A4D5R960|A0A4D5R960_SCOVI:A0A646QCM1|A0A646QCM1_9MYRI
VRASVHIKLPKL	1359.87	1.4	454.3	3	32.7743	-45	8.84E4	A0A4D5R960|A0A4D5R960_SCOVI:A0A646QCM1|A0A646QCM1_9MYRI
VRHDVPTGSY	1129.55	-1	565.784	2	17.3584	-45	5.56E4	A0A4D5R8W0|A0A4D5R8W0_SCOVI:A0A4D5RA14|A0A4D5RA14_SCOVI
VRLLLPGELAKHAVSEGTKAVTKYTSSK	2982.69	-1.6	597.545	5	42.1567	-65	1.95E5	T1JP79|T1JP79_STRMM
VRRFQRELEAAEDR	1773.92	2.7	444.491	4	20.4025	-45		A0A4D5RAD0|A0A4D5RAD0_SCOVI:A0A646QEY0|A0A646QEY0_9MYRI
VRRFQRELEAAEDRAEHAESNLSFIRA	3199.62	3.7	640.936	5	41.0725	-65	1.99E5	A0A4D5RAD0|A0A4D5RAD0_SCOVI:A0A646QEY0|A0A646QEY0_9MYRI
VRRFQRELEAAEDRAEHAESNLSFIRAK	3327.72	1.4	666.554	5	38.8463	-65	9.64E4	A0A4D5RAD0|A0A4D5RAD0_SCOVI:A0A646QEY0|A0A646QEY0_9MYRI
VRRFQRELEAAEDRAEHAESNLSFIRAKHR	3620.88	-1.5	725.184	5	36.1352	-65.0;-45.0	2.95E6	A0A4D5RAD0|A0A4D5RAD0_SCOVI:A0A646QEY0|A0A646QEY0_9MYRI
VTSSQVPGATKQ	1201.63	3.3	601.826	2	15.6129	-45		A0A4D5RAD0|A0A4D5RAD0_SCOVI:A0A646QEY0|A0A646QEY0_9MYRI
VTSSQVPGATKQVYVVEEHRHEG	2536.27	0.5	846.433	3	29.9368	-65		A0A4D5RAD0|A0A4D5RAD0_SCOVI:A0A646QEY0|A0A646QEY0_9MYRI
VTSSQVPGATKQVYVVEEHRHEGF	2683.34	4.9	671.846	4	28.0907	-65	7.26E5	A0A4D5RAD0|A0A4D5RAD0_SCOVI:A0A646QEY0|A0A646QEY0_9MYRI
VTVKIPQKNS	1112.66	-2.8	557.335	2	21.4818	-45	6.2E4	A0A646QFS6|A0A646QFS6_9MYRI
VVAAPAVATYAHSGL	1425.76	3.2	713.892	2	32.8419	-45	1.36E6	T1IUG7|T1IUG7_STRMM
VVEEHRHEG	1090.52	-4.4	546.264	2	14.8996	-65		A0A4D5RAD0|A0A4D5RAD0_SCOVI:A0A646QEY0|A0A646QEY0_9MYRI
VVEEHRHEGF	1237.58	-1.7	619.8	2	32.2084	-65.0;-45.0	1.15E6	A0A4D5RAD0|A0A4D5RAD0_SCOVI:A0A646QEY0|A0A646QEY0_9MYRI
VVESTGVFTTIEK	1408.74	0.6	705.382	2	35.8304	-45	7.06E4	T1IZC8|T1IZC8_STRMM:T1IHY0|T1IHY0_STRMM:A0A646QFJ4|A0A646QFJ4_9MYRI:A0A4D5R9Q5|A0A4D5R9Q5_SCOVI
VVGNNM(+15.99)KSLEVSEEKATAKEEAYEDQLR	3182.54	1.1	796.646	4	28.0639	-45		A5D6I1|A5D6I1_9MYRI:A0A4D5RA87|A0A4D5RA87_SCOVI:A0A646QEZ0|A0A646QEZ0_9MYRI
VYAAEEKVAAGQK	1362.71	0.8	455.247	3	17.0563	-45.0;-65.0	8.22E5	A0A646QD13|A0A646QD13_9MYRI:T1IZY8|T1IZY8_STRMM:A0A4D5R9F0|A0A4D5R9F0_SCOVI
VYALKRQGRTLYGFGG	1784.97	-3.6	595.996	3	30.5186	-65.0;-45.0	1.21E7	T1J379|T1J379_STRMM:T1JAH4|T1JAH4_STRMM:T1IH11|T1IH11_STRMM
VYDISNK	837.423	-0.2	419.72	2	18.3303	-65	1.56E5	T1J6W9|T1J6W9_STRMM:A0A4D5R960|A0A4D5R960_SCOVI:A0A646QCM1|A0A646QCM1_9MYRI
VYRSSGTSSGGELSM(+15.99)EY	1824.78	0.7	913.402	2	23.8517	-45	1.41E5	A0A4D5RAD0|A0A4D5RAD0_SCOVI
VYVDNTHFSY	1243.55	2.2	622.786	2	32.639	-45	6.75E4	T1JL58|T1JL58_STRMM
VYVVEEHRHEGF	1499.72	-0.7	500.914	3	22.46	-65.0;-45.0	1E7	A0A4D5RAD0|A0A4D5RAD0_SCOVI:A0A646QEY0|A0A646QEY0_9MYRI
YAAPAIAAAPAV	1084.59	-3.1	543.303	2	39.7294	-45	1.75E6	T1IUH0|T1IUH0_STRMM
YAAPVAAVGYAAP	1219.62	-2.9	610.819	2	37.5581	-65	2.73E5	T1JL58|T1JL58_STRMM
YAAPVAAVGYAAPIAH	1540.8	-8.1	771.405	2	52.669	-45		T1JL58|T1JL58_STRMM
YAGHLGY	779.36	5.5	390.691	2	22.6	-65	1.02E5	T1JKE7|T1JKE7_STRMM
YASGRTTGIVL	1136.62	-0.3	569.318	2	33.6541	-45	1.83E4	T1IZI8|T1IZI8_STRMM:A0A646QHW5|A0A646QHW5_9MYRI:C4PEE8|C4PEE8_SCOSU:T1IH08|T1IH08_STRMM:A0A4D5R9C4|A0A4D5R9C4_SCOVI:A0A646QD00|A0A646QD00_9MYRI:T1JM09|T1JM09_STRMM:A0A4D5R8T8|A0A4D5R8T8_SCOVI:A0A646QGP7|A0A646QGP7_9MYRI:A0A4D5RB20|A0A4D5RB20_SCOVI
YASGRTTGLVL	1136.62	-0.3	569.318	2	33.6541	-45	1.83E4	T1J8A7|T1J8A7_STRMM
YKRQIEEAEEIAA	1548.78	1.3	775.4	2	24.8731	-45	5.52E4	A0A4D5R962|A0A4D5R962_SCOVI:T1IQ65|T1IQ65_STRMM:A0A646QCE6|A0A646QCE6_9MYRI
YLLEPKTFDDFIKAAK	1898.02	3.7	633.684	3	46.5428	-65	6.18E4	A0A212MHU6|A0A212MHU6_SCODE
YLPTEGK	806.417	-0.7	404.217	2	18.0023	-65	1.14E5	T1IPX7|T1IPX7_STRMM:A0A4D5RA68|A0A4D5RA68_SCOVI:A0A646QFG2|A0A646QFG2_9MYRI
YPFERP	807.391	-2.8	404.703	2	26.9065	-45	9.87E4	A0A212MHU6|A0A212MHU6_SCODE
YPGIADR	790.397	0.7	396.207	2	21.0418	-65	4.18E5	T1IZI8|T1IZI8_STRMM:A0A646QHW5|A0A646QHW5_9MYRI:T1IH08|T1IH08_STRMM:A0A4D5R9C4|A0A4D5R9C4_SCOVI:A0A646QD00|A0A646QD00_9MYRI:T1JM09|T1JM09_STRMM:A0A4D5R8T8|A0A4D5R8T8_SCOVI:A0A646QGP7|A0A646QGP7_9MYRI:A0A4D5RB20|A0A4D5RB20_SCOVI
YQNQIKELQA	1233.64	2.7	617.828	2	26.0257	-45	5.39E4	A0A4D5R962|A0A4D5R962_SCOVI:T1IQ65|T1IQ65_STRMM:A0A646QCE6|A0A646QCE6_9MYRI
YRNLEHDLDVMREQLEEEQESK	2789.29	0.2	698.333	4	41.3078	-65	1.41E4	A0A4D5R962|A0A4D5R962_SCOVI:A0A646QCE6|A0A646QCE6_9MYRI
YRSSGTSSGGELSM(+15.99)E	1562.65	3.4	782.338	2	16.4763	-45	5.56E4	A0A4D5RAD0|A0A4D5RAD0_SCOVI
YRSSGTSSGGELSM(+15.99)EY	1725.72	7.2	863.874	2	22.8371	-45	1.86E5	A0A4D5RAD0|A0A4D5RAD0_SCOVI
YRSSGTSSGGELSM(+15.99)EYG	1782.74	7.9	892.385	2	22.0226	-45	7.28E4	A0A4D5RAD0|A0A4D5RAD0_SCOVI
YSFTTTAEREIVRDIKEK	2185.14	1.7	547.294	4	36.03	-65	1.28E5	A0A646QHW5|A0A646QHW5_9MYRI:T1IH08|T1IH08_STRMM:A0A4D5R9C4|A0A4D5R9C4_SCOVI:A0A646QD00|A0A646QD00_9MYRI:T1JM09|T1JM09_STRMM:A0A4D5R8T8|A0A4D5R8T8_SCOVI:A0A646QGP7|A0A646QGP7_9MYRI:A0A4D5RB20|A0A4D5RB20_SCOVI
YVVEEHRHEG	1253.58	2.1	418.869	3	12.3935	-65	6.9E3	A0A4D5RAD0|A0A4D5RAD0_SCOVI:A0A646QEY0|A0A646QEY0_9MYRI
YVVEEHRHEGF	1400.65	5.3	701.337	2	19.4492	-45.0;-65.0	2.86E5	A0A4D5RAD0|A0A4D5RAD0_SCOVI:A0A646QEY0|A0A646QEY0_9MYRI
YVYRSSGTSSGGELSM(+15.99)EY	1987.85	7.9	994.942	2	27.2481	-45	1.22E5	A0A4D5RAD0|A0A4D5RAD0_SCOVI
